# Supplementary material for: Atlantic cod (Gadus morhua) MHC I localizes to endolysosomal compartments independently of cytosolic sorting signals
Source: Front Cell Dev Biol. 2023 Jan 25;11:1050323. doi: 10.3389/fcell.2023.1050323 (PMC9905690; doi:10.3389/fcell.2023.1050323)
Supplement: Supplementary file 1 [file Table2.XLSX]

## Sheet: GGAs.MatrixOutput
Species 1	Species 2	Dist
gga1 XM 030350587.1 PREDICTED: Gadus morhua golgi associated gamma adaptin ear containing ARF binding protein 1 (gga1) transcript variant X1 mRNA	gga1 NM 013365.5 Homo sapiens golgi associated gamma adaptin ear containing ARF binding protein 1 (GGA1) transcript variant 1 mRNA	0.454054
gga1 XM 030381214.1 PREDICTED: Gadus morhua ADP-ribosylation factor-binding protein GGA1-like (LOC115561278) transcript variant X1 mRNA	gga1 NM 013365.5 Homo sapiens golgi associated gamma adaptin ear containing ARF binding protein 1 (GGA1) transcript variant 1 mRNA	0.49319
gga3 NM 138619.4 Homo sapiens golgi associated gamma adaptin ear containing ARF binding protein 3 (GGA3) transcript variant long mRNA	gga1 NM 013365.5 Homo sapiens golgi associated gamma adaptin ear containing ARF binding protein 1 (GGA1) transcript variant 1 mRNA	0.591622
gga3 XM 030346751.1 PREDICTED: Gadus morhua golgi associated gamma adaptin ear containing ARF binding protein 3 (gga3) transcript variant X1 mRNA	gga1 NM 013365.5 Homo sapiens golgi associated gamma adaptin ear containing ARF binding protein 1 (GGA1) transcript variant 1 mRNA	0.691564
gga2 NM 015044.4 Homo sapiens golgi associated gamma adaptin ear containing ARF binding protein 2 (GGA2) mRNA	gga1 NM 013365.5 Homo sapiens golgi associated gamma adaptin ear containing ARF binding protein 1 (GGA1) transcript variant 1 mRNA	0.693147
gga3 XM 030352104.1 PREDICTED: Gadus morhua ADP-ribosylation factor-binding protein GGA3-like (LOC115540637) mRNA	gga1 NM 013365.5 Homo sapiens golgi associated gamma adaptin ear containing ARF binding protein 1 (GGA1) transcript variant 1 mRNA	0.704303
gga2 XM 030351332.1 PREDICTED: Gadus morhua ADP-ribosylation factor-binding protein GGA2-like (LOC115540219) transcript variant X1 mRNA	gga1 NM 013365.5 Homo sapiens golgi associated gamma adaptin ear containing ARF binding protein 1 (GGA1) transcript variant 1 mRNA	0.881427
gga1 XM 030381214.1 PREDICTED: Gadus morhua ADP-ribosylation factor-binding protein GGA1-like (LOC115561278) transcript variant X1 mRNA	gga1 XM 030350587.1 PREDICTED: Gadus morhua golgi associated gamma adaptin ear containing ARF binding protein 1 (gga1) transcript variant X1 mRNA	0.442898
gga3 XM 030352104.1 PREDICTED: Gadus morhua ADP-ribosylation factor-binding protein GGA3-like (LOC115540637) mRNA	gga1 XM 030350587.1 PREDICTED: Gadus morhua golgi associated gamma adaptin ear containing ARF binding protein 1 (gga1) transcript variant X1 mRNA	0.738758
gga2 XM 030351332.1 PREDICTED: Gadus morhua ADP-ribosylation factor-binding protein GGA2-like (LOC115540219) transcript variant X1 mRNA	gga1 XM 030350587.1 PREDICTED: Gadus morhua golgi associated gamma adaptin ear containing ARF binding protein 1 (gga1) transcript variant X1 mRNA	0.838958
gga3 XM 030352104.1 PREDICTED: Gadus morhua ADP-ribosylation factor-binding protein GGA3-like (LOC115540637) mRNA	gga1 XM 030381214.1 PREDICTED: Gadus morhua ADP-ribosylation factor-binding protein GGA1-like (LOC115561278) transcript variant X1 mRNA	0.737041
gga2 XM 030351332.1 PREDICTED: Gadus morhua ADP-ribosylation factor-binding protein GGA2-like (LOC115540219) transcript variant X1 mRNA	gga1 XM 030381214.1 PREDICTED: Gadus morhua ADP-ribosylation factor-binding protein GGA1-like (LOC115561278) transcript variant X1 mRNA	0.883076
gga1 XM 030381214.1 PREDICTED: Gadus morhua ADP-ribosylation factor-binding protein GGA1-like (LOC115561278) transcript variant X1 mRNA	gga2 NM 015044.4 Homo sapiens golgi associated gamma adaptin ear containing ARF binding protein 2 (GGA2) mRNA	0.71213
gga1 XM 030350587.1 PREDICTED: Gadus morhua golgi associated gamma adaptin ear containing ARF binding protein 1 (gga1) transcript variant X1 mRNA	gga2 NM 015044.4 Homo sapiens golgi associated gamma adaptin ear containing ARF binding protein 2 (GGA2) mRNA	0.733825
gga3 NM 138619.4 Homo sapiens golgi associated gamma adaptin ear containing ARF binding protein 3 (GGA3) transcript variant long mRNA	gga2 NM 015044.4 Homo sapiens golgi associated gamma adaptin ear containing ARF binding protein 2 (GGA2) mRNA	0.754409
gga3 XM 030352104.1 PREDICTED: Gadus morhua ADP-ribosylation factor-binding protein GGA3-like (LOC115540637) mRNA	gga2 NM 015044.4 Homo sapiens golgi associated gamma adaptin ear containing ARF binding protein 2 (GGA2) mRNA	0.819111
gga2 XM 030351332.1 PREDICTED: Gadus morhua ADP-ribosylation factor-binding protein GGA2-like (LOC115540219) transcript variant X1 mRNA	gga2 NM 015044.4 Homo sapiens golgi associated gamma adaptin ear containing ARF binding protein 2 (GGA2) mRNA	0.821457
gga3 XM 030346751.1 PREDICTED: Gadus morhua golgi associated gamma adaptin ear containing ARF binding protein 3 (gga3) transcript variant X1 mRNA	gga2 NM 015044.4 Homo sapiens golgi associated gamma adaptin ear containing ARF binding protein 2 (GGA2) mRNA	0.829136
gga3 XM 030346751.1 PREDICTED: Gadus morhua golgi associated gamma adaptin ear containing ARF binding protein 3 (gga3) transcript variant X1 mRNA	gga3 NM 138619.4 Homo sapiens golgi associated gamma adaptin ear containing ARF binding protein 3 (GGA3) transcript variant long mRNA	0.521605
gga3 XM 030352104.1 PREDICTED: Gadus morhua ADP-ribosylation factor-binding protein GGA3-like (LOC115540637) mRNA	gga3 NM 138619.4 Homo sapiens golgi associated gamma adaptin ear containing ARF binding protein 3 (GGA3) transcript variant long mRNA	0.531354
gga1 XM 030350587.1 PREDICTED: Gadus morhua golgi associated gamma adaptin ear containing ARF binding protein 1 (gga1) transcript variant X1 mRNA	gga3 NM 138619.4 Homo sapiens golgi associated gamma adaptin ear containing ARF binding protein 3 (GGA3) transcript variant long mRNA	0.656664
gga1 XM 030381214.1 PREDICTED: Gadus morhua ADP-ribosylation factor-binding protein GGA1-like (LOC115561278) transcript variant X1 mRNA	gga3 NM 138619.4 Homo sapiens golgi associated gamma adaptin ear containing ARF binding protein 3 (GGA3) transcript variant long mRNA	0.700929
gga2 XM 030351332.1 PREDICTED: Gadus morhua ADP-ribosylation factor-binding protein GGA2-like (LOC115540219) transcript variant X1 mRNA	gga3 NM 138619.4 Homo sapiens golgi associated gamma adaptin ear containing ARF binding protein 3 (GGA3) transcript variant long mRNA	0.897794
gga3 XM 030352104.1 PREDICTED: Gadus morhua ADP-ribosylation factor-binding protein GGA3-like (LOC115540637) mRNA	gga3 XM 030346751.1 PREDICTED: Gadus morhua golgi associated gamma adaptin ear containing ARF binding protein 3 (gga3) transcript variant X1 mRNA	0.580427
gga1 XM 030350587.1 PREDICTED: Gadus morhua golgi associated gamma adaptin ear containing ARF binding protein 1 (gga1) transcript variant X1 mRNA	gga3 XM 030346751.1 PREDICTED: Gadus morhua golgi associated gamma adaptin ear containing ARF binding protein 3 (gga3) transcript variant X1 mRNA	0.766027
gga1 XM 030381214.1 PREDICTED: Gadus morhua ADP-ribosylation factor-binding protein GGA1-like (LOC115561278) transcript variant X1 mRNA	gga3 XM 030346751.1 PREDICTED: Gadus morhua golgi associated gamma adaptin ear containing ARF binding protein 3 (gga3) transcript variant X1 mRNA	0.776262
gga2 XM 030351332.1 PREDICTED: Gadus morhua ADP-ribosylation factor-binding protein GGA2-like (LOC115540219) transcript variant X1 mRNA	gga3 XM 030346751.1 PREDICTED: Gadus morhua golgi associated gamma adaptin ear containing ARF binding protein 3 (gga3) transcript variant X1 mRNA	0.95107
gga2 XM 030351332.1 PREDICTED: Gadus morhua ADP-ribosylation factor-binding protein GGA2-like (LOC115540219) transcript variant X1 mRNA	gga3 XM 030352104.1 PREDICTED: Gadus morhua ADP-ribosylation factor-binding protein GGA3-like (LOC115540637) mRNA	0.909094

## Sheet: APs.MatrixOutput
Species 1	Species 2	Dist		Dist_color		Dist_distribution
AP1B1 NM 001127.4 Homo sapiens adaptor related protein complex 1 subunit beta 1 (AP1B1) transcript variant 1 mRNA	ap1b1 XM 030359388.1 PREDICTED: Gadus morhua adaptor related protein complex 1 subunit beta 1 (ap1b1) transcript variant X1 mRNA	0.19185		0.0190029		0.0190029
AP1B1 NM 001127.4 Homo sapiens adaptor related protein complex 1 subunit beta 1 (AP1B1) transcript variant 1 mRNA	AP2B1 NM 001030006.2 Homo sapiens adaptor related protein complex 2 subunit beta 1 (AP2B1) transcript variant 1 mRNA	0.193616		0.021819		0.021819
AP1B1 NM 001127.4 Homo sapiens adaptor related protein complex 1 subunit beta 1 (AP1B1) transcript variant 1 mRNA	ap1b1 XM 030360698.1 PREDICTED: Gadus morhua AP-1 complex subunit beta-1-like (LOC115546892) mRNA	0.197792		0.0295588		0.0295588
AP1B1 NM 001127.4 Homo sapiens adaptor related protein complex 1 subunit beta 1 (AP1B1) transcript variant 1 mRNA	AP4B1 NM 006594.5 Homo sapiens adaptor related protein complex 4 subunit beta 1 (AP4B1) transcript variant 1 mRNA	1.38066		0.0345713		0.0345713
AP1B1 NM 001127.4 Homo sapiens adaptor related protein complex 1 subunit beta 1 (AP1B1) transcript variant 1 mRNA	ap4b1 XM 030362761.1 PREDICTED: Gadus morhua adaptor related protein complex 4 subunit beta 1 (ap4b1) transcript variant X1 mRNA	1.5001		0.040822		0.0345713
AP1B1 NM 001127.4 Homo sapiens adaptor related protein complex 1 subunit beta 1 (AP1B1) transcript variant 1 mRNA	ap3b2 XM 030365115.1 PREDICTED: Gadus morhua adaptor related protein complex 3 subunit beta 2 (ap3b2) transcript variant X1 mRNA	1.56752		0.0540672		0.040822
AP1B1 NM 001127.4 Homo sapiens adaptor related protein complex 1 subunit beta 1 (AP1B1) transcript variant 1 mRNA	AP3B2 NM 001278511.2 Homo sapiens adaptor related protein complex 3 subunit beta 2 (AP3B2) transcript variant 3 mRNA	1.58029		0.0800427		0.0431722
AP1B1 NM 001127.4 Homo sapiens adaptor related protein complex 1 subunit beta 1 (AP1B1) transcript variant 1 mRNA	AP3B1 NM 001271769.2 Homo sapiens adaptor related protein complex 3 subunit beta 1 (AP3B1) transcript variant 2 mRNA	1.61732		0.0881927		0.0540672
AP1B1 NM 001127.4 Homo sapiens adaptor related protein complex 1 subunit beta 1 (AP1B1) transcript variant 1 mRNA	ap3b1 XM 030353667.1 PREDICTED: Gadus morhua adaptor related protein complex 3 subunit beta 1 (ap3b1) transcript variant X1 mRNA	1.61939		0.107012		0.0642524
AP1B1 NM 001127.4 Homo sapiens adaptor related protein complex 1 subunit beta 1 (AP1B1) transcript variant 1 mRNA	ap1s2 XM 030377036.1 PREDICTED: Gadus morhua AP-1 complex subunit sigma-2 (LOC115558683) mRNA	1.69168		0.163072		0.0800427
AP1B1 NM 001127.4 Homo sapiens adaptor related protein complex 1 subunit beta 1 (AP1B1) transcript variant 1 mRNA	AP1S2 NM 003916.5 Homo sapiens adaptor related protein complex 1 subunit sigma 2 (AP1S2) transcript variant 2 mRNA	1.76578		0.168534		0.0881927
AP1B1 NM 001127.4 Homo sapiens adaptor related protein complex 1 subunit beta 1 (AP1B1) transcript variant 1 mRNA	AP3S1 NM 001364119.1 Homo sapiens adaptor related protein complex 3 subunit sigma 1 (AP3S1) transcript variant 7 mRNA	1.79176		0.176456		0.107012
AP1B1 NM 001127.4 Homo sapiens adaptor related protein complex 1 subunit beta 1 (AP1B1) transcript variant 1 mRNA	ap1s3 XM 030364442.1 PREDICTED: Gadus morhua AP-1 complex subunit sigma-3-like (LOC115549304) transcript variant X1 mRNA	1.805		0.177561		0.132598
AP1B1 NM 001127.4 Homo sapiens adaptor related protein complex 1 subunit beta 1 (AP1B1) transcript variant 1 mRNA	AP2A2 NM 012305.4 Homo sapiens adaptor related protein complex 2 subunit alpha 2 (AP2A2) transcript variant 2 mRNA	1.81358		0.189141		0.162903
AP1B1 NM 001127.4 Homo sapiens adaptor related protein complex 1 subunit beta 1 (AP1B1) transcript variant 1 mRNA	ap2s1 XM 030337445.1 PREDICTED: Gadus morhua adaptor related protein complex 2 subunit sigma 1 (ap2s1) mRNA	1.83621		0.19185		0.163072
AP1B1 NM 001127.4 Homo sapiens adaptor related protein complex 1 subunit beta 1 (AP1B1) transcript variant 1 mRNA	ap2a2 XM 030376454.1 PREDICTED: Gadus morhua AP-2 complex subunit alpha-2 (LOC115558380) transcript variant X1 mRNA	1.84159		0.194156		0.168534
AP1B1 NM 001127.4 Homo sapiens adaptor related protein complex 1 subunit beta 1 (AP1B1) transcript variant 1 mRNA	ap1s1 XM 030337599.1 PREDICTED: Gadus morhua adaptor related protein complex 1 subunit sigma 1 (ap1s1) mRNA	1.85238		0.197792		0.17185
AP1B1 NM 001127.4 Homo sapiens adaptor related protein complex 1 subunit beta 1 (AP1B1) transcript variant 1 mRNA	AP2S1 NM 001301076.3 Homo sapiens adaptor related protein complex 2 subunit sigma 1 (AP2S1) transcript variant 3 mRNA	1.8589		0.208401		0.17185
AP1B1 NM 001127.4 Homo sapiens adaptor related protein complex 1 subunit beta 1 (AP1B1) transcript variant 1 mRNA	AP2A1 NM 014203.3 Homo sapiens adaptor related protein complex 2 subunit alpha 1 (AP2A1) transcript variant 1 mRNA	1.8672		0.215213		0.176456
AP1B1 NM 001127.4 Homo sapiens adaptor related protein complex 1 subunit beta 1 (AP1B1) transcript variant 1 mRNA	ap2a2 XM 030376179.1 PREDICTED: Gadus morhua AP-2 complex subunit alpha-2-like (LOC115558241) mRNA	1.89444		0.218905		0.177561
AP1B1 NM 001127.4 Homo sapiens adaptor related protein complex 1 subunit beta 1 (AP1B1) transcript variant 1 mRNA	AP5S1 NM 018347.3 Homo sapiens adaptor related protein complex 5 subunit sigma 1 (AP5S1) transcript variant 2 mRNA	1.91591		0.227273		0.18734
AP1B1 NM 001127.4 Homo sapiens adaptor related protein complex 1 subunit beta 1 (AP1B1) transcript variant 1 mRNA	ap3s2 XM 030376755.1 PREDICTED: Gadus morhua adaptor related protein complex 3 subunit sigma 2 (ap3s2) mRNA	1.92369		0.227514		0.189141
AP1B1 NM 001127.4 Homo sapiens adaptor related protein complex 1 subunit beta 1 (AP1B1) transcript variant 1 mRNA	AP1S1 NM 001283.5 Homo sapiens adaptor related protein complex 1 subunit sigma 1 (AP1S1) mRNA	1.9394		0.253781		0.19185
AP1B1 NM 001127.4 Homo sapiens adaptor related protein complex 1 subunit beta 1 (AP1B1) transcript variant 1 mRNA	ap3s1 XM 030359145.1 PREDICTED: Gadus morhua adaptor related protein complex 3 subunit sigma 1 (ap3s1) transcript variant X1 mRNA	1.95964		0.255845		0.193616
AP1B1 NM 001127.4 Homo sapiens adaptor related protein complex 1 subunit beta 1 (AP1B1) transcript variant 1 mRNA	AP3S2 NM 005829.5 Homo sapiens adaptor related protein complex 3 subunit sigma 2 (AP3S2) transcript variant 1 mRNA	1.96851		0.398793		0.194156
AP1B1 NM 001127.4 Homo sapiens adaptor related protein complex 1 subunit beta 1 (AP1B1) transcript variant 1 mRNA	AP1S3 NM 001039569.2 Homo sapiens adaptor related protein complex 1 subunit sigma 3 (AP1S3) transcript variant 1 mRNA	1.97936		0.401037		0.197792
AP1B1 NM 001127.4 Homo sapiens adaptor related protein complex 1 subunit beta 1 (AP1B1) transcript variant 1 mRNA	ap1g1 XM 030376230.1 PREDICTED: Gadus morhua adaptor related protein complex 1 subunit gamma 1 (ap1g1) transcript variant X1 mRNA	1.99288		0.407888		0.203599
AP1B1 NM 001127.4 Homo sapiens adaptor related protein complex 1 subunit beta 1 (AP1B1) transcript variant 1 mRNA	ap3d1 XM 030372535.1 PREDICTED: Gadus morhua adaptor related protein complex 3 subunit delta 1 (ap3d1) transcript variant X1 mRNA	2.00612		0.420171		0.208401
AP1B1 NM 001127.4 Homo sapiens adaptor related protein complex 1 subunit beta 1 (AP1B1) transcript variant 1 mRNA	AP1G1 NM 001030007.2 Homo sapiens adaptor related protein complex 1 subunit gamma 1 (AP1G1) transcript variant 1 mRNA	2.00821		0.46609		0.212881
AP1B1 NM 001127.4 Homo sapiens adaptor related protein complex 1 subunit beta 1 (AP1B1) transcript variant 1 mRNA	AP4E1 NM 001252127.2 Homo sapiens adaptor related protein complex 4 subunit epsilon 1 (AP4E1) transcript variant 2 mRNA	2.01607		0.476561		0.215213
AP1B1 NM 001127.4 Homo sapiens adaptor related protein complex 1 subunit beta 1 (AP1B1) transcript variant 1 mRNA	ap4e1 XM 030365953.1 PREDICTED: Gadus morhua adaptor related protein complex 4 subunit epsilon 1 (ap4e1) transcript variant X1 mRNA	2.03313		0.491501		0.215888
AP1B1 NM 001127.4 Homo sapiens adaptor related protein complex 1 subunit beta 1 (AP1B1) transcript variant 1 mRNA	ap1s2 XM 030372162.1 PREDICTED: Gadus morhua AP-1 complex subunit sigma-2-like (LOC115555350) transcript variant X1 mRNA	2.04022		0.496102		0.215888
AP1B1 NM 001127.4 Homo sapiens adaptor related protein complex 1 subunit beta 1 (AP1B1) transcript variant 1 mRNA	ap1s3 XM 030381007.1 PREDICTED: Gadus morhua adaptor related protein complex 1 subunit sigma 3 (ap1s3) transcript variant X1 mRNA	2.07944		0.581784		0.218905
AP1B1 NM 001127.4 Homo sapiens adaptor related protein complex 1 subunit beta 1 (AP1B1) transcript variant 1 mRNA	AP3D1 NM 001261826.3 Homo sapiens adaptor related protein complex 3 subunit delta 1 (AP3D1) transcript variant 3 mRNA	2.10684		0.74267		0.221931
AP1B1 NM 001127.4 Homo sapiens adaptor related protein complex 1 subunit beta 1 (AP1B1) transcript variant 1 mRNA	ap4s1 XM 030355742.1 PREDICTED: Gadus morhua adaptor related protein complex 4 subunit sigma 1 (ap4s1) transcript variant X1 mRNA	2.11555		0.858939		0.224966
AP1B1 NM 001127.4 Homo sapiens adaptor related protein complex 1 subunit beta 1 (AP1B1) transcript variant 1 mRNA	AP1G2 NM 003917.5 Homo sapiens adaptor related protein complex 1 subunit gamma 2 (AP1G2) transcript variant 1 mRNA	2.11838		0.878101		0.227273
AP1B1 NM 001127.4 Homo sapiens adaptor related protein complex 1 subunit beta 1 (AP1B1) transcript variant 1 mRNA	ap1g1 XM 030363624.1 PREDICTED: Gadus morhua AP-1 complex subunit gamma-1-like (LOC115548783) transcript variant X1 mRNA	2.12312		0.985884		0.227514
AP1B1 NM 001127.4 Homo sapiens adaptor related protein complex 1 subunit beta 1 (AP1B1) transcript variant 1 mRNA	AP4S1 NM 001128126.3 Homo sapiens adaptor related protein complex 4 subunit sigma 1 (AP4S1) transcript variant 2 mRNA	2.16189		1.51146		0.22801
AP1B1 NM 001127.4 Homo sapiens adaptor related protein complex 1 subunit beta 1 (AP1B1) transcript variant 1 mRNA	AP3M2 NM 001134296.2 Homo sapiens adaptor related protein complex 3 subunit mu 2 (AP3M2) transcript variant 1 mRNA	2.26531		1.70541		0.234126
AP1B1 NM 001127.4 Homo sapiens adaptor related protein complex 1 subunit beta 1 (AP1B1) transcript variant 1 mRNA	ap1m1 XM 030363767.1 PREDICTED: Gadus morhua AP-1 complex subunit mu-1-like (LOC115548871) mRNA	2.27288		2.35009		0.238775
AP1B1 NM 001127.4 Homo sapiens adaptor related protein complex 1 subunit beta 1 (AP1B1) transcript variant 1 mRNA	ap1m2 XM 030352855.1 PREDICTED: Gadus morhua adaptor related protein complex 1 subunit mu 2 (ap1m2) mRNA	2.27288				0.23923
AP1B1 NM 001127.4 Homo sapiens adaptor related protein complex 1 subunit beta 1 (AP1B1) transcript variant 1 mRNA	AP1M1 NM 032493.4 Homo sapiens adaptor related protein complex 1 subunit mu 1 (AP1M1) transcript variant 2 mRNA	2.29757				0.242946
AP1B1 NM 001127.4 Homo sapiens adaptor related protein complex 1 subunit beta 1 (AP1B1) transcript variant 1 mRNA	ap1m1 XM 030373193.1 PREDICTED: Gadus morhua adaptor related protein complex 1 subunit mu 1 (ap1m1) mRNA	2.29757				0.250855
AP1B1 NM 001127.4 Homo sapiens adaptor related protein complex 1 subunit beta 1 (AP1B1) transcript variant 1 mRNA	AP1M2 NM 001300887.2 Homo sapiens adaptor related protein complex 1 subunit mu 2 (AP1M2) transcript variant 1 mRNA	2.29757				0.251314
AP1B1 NM 001127.4 Homo sapiens adaptor related protein complex 1 subunit beta 1 (AP1B1) transcript variant 1 mRNA	ap5m1 XM 030356378.1 PREDICTED: Gadus morhua adaptor related protein complex 5 subunit mu 1 (ap5m1) mRNA	2.30702				0.253781
AP1B1 NM 001127.4 Homo sapiens adaptor related protein complex 1 subunit beta 1 (AP1B1) transcript variant 1 mRNA	ap3m2 XM 030357645.1 PREDICTED: Gadus morhua AP-3 complex subunit mu-2 (LOC115544963) mRNA	2.31785				0.255845
AP1B1 NM 001127.4 Homo sapiens adaptor related protein complex 1 subunit beta 1 (AP1B1) transcript variant 1 mRNA	AP4M1 NM 004722.4 Homo sapiens adaptor related protein complex 4 subunit mu 1 (AP4M1) transcript variant 1 mRNA	2.3243				0.260863
AP1B1 NM 001127.4 Homo sapiens adaptor related protein complex 1 subunit beta 1 (AP1B1) transcript variant 1 mRNA	AP3M1 NM 001320263.2 Homo sapiens adaptor related protein complex 3 subunit mu 1 (AP3M1) transcript variant 4 mRNA	2.3413				0.265281
AP1B1 NM 001127.4 Homo sapiens adaptor related protein complex 1 subunit beta 1 (AP1B1) transcript variant 1 mRNA	ap5b1 XM 030374270.1 PREDICTED: Gadus morhua adaptor related protein complex 5 subunit beta 1 (ap5b1) mRNA	2.34541				0.268451
AP1B1 NM 001127.4 Homo sapiens adaptor related protein complex 1 subunit beta 1 (AP1B1) transcript variant 1 mRNA	ap1m1 XM 030372810.1 PREDICTED: Gadus morhua AP-1 complex subunit mu-1-like (LOC115555780) mRNA	2.34887				0.269781
AP1B1 NM 001127.4 Homo sapiens adaptor related protein complex 1 subunit beta 1 (AP1B1) transcript variant 1 mRNA	ap5s1 XM 030357132.1 PREDICTED: Gadus morhua adaptor related protein complex 5 subunit sigma 1 (ap5s1) mRNA	2.37232				0.272867
AP1B1 NM 001127.4 Homo sapiens adaptor related protein complex 1 subunit beta 1 (AP1B1) transcript variant 1 mRNA	AP5M1 NM 018229.4 Homo sapiens adaptor related protein complex 5 subunit mu 1 (AP5M1) transcript variant 1 mRNA	2.38675				0.27482
AP1B1 NM 001127.4 Homo sapiens adaptor related protein complex 1 subunit beta 1 (AP1B1) transcript variant 1 mRNA	ap3m1 XM 030379194.1 PREDICTED: Gadus morhua AP-3 complex subunit mu-1-like (LOC115559957) transcript variant X1 mRNA	2.39537				0.279383
AP1B1 NM 001127.4 Homo sapiens adaptor related protein complex 1 subunit beta 1 (AP1B1) transcript variant 1 mRNA	ap4m1 XM 030361805.1 PREDICTED: Gadus morhua adaptor related protein complex 4 subunit mu 1 (ap4m1) mRNA	2.4028				0.313
AP1B1 NM 001127.4 Homo sapiens adaptor related protein complex 1 subunit beta 1 (AP1B1) transcript variant 1 mRNA	AP5Z1 NM 001364858.1 Homo sapiens adaptor related protein complex 5 subunit zeta 1 (AP5Z1) transcript variant 2 mRNA	2.4681				0.332533
AP1B1 NM 001127.4 Homo sapiens adaptor related protein complex 1 subunit beta 1 (AP1B1) transcript variant 1 mRNA	ap5z1 XM 030349847.1 PREDICTED: Gadus morhua adaptor related protein complex 5 subunit zeta 1 (ap5z1) mRNA	2.51134				0.363319
AP1B1 NM 001127.4 Homo sapiens adaptor related protein complex 1 subunit beta 1 (AP1B1) transcript variant 1 mRNA	AP5B1 NM 138368.5 Homo sapiens adaptor related protein complex 5 subunit beta 1 (AP5B1) mRNA	2.52038				0.386047
AP1B1 NM 001127.4 Homo sapiens adaptor related protein complex 1 subunit beta 1 (AP1B1) transcript variant 1 mRNA	ap2ma XM 030364979.1 PREDICTED: Gadus morhua AP-2 complex subunit mu-A (LOC115549660) transcript variant X1 mRNA	2.74084				0.389152
AP1B1 NM 001127.4 Homo sapiens adaptor related protein complex 1 subunit beta 1 (AP1B1) transcript variant 1 mRNA	AP2M1 NM 004068.4 Homo sapiens adaptor related protein complex 2 subunit mu 1 (AP2M1) transcript variant 1 mRNA	2.78006				0.398793
AP1B1 NM 001127.4 Homo sapiens adaptor related protein complex 1 subunit beta 1 (AP1B1) transcript variant 1 mRNA	ap2ma XM 030381516.1 PREDICTED: Gadus morhua AP-2 complex subunit mu-A-like (LOC115561448) transcript variant X1 mRNA	2.82088				0.398908
ap1b1 XM 030359388.1 PREDICTED: Gadus morhua adaptor related protein complex 1 subunit beta 1 (ap1b1) transcript variant X1 mRNA	AP2B1 NM 001030006.2 Homo sapiens adaptor related protein complex 2 subunit beta 1 (AP2B1) transcript variant 1 mRNA	0.250855				0.401037
ap1b1 XM 030359388.1 PREDICTED: Gadus morhua adaptor related protein complex 1 subunit beta 1 (ap1b1) transcript variant X1 mRNA	ap1b1 XM 030360698.1 PREDICTED: Gadus morhua AP-1 complex subunit beta-1-like (LOC115546892) mRNA	0.260863				0.407888
ap1b1 XM 030359388.1 PREDICTED: Gadus morhua adaptor related protein complex 1 subunit beta 1 (ap1b1) transcript variant X1 mRNA	AP4B1 NM 006594.5 Homo sapiens adaptor related protein complex 4 subunit beta 1 (AP4B1) transcript variant 1 mRNA	1.38488				0.420171
ap1b1 XM 030359388.1 PREDICTED: Gadus morhua adaptor related protein complex 1 subunit beta 1 (ap1b1) transcript variant X1 mRNA	ap4b1 XM 030362761.1 PREDICTED: Gadus morhua adaptor related protein complex 4 subunit beta 1 (ap4b1) transcript variant X1 mRNA	1.5331				0.425268
ap1b1 XM 030359388.1 PREDICTED: Gadus morhua adaptor related protein complex 1 subunit beta 1 (ap1b1) transcript variant X1 mRNA	AP3B2 NM 001278511.2 Homo sapiens adaptor related protein complex 3 subunit beta 2 (AP3B2) transcript variant 3 mRNA	1.59327				0.432312
ap1b1 XM 030359388.1 PREDICTED: Gadus morhua adaptor related protein complex 1 subunit beta 1 (ap1b1) transcript variant X1 mRNA	ap3b2 XM 030365115.1 PREDICTED: Gadus morhua adaptor related protein complex 3 subunit beta 2 (ap3b2) transcript variant X1 mRNA	1.60026				0.435318
ap1b1 XM 030359388.1 PREDICTED: Gadus morhua adaptor related protein complex 1 subunit beta 1 (ap1b1) transcript variant X1 mRNA	AP3B1 NM 001271769.2 Homo sapiens adaptor related protein complex 3 subunit beta 1 (AP3B1) transcript variant 2 mRNA	1.60515				0.435318
ap1b1 XM 030359388.1 PREDICTED: Gadus morhua adaptor related protein complex 1 subunit beta 1 (ap1b1) transcript variant X1 mRNA	ap3b1 XM 030353667.1 PREDICTED: Gadus morhua adaptor related protein complex 3 subunit beta 1 (ap3b1) transcript variant X1 mRNA	1.61567				0.435318
ap1b1 XM 030359388.1 PREDICTED: Gadus morhua adaptor related protein complex 1 subunit beta 1 (ap1b1) transcript variant X1 mRNA	ap1s2 XM 030377036.1 PREDICTED: Gadus morhua AP-1 complex subunit sigma-2 (LOC115558683) mRNA	1.69168				0.455727
ap1b1 XM 030359388.1 PREDICTED: Gadus morhua adaptor related protein complex 1 subunit beta 1 (ap1b1) transcript variant X1 mRNA	AP1S2 NM 003916.5 Homo sapiens adaptor related protein complex 1 subunit sigma 2 (AP1S2) transcript variant 2 mRNA	1.76578				0.459532
ap1b1 XM 030359388.1 PREDICTED: Gadus morhua adaptor related protein complex 1 subunit beta 1 (ap1b1) transcript variant X1 mRNA	ap1s3 XM 030364442.1 PREDICTED: Gadus morhua AP-1 complex subunit sigma-3-like (LOC115549304) transcript variant X1 mRNA	1.805				0.46609
ap1b1 XM 030359388.1 PREDICTED: Gadus morhua adaptor related protein complex 1 subunit beta 1 (ap1b1) transcript variant X1 mRNA	AP3S1 NM 001364119.1 Homo sapiens adaptor related protein complex 3 subunit sigma 1 (AP3S1) transcript variant 7 mRNA	1.82351				0.470004
ap1b1 XM 030359388.1 PREDICTED: Gadus morhua adaptor related protein complex 1 subunit beta 1 (ap1b1) transcript variant X1 mRNA	ap2s1 XM 030337445.1 PREDICTED: Gadus morhua adaptor related protein complex 2 subunit sigma 1 (ap2s1) mRNA	1.83621				0.473985
ap1b1 XM 030359388.1 PREDICTED: Gadus morhua adaptor related protein complex 1 subunit beta 1 (ap1b1) transcript variant X1 mRNA	AP2A2 NM 012305.4 Homo sapiens adaptor related protein complex 2 subunit alpha 2 (AP2A2) transcript variant 2 mRNA	1.84159				0.476561
ap1b1 XM 030359388.1 PREDICTED: Gadus morhua adaptor related protein complex 1 subunit beta 1 (ap1b1) transcript variant X1 mRNA	ap1s1 XM 030337599.1 PREDICTED: Gadus morhua adaptor related protein complex 1 subunit sigma 1 (ap1s1) mRNA	1.85238				0.491281
ap1b1 XM 030359388.1 PREDICTED: Gadus morhua adaptor related protein complex 1 subunit beta 1 (ap1b1) transcript variant X1 mRNA	ap2a2 XM 030376179.1 PREDICTED: Gadus morhua AP-2 complex subunit alpha-2-like (LOC115558241) mRNA	1.85696				0.491501
ap1b1 XM 030359388.1 PREDICTED: Gadus morhua adaptor related protein complex 1 subunit beta 1 (ap1b1) transcript variant X1 mRNA	AP2S1 NM 001301076.3 Homo sapiens adaptor related protein complex 2 subunit sigma 1 (AP2S1) transcript variant 3 mRNA	1.8589				0.496102
ap1b1 XM 030359388.1 PREDICTED: Gadus morhua adaptor related protein complex 1 subunit beta 1 (ap1b1) transcript variant X1 mRNA	AP2A1 NM 014203.3 Homo sapiens adaptor related protein complex 2 subunit alpha 1 (AP2A1) transcript variant 1 mRNA	1.85964				0.497838
ap1b1 XM 030359388.1 PREDICTED: Gadus morhua adaptor related protein complex 1 subunit beta 1 (ap1b1) transcript variant X1 mRNA	AP5S1 NM 018347.3 Homo sapiens adaptor related protein complex 5 subunit sigma 1 (AP5S1) transcript variant 2 mRNA	1.91591				0.513898
ap1b1 XM 030359388.1 PREDICTED: Gadus morhua adaptor related protein complex 1 subunit beta 1 (ap1b1) transcript variant X1 mRNA	ap2a2 XM 030376454.1 PREDICTED: Gadus morhua AP-2 complex subunit alpha-2 (LOC115558380) transcript variant X1 mRNA	1.9178				0.535862
ap1b1 XM 030359388.1 PREDICTED: Gadus morhua adaptor related protein complex 1 subunit beta 1 (ap1b1) transcript variant X1 mRNA	AP1S1 NM 001283.5 Homo sapiens adaptor related protein complex 1 subunit sigma 1 (AP1S1) mRNA	1.9394				0.544659
ap1b1 XM 030359388.1 PREDICTED: Gadus morhua adaptor related protein complex 1 subunit beta 1 (ap1b1) transcript variant X1 mRNA	ap1g1 XM 030376230.1 PREDICTED: Gadus morhua adaptor related protein complex 1 subunit gamma 1 (ap1g1) transcript variant X1 mRNA	1.94855				0.547029
ap1b1 XM 030359388.1 PREDICTED: Gadus morhua adaptor related protein complex 1 subunit beta 1 (ap1b1) transcript variant X1 mRNA	ap3s2 XM 030376755.1 PREDICTED: Gadus morhua adaptor related protein complex 3 subunit sigma 2 (ap3s2) mRNA	1.96291				0.57156
ap1b1 XM 030359388.1 PREDICTED: Gadus morhua adaptor related protein complex 1 subunit beta 1 (ap1b1) transcript variant X1 mRNA	AP3S2 NM 005829.5 Homo sapiens adaptor related protein complex 3 subunit sigma 2 (AP3S2) transcript variant 1 mRNA	1.96851				0.573899
ap1b1 XM 030359388.1 PREDICTED: Gadus morhua adaptor related protein complex 1 subunit beta 1 (ap1b1) transcript variant X1 mRNA	AP1S3 NM 001039569.2 Homo sapiens adaptor related protein complex 1 subunit sigma 3 (AP1S3) transcript variant 1 mRNA	1.97936				0.578419
ap1b1 XM 030359388.1 PREDICTED: Gadus morhua adaptor related protein complex 1 subunit beta 1 (ap1b1) transcript variant X1 mRNA	ap3s1 XM 030359145.1 PREDICTED: Gadus morhua adaptor related protein complex 3 subunit sigma 1 (ap3s1) transcript variant X1 mRNA	1.99243				0.581784
ap1b1 XM 030359388.1 PREDICTED: Gadus morhua adaptor related protein complex 1 subunit beta 1 (ap1b1) transcript variant X1 mRNA	AP1G1 NM 001030007.2 Homo sapiens adaptor related protein complex 1 subunit gamma 1 (AP1G1) transcript variant 1 mRNA	2.00122				0.74267
ap1b1 XM 030359388.1 PREDICTED: Gadus morhua adaptor related protein complex 1 subunit beta 1 (ap1b1) transcript variant X1 mRNA	ap1s2 XM 030372162.1 PREDICTED: Gadus morhua AP-1 complex subunit sigma-2-like (LOC115555350) transcript variant X1 mRNA	2.00248				0.775591
ap1b1 XM 030359388.1 PREDICTED: Gadus morhua adaptor related protein complex 1 subunit beta 1 (ap1b1) transcript variant X1 mRNA	AP1G2 NM 003917.5 Homo sapiens adaptor related protein complex 1 subunit gamma 2 (AP1G2) transcript variant 1 mRNA	2.05219				0.784119
ap1b1 XM 030359388.1 PREDICTED: Gadus morhua adaptor related protein complex 1 subunit beta 1 (ap1b1) transcript variant X1 mRNA	AP4E1 NM 001252127.2 Homo sapiens adaptor related protein complex 4 subunit epsilon 1 (AP4E1) transcript variant 2 mRNA	2.07063				0.791339
ap1b1 XM 030359388.1 PREDICTED: Gadus morhua adaptor related protein complex 1 subunit beta 1 (ap1b1) transcript variant X1 mRNA	ap1s3 XM 030381007.1 PREDICTED: Gadus morhua adaptor related protein complex 1 subunit sigma 3 (ap1s3) transcript variant X1 mRNA	2.07944				0.800119
ap1b1 XM 030359388.1 PREDICTED: Gadus morhua adaptor related protein complex 1 subunit beta 1 (ap1b1) transcript variant X1 mRNA	ap3d1 XM 030372535.1 PREDICTED: Gadus morhua adaptor related protein complex 3 subunit delta 1 (ap3d1) transcript variant X1 mRNA	2.09392				0.800119
ap1b1 XM 030359388.1 PREDICTED: Gadus morhua adaptor related protein complex 1 subunit beta 1 (ap1b1) transcript variant X1 mRNA	ap4e1 XM 030365953.1 PREDICTED: Gadus morhua adaptor related protein complex 4 subunit epsilon 1 (ap4e1) transcript variant X1 mRNA	2.11258				0.800119
ap1b1 XM 030359388.1 PREDICTED: Gadus morhua adaptor related protein complex 1 subunit beta 1 (ap1b1) transcript variant X1 mRNA	ap4s1 XM 030355742.1 PREDICTED: Gadus morhua adaptor related protein complex 4 subunit sigma 1 (ap4s1) transcript variant X1 mRNA	2.11555				0.800119
ap1b1 XM 030359388.1 PREDICTED: Gadus morhua adaptor related protein complex 1 subunit beta 1 (ap1b1) transcript variant X1 mRNA	AP3D1 NM 001261826.3 Homo sapiens adaptor related protein complex 3 subunit delta 1 (AP3D1) transcript variant 3 mRNA	2.12342				0.81638
ap1b1 XM 030359388.1 PREDICTED: Gadus morhua adaptor related protein complex 1 subunit beta 1 (ap1b1) transcript variant X1 mRNA	ap1g1 XM 030363624.1 PREDICTED: Gadus morhua AP-1 complex subunit gamma-1-like (LOC115548783) transcript variant X1 mRNA	2.14704				0.840129
ap1b1 XM 030359388.1 PREDICTED: Gadus morhua adaptor related protein complex 1 subunit beta 1 (ap1b1) transcript variant X1 mRNA	AP4S1 NM 001128126.3 Homo sapiens adaptor related protein complex 4 subunit sigma 1 (AP4S1) transcript variant 2 mRNA	2.16189				0.842443
ap1b1 XM 030359388.1 PREDICTED: Gadus morhua adaptor related protein complex 1 subunit beta 1 (ap1b1) transcript variant X1 mRNA	ap1m2 XM 030352855.1 PREDICTED: Gadus morhua adaptor related protein complex 1 subunit mu 2 (ap1m2) mRNA	2.24878				0.842443
ap1b1 XM 030359388.1 PREDICTED: Gadus morhua adaptor related protein complex 1 subunit beta 1 (ap1b1) transcript variant X1 mRNA	AP3M2 NM 001134296.2 Homo sapiens adaptor related protein complex 3 subunit mu 2 (AP3M2) transcript variant 1 mRNA	2.26531				0.856936
ap1b1 XM 030359388.1 PREDICTED: Gadus morhua adaptor related protein complex 1 subunit beta 1 (ap1b1) transcript variant X1 mRNA	ap3m2 XM 030357645.1 PREDICTED: Gadus morhua AP-3 complex subunit mu-2 (LOC115544963) mRNA	2.29253				0.856936
ap1b1 XM 030359388.1 PREDICTED: Gadus morhua adaptor related protein complex 1 subunit beta 1 (ap1b1) transcript variant X1 mRNA	ap1m1 XM 030363767.1 PREDICTED: Gadus morhua AP-1 complex subunit mu-1-like (LOC115548871) mRNA	2.29757				0.856936
ap1b1 XM 030359388.1 PREDICTED: Gadus morhua adaptor related protein complex 1 subunit beta 1 (ap1b1) transcript variant X1 mRNA	AP1M2 NM 001300887.2 Homo sapiens adaptor related protein complex 1 subunit mu 2 (AP1M2) transcript variant 1 mRNA	2.29757				0.858939
ap1b1 XM 030359388.1 PREDICTED: Gadus morhua adaptor related protein complex 1 subunit beta 1 (ap1b1) transcript variant X1 mRNA	ap5m1 XM 030356378.1 PREDICTED: Gadus morhua adaptor related protein complex 5 subunit mu 1 (ap5m1) mRNA	2.30702				0.874031
ap1b1 XM 030359388.1 PREDICTED: Gadus morhua adaptor related protein complex 1 subunit beta 1 (ap1b1) transcript variant X1 mRNA	ap5b1 XM 030374270.1 PREDICTED: Gadus morhua adaptor related protein complex 5 subunit beta 1 (ap5b1) mRNA	2.31677				0.874031
ap1b1 XM 030359388.1 PREDICTED: Gadus morhua adaptor related protein complex 1 subunit beta 1 (ap1b1) transcript variant X1 mRNA	AP1M1 NM 032493.4 Homo sapiens adaptor related protein complex 1 subunit mu 1 (AP1M1) transcript variant 2 mRNA	2.32289				0.874031
ap1b1 XM 030359388.1 PREDICTED: Gadus morhua adaptor related protein complex 1 subunit beta 1 (ap1b1) transcript variant X1 mRNA	ap1m1 XM 030373193.1 PREDICTED: Gadus morhua adaptor related protein complex 1 subunit mu 1 (ap1m1) mRNA	2.32289				0.874031
ap1b1 XM 030359388.1 PREDICTED: Gadus morhua adaptor related protein complex 1 subunit beta 1 (ap1b1) transcript variant X1 mRNA	AP5Z1 NM 001364858.1 Homo sapiens adaptor related protein complex 5 subunit zeta 1 (AP5Z1) transcript variant 2 mRNA	2.35477				0.878101
ap1b1 XM 030359388.1 PREDICTED: Gadus morhua adaptor related protein complex 1 subunit beta 1 (ap1b1) transcript variant X1 mRNA	AP5M1 NM 018229.4 Homo sapiens adaptor related protein complex 5 subunit mu 1 (AP5M1) transcript variant 1 mRNA	2.36265				0.888317
ap1b1 XM 030359388.1 PREDICTED: Gadus morhua adaptor related protein complex 1 subunit beta 1 (ap1b1) transcript variant X1 mRNA	AP3M1 NM 001320263.2 Homo sapiens adaptor related protein complex 3 subunit mu 1 (AP3M1) transcript variant 4 mRNA	2.36797				0.891423
ap1b1 XM 030359388.1 PREDICTED: Gadus morhua adaptor related protein complex 1 subunit beta 1 (ap1b1) transcript variant X1 mRNA	ap5s1 XM 030357132.1 PREDICTED: Gadus morhua adaptor related protein complex 5 subunit sigma 1 (ap5s1) mRNA	2.37232				0.891423
ap1b1 XM 030359388.1 PREDICTED: Gadus morhua adaptor related protein complex 1 subunit beta 1 (ap1b1) transcript variant X1 mRNA	ap1m1 XM 030372810.1 PREDICTED: Gadus morhua AP-1 complex subunit mu-1-like (LOC115555780) mRNA	2.37553				0.898591
ap1b1 XM 030359388.1 PREDICTED: Gadus morhua adaptor related protein complex 1 subunit beta 1 (ap1b1) transcript variant X1 mRNA	AP4M1 NM 004722.4 Homo sapiens adaptor related protein complex 4 subunit mu 1 (AP4M1) transcript variant 1 mRNA	2.40028				0.898591
ap1b1 XM 030359388.1 PREDICTED: Gadus morhua adaptor related protein complex 1 subunit beta 1 (ap1b1) transcript variant X1 mRNA	ap5z1 XM 030349847.1 PREDICTED: Gadus morhua adaptor related protein complex 5 subunit zeta 1 (ap5z1) mRNA	2.40215				0.905709
ap1b1 XM 030359388.1 PREDICTED: Gadus morhua adaptor related protein complex 1 subunit beta 1 (ap1b1) transcript variant X1 mRNA	ap3m1 XM 030379194.1 PREDICTED: Gadus morhua AP-3 complex subunit mu-1-like (LOC115559957) transcript variant X1 mRNA	2.42354				0.905709
ap1b1 XM 030359388.1 PREDICTED: Gadus morhua adaptor related protein complex 1 subunit beta 1 (ap1b1) transcript variant X1 mRNA	ap4m1 XM 030361805.1 PREDICTED: Gadus morhua adaptor related protein complex 4 subunit mu 1 (ap4m1) mRNA	2.48735				0.908856
ap1b1 XM 030359388.1 PREDICTED: Gadus morhua adaptor related protein complex 1 subunit beta 1 (ap1b1) transcript variant X1 mRNA	AP5B1 NM 138368.5 Homo sapiens adaptor related protein complex 5 subunit beta 1 (AP5B1) mRNA	2.50653				0.912557
ap1b1 XM 030359388.1 PREDICTED: Gadus morhua adaptor related protein complex 1 subunit beta 1 (ap1b1) transcript variant X1 mRNA	AP2M1 NM 004068.4 Homo sapiens adaptor related protein complex 2 subunit mu 1 (AP2M1) transcript variant 1 mRNA	2.7031				0.912648
ap1b1 XM 030359388.1 PREDICTED: Gadus morhua adaptor related protein complex 1 subunit beta 1 (ap1b1) transcript variant X1 mRNA	ap2ma XM 030364979.1 PREDICTED: Gadus morhua AP-2 complex subunit mu-A (LOC115549660) transcript variant X1 mRNA	2.7031				0.915048
ap1b1 XM 030359388.1 PREDICTED: Gadus morhua adaptor related protein complex 1 subunit beta 1 (ap1b1) transcript variant X1 mRNA	ap2ma XM 030381516.1 PREDICTED: Gadus morhua AP-2 complex subunit mu-A-like (LOC115561448) transcript variant X1 mRNA	2.74084				0.916291
ap1b1 XM 030360698.1 PREDICTED: Gadus morhua AP-1 complex subunit beta-1-like (LOC115546892) mRNA	AP2B1 NM 001030006.2 Homo sapiens adaptor related protein complex 2 subunit beta 1 (AP2B1) transcript variant 1 mRNA	0.0642524				0.916291
ap1b1 XM 030360698.1 PREDICTED: Gadus morhua AP-1 complex subunit beta-1-like (LOC115546892) mRNA	AP4B1 NM 006594.5 Homo sapiens adaptor related protein complex 4 subunit beta 1 (AP4B1) transcript variant 1 mRNA	1.40198				0.918788
ap1b1 XM 030360698.1 PREDICTED: Gadus morhua AP-1 complex subunit beta-1-like (LOC115546892) mRNA	ap4b1 XM 030362761.1 PREDICTED: Gadus morhua adaptor related protein complex 4 subunit beta 1 (ap4b1) transcript variant X1 mRNA	1.49017				0.918788
ap1b1 XM 030360698.1 PREDICTED: Gadus morhua AP-1 complex subunit beta-1-like (LOC115546892) mRNA	AP3B2 NM 001278511.2 Homo sapiens adaptor related protein complex 3 subunit beta 2 (AP3B2) transcript variant 3 mRNA	1.55758				0.918788
ap1b1 XM 030360698.1 PREDICTED: Gadus morhua AP-1 complex subunit beta-1-like (LOC115546892) mRNA	ap3b2 XM 030365115.1 PREDICTED: Gadus morhua adaptor related protein complex 3 subunit beta 2 (ap3b2) transcript variant X1 mRNA	1.56143				0.921278
ap1b1 XM 030360698.1 PREDICTED: Gadus morhua AP-1 complex subunit beta-1-like (LOC115546892) mRNA	ap3b1 XM 030353667.1 PREDICTED: Gadus morhua adaptor related protein complex 3 subunit beta 1 (ap3b1) transcript variant X1 mRNA	1.57683				0.923408
ap1b1 XM 030360698.1 PREDICTED: Gadus morhua AP-1 complex subunit beta-1-like (LOC115546892) mRNA	AP3B1 NM 001271769.2 Homo sapiens adaptor related protein complex 3 subunit beta 1 (AP3B1) transcript variant 2 mRNA	1.59944				0.923408
ap1b1 XM 030360698.1 PREDICTED: Gadus morhua AP-1 complex subunit beta-1-like (LOC115546892) mRNA	ap1s2 XM 030377036.1 PREDICTED: Gadus morhua AP-1 complex subunit sigma-2 (LOC115558683) mRNA	1.69168				0.923408
ap1b1 XM 030360698.1 PREDICTED: Gadus morhua AP-1 complex subunit beta-1-like (LOC115546892) mRNA	AP1S2 NM 003916.5 Homo sapiens adaptor related protein complex 1 subunit sigma 2 (AP1S2) transcript variant 2 mRNA	1.76578				0.925057
ap1b1 XM 030360698.1 PREDICTED: Gadus morhua AP-1 complex subunit beta-1-like (LOC115546892) mRNA	AP2A2 NM 012305.4 Homo sapiens adaptor related protein complex 2 subunit alpha 2 (AP2A2) transcript variant 2 mRNA	1.78938				0.925057
ap1b1 XM 030360698.1 PREDICTED: Gadus morhua AP-1 complex subunit beta-1-like (LOC115546892) mRNA	ap2a2 XM 030376179.1 PREDICTED: Gadus morhua AP-2 complex subunit alpha-2-like (LOC115558241) mRNA	1.79863				0.925057
ap1b1 XM 030360698.1 PREDICTED: Gadus morhua AP-1 complex subunit beta-1-like (LOC115546892) mRNA	ap1s3 XM 030364442.1 PREDICTED: Gadus morhua AP-1 complex subunit sigma-3-like (LOC115549304) transcript variant X1 mRNA	1.805				0.925057
ap1b1 XM 030360698.1 PREDICTED: Gadus morhua AP-1 complex subunit beta-1-like (LOC115546892) mRNA	ap2s1 XM 030337445.1 PREDICTED: Gadus morhua adaptor related protein complex 2 subunit sigma 1 (ap2s1) mRNA	1.83621				0.927141
ap1b1 XM 030360698.1 PREDICTED: Gadus morhua AP-1 complex subunit beta-1-like (LOC115546892) mRNA	ap1s1 XM 030337599.1 PREDICTED: Gadus morhua adaptor related protein complex 1 subunit sigma 1 (ap1s1) mRNA	1.85238				0.927141
ap1b1 XM 030360698.1 PREDICTED: Gadus morhua AP-1 complex subunit beta-1-like (LOC115546892) mRNA	AP2S1 NM 001301076.3 Homo sapiens adaptor related protein complex 2 subunit sigma 1 (AP2S1) transcript variant 3 mRNA	1.8589				0.927141
ap1b1 XM 030360698.1 PREDICTED: Gadus morhua AP-1 complex subunit beta-1-like (LOC115546892) mRNA	AP2A1 NM 014203.3 Homo sapiens adaptor related protein complex 2 subunit alpha 1 (AP2A1) transcript variant 1 mRNA	1.87295				0.927548
ap1b1 XM 030360698.1 PREDICTED: Gadus morhua AP-1 complex subunit beta-1-like (LOC115546892) mRNA	ap2a2 XM 030376454.1 PREDICTED: Gadus morhua AP-2 complex subunit alpha-2 (LOC115558380) transcript variant X1 mRNA	1.87584				0.930997
ap1b1 XM 030360698.1 PREDICTED: Gadus morhua AP-1 complex subunit beta-1-like (LOC115546892) mRNA	AP3S1 NM 001364119.1 Homo sapiens adaptor related protein complex 3 subunit sigma 1 (AP3S1) transcript variant 7 mRNA	1.8902				0.936342
ap1b1 XM 030360698.1 PREDICTED: Gadus morhua AP-1 complex subunit beta-1-like (LOC115546892) mRNA	AP1S1 NM 001283.5 Homo sapiens adaptor related protein complex 1 subunit sigma 1 (AP1S1) mRNA	1.9394				0.937716
ap1b1 XM 030360698.1 PREDICTED: Gadus morhua AP-1 complex subunit beta-1-like (LOC115546892) mRNA	AP3S2 NM 005829.5 Homo sapiens adaptor related protein complex 3 subunit sigma 2 (AP3S2) transcript variant 1 mRNA	1.96851				0.937716
ap1b1 XM 030360698.1 PREDICTED: Gadus morhua AP-1 complex subunit beta-1-like (LOC115546892) mRNA	AP1S3 NM 001039569.2 Homo sapiens adaptor related protein complex 1 subunit sigma 3 (AP1S3) transcript variant 1 mRNA	1.97936				0.93827
ap1b1 XM 030360698.1 PREDICTED: Gadus morhua AP-1 complex subunit beta-1-like (LOC115546892) mRNA	AP5S1 NM 018347.3 Homo sapiens adaptor related protein complex 5 subunit sigma 1 (AP5S1) transcript variant 2 mRNA	1.98737				0.93882
ap1b1 XM 030360698.1 PREDICTED: Gadus morhua AP-1 complex subunit beta-1-like (LOC115546892) mRNA	ap3s1 XM 030359145.1 PREDICTED: Gadus morhua adaptor related protein complex 3 subunit sigma 1 (ap3s1) transcript variant X1 mRNA	1.99243				0.940206
ap1b1 XM 030360698.1 PREDICTED: Gadus morhua AP-1 complex subunit beta-1-like (LOC115546892) mRNA	ap1s2 XM 030372162.1 PREDICTED: Gadus morhua AP-1 complex subunit sigma-2-like (LOC115555350) transcript variant X1 mRNA	2.00248				0.941427
ap1b1 XM 030360698.1 PREDICTED: Gadus morhua AP-1 complex subunit beta-1-like (LOC115546892) mRNA	ap3s2 XM 030376755.1 PREDICTED: Gadus morhua adaptor related protein complex 3 subunit sigma 2 (ap3s2) mRNA	2.00373				0.941427
ap1b1 XM 030360698.1 PREDICTED: Gadus morhua AP-1 complex subunit beta-1-like (LOC115546892) mRNA	ap1g1 XM 030376230.1 PREDICTED: Gadus morhua adaptor related protein complex 1 subunit gamma 1 (ap1g1) transcript variant X1 mRNA	2.02168				0.942691
ap1b1 XM 030360698.1 PREDICTED: Gadus morhua AP-1 complex subunit beta-1-like (LOC115546892) mRNA	AP4E1 NM 001252127.2 Homo sapiens adaptor related protein complex 4 subunit epsilon 1 (AP4E1) transcript variant 2 mRNA	2.03843				0.94549
ap1b1 XM 030360698.1 PREDICTED: Gadus morhua AP-1 complex subunit beta-1-like (LOC115546892) mRNA	ap1s3 XM 030381007.1 PREDICTED: Gadus morhua adaptor related protein complex 1 subunit sigma 3 (ap1s3) transcript variant X1 mRNA	2.07944				0.94549
ap1b1 XM 030360698.1 PREDICTED: Gadus morhua AP-1 complex subunit beta-1-like (LOC115546892) mRNA	ap4e1 XM 030365953.1 PREDICTED: Gadus morhua adaptor related protein complex 4 subunit epsilon 1 (ap4e1) transcript variant X1 mRNA	2.09074				0.94549
ap1b1 XM 030360698.1 PREDICTED: Gadus morhua AP-1 complex subunit beta-1-like (LOC115546892) mRNA	AP4S1 NM 001128126.3 Homo sapiens adaptor related protein complex 4 subunit sigma 1 (AP4S1) transcript variant 2 mRNA	2.10126				0.9529
ap1b1 XM 030360698.1 PREDICTED: Gadus morhua AP-1 complex subunit beta-1-like (LOC115546892) mRNA	ap1g1 XM 030363624.1 PREDICTED: Gadus morhua AP-1 complex subunit gamma-1-like (LOC115548783) transcript variant X1 mRNA	2.10986				0.956962
ap1b1 XM 030360698.1 PREDICTED: Gadus morhua AP-1 complex subunit beta-1-like (LOC115546892) mRNA	AP1G1 NM 001030007.2 Homo sapiens adaptor related protein complex 1 subunit gamma 1 (AP1G1) transcript variant 1 mRNA	2.11223				0.964182
ap1b1 XM 030360698.1 PREDICTED: Gadus morhua AP-1 complex subunit beta-1-like (LOC115546892) mRNA	ap3d1 XM 030372535.1 PREDICTED: Gadus morhua adaptor related protein complex 3 subunit delta 1 (ap3d1) transcript variant X1 mRNA	2.13241				0.964182
ap1b1 XM 030360698.1 PREDICTED: Gadus morhua AP-1 complex subunit beta-1-like (LOC115546892) mRNA	AP1G2 NM 003917.5 Homo sapiens adaptor related protein complex 1 subunit gamma 2 (AP1G2) transcript variant 1 mRNA	2.1529				0.964182
ap1b1 XM 030360698.1 PREDICTED: Gadus morhua AP-1 complex subunit beta-1-like (LOC115546892) mRNA	AP3D1 NM 001261826.3 Homo sapiens adaptor related protein complex 3 subunit delta 1 (AP3D1) transcript variant 3 mRNA	2.16849				0.97601
ap1b1 XM 030360698.1 PREDICTED: Gadus morhua AP-1 complex subunit beta-1-like (LOC115546892) mRNA	ap4s1 XM 030355742.1 PREDICTED: Gadus morhua adaptor related protein complex 4 subunit sigma 1 (ap4s1) transcript variant X1 mRNA	2.24071				0.97651
ap1b1 XM 030360698.1 PREDICTED: Gadus morhua AP-1 complex subunit beta-1-like (LOC115546892) mRNA	AP1M2 NM 001300887.2 Homo sapiens adaptor related protein complex 1 subunit mu 2 (AP1M2) transcript variant 1 mRNA	2.24878				0.978468
ap1b1 XM 030360698.1 PREDICTED: Gadus morhua AP-1 complex subunit beta-1-like (LOC115546892) mRNA	ap1m2 XM 030352855.1 PREDICTED: Gadus morhua adaptor related protein complex 1 subunit mu 2 (ap1m2) mRNA	2.24878				0.98323
ap1b1 XM 030360698.1 PREDICTED: Gadus morhua AP-1 complex subunit beta-1-like (LOC115546892) mRNA	AP4M1 NM 004722.4 Homo sapiens adaptor related protein complex 4 subunit mu 1 (AP4M1) transcript variant 1 mRNA	2.25368				0.98323
ap1b1 XM 030360698.1 PREDICTED: Gadus morhua AP-1 complex subunit beta-1-like (LOC115546892) mRNA	ap1m1 XM 030363767.1 PREDICTED: Gadus morhua AP-1 complex subunit mu-1-like (LOC115548871) mRNA	2.32289				0.985884
ap1b1 XM 030360698.1 PREDICTED: Gadus morhua AP-1 complex subunit beta-1-like (LOC115546892) mRNA	AP3M2 NM 001134296.2 Homo sapiens adaptor related protein complex 3 subunit mu 2 (AP3M2) transcript variant 1 mRNA	2.3413				0.98775
ap1b1 XM 030360698.1 PREDICTED: Gadus morhua AP-1 complex subunit beta-1-like (LOC115546892) mRNA	ap3m2 XM 030357645.1 PREDICTED: Gadus morhua AP-3 complex subunit mu-2 (LOC115544963) mRNA	2.34383				0.993901
ap1b1 XM 030360698.1 PREDICTED: Gadus morhua AP-1 complex subunit beta-1-like (LOC115546892) mRNA	AP1M1 NM 032493.4 Homo sapiens adaptor related protein complex 1 subunit mu 1 (AP1M1) transcript variant 2 mRNA	2.34887				0.993901
ap1b1 XM 030360698.1 PREDICTED: Gadus morhua AP-1 complex subunit beta-1-like (LOC115546892) mRNA	ap1m1 XM 030372810.1 PREDICTED: Gadus morhua AP-1 complex subunit mu-1-like (LOC115555780) mRNA	2.34887				0.993901
ap1b1 XM 030360698.1 PREDICTED: Gadus morhua AP-1 complex subunit beta-1-like (LOC115546892) mRNA	ap1m1 XM 030373193.1 PREDICTED: Gadus morhua adaptor related protein complex 1 subunit mu 1 (ap1m1) mRNA	2.34887				0.994623
ap1b1 XM 030360698.1 PREDICTED: Gadus morhua AP-1 complex subunit beta-1-like (LOC115546892) mRNA	AP5M1 NM 018229.4 Homo sapiens adaptor related protein complex 5 subunit mu 1 (AP5M1) transcript variant 1 mRNA	2.36265				0.994623
ap1b1 XM 030360698.1 PREDICTED: Gadus morhua AP-1 complex subunit beta-1-like (LOC115546892) mRNA	ap5s1 XM 030357132.1 PREDICTED: Gadus morhua adaptor related protein complex 5 subunit sigma 1 (ap5s1) mRNA	2.37232				0.999521
ap1b1 XM 030360698.1 PREDICTED: Gadus morhua AP-1 complex subunit beta-1-like (LOC115546892) mRNA	ap5m1 XM 030356378.1 PREDICTED: Gadus morhua adaptor related protein complex 5 subunit mu 1 (ap5m1) mRNA	2.3738				1.00509
ap1b1 XM 030360698.1 PREDICTED: Gadus morhua AP-1 complex subunit beta-1-like (LOC115546892) mRNA	ap4m1 XM 030361805.1 PREDICTED: Gadus morhua adaptor related protein complex 4 subunit mu 1 (ap4m1) mRNA	2.37613				1.00509
ap1b1 XM 030360698.1 PREDICTED: Gadus morhua AP-1 complex subunit beta-1-like (LOC115546892) mRNA	ap5b1 XM 030374270.1 PREDICTED: Gadus morhua adaptor related protein complex 5 subunit beta 1 (ap5b1) mRNA	2.38123				1.00509
ap1b1 XM 030360698.1 PREDICTED: Gadus morhua AP-1 complex subunit beta-1-like (LOC115546892) mRNA	AP3M1 NM 001320263.2 Homo sapiens adaptor related protein complex 3 subunit mu 1 (AP3M1) transcript variant 4 mRNA	2.39537				1.00509
ap1b1 XM 030360698.1 PREDICTED: Gadus morhua AP-1 complex subunit beta-1-like (LOC115546892) mRNA	ap3m1 XM 030379194.1 PREDICTED: Gadus morhua AP-3 complex subunit mu-1-like (LOC115559957) transcript variant X1 mRNA	2.48238				1.00644
ap1b1 XM 030360698.1 PREDICTED: Gadus morhua AP-1 complex subunit beta-1-like (LOC115546892) mRNA	AP5Z1 NM 001364858.1 Homo sapiens adaptor related protein complex 5 subunit zeta 1 (AP5Z1) transcript variant 2 mRNA	2.57176				1.01523
ap1b1 XM 030360698.1 PREDICTED: Gadus morhua AP-1 complex subunit beta-1-like (LOC115546892) mRNA	AP5B1 NM 138368.5 Homo sapiens adaptor related protein complex 5 subunit beta 1 (AP5B1) mRNA	2.60605				1.01655
ap1b1 XM 030360698.1 PREDICTED: Gadus morhua AP-1 complex subunit beta-1-like (LOC115546892) mRNA	ap5z1 XM 030349847.1 PREDICTED: Gadus morhua adaptor related protein complex 5 subunit zeta 1 (ap5z1) mRNA	2.62322				1.02245
ap1b1 XM 030360698.1 PREDICTED: Gadus morhua AP-1 complex subunit beta-1-like (LOC115546892) mRNA	AP2M1 NM 004068.4 Homo sapiens adaptor related protein complex 2 subunit mu 1 (AP2M1) transcript variant 1 mRNA	2.82088				1.02549
ap1b1 XM 030360698.1 PREDICTED: Gadus morhua AP-1 complex subunit beta-1-like (LOC115546892) mRNA	ap2ma XM 030364979.1 PREDICTED: Gadus morhua AP-2 complex subunit mu-A (LOC115549660) transcript variant X1 mRNA	2.82088				1.02962
ap1b1 XM 030360698.1 PREDICTED: Gadus morhua AP-1 complex subunit beta-1-like (LOC115546892) mRNA	ap2ma XM 030381516.1 PREDICTED: Gadus morhua AP-2 complex subunit mu-A-like (LOC115561448) transcript variant X1 mRNA	2.86344				1.0349
AP1G1 NM 001030007.2 Homo sapiens adaptor related protein complex 1 subunit gamma 1 (AP1G1) transcript variant 1 mRNA	ap1g1 XM 030376230.1 PREDICTED: Gadus morhua adaptor related protein complex 1 subunit gamma 1 (ap1g1) transcript variant X1 mRNA	0.215213				1.04252
AP1G1 NM 001030007.2 Homo sapiens adaptor related protein complex 1 subunit gamma 1 (AP1G1) transcript variant 1 mRNA	AP1G2 NM 003917.5 Homo sapiens adaptor related protein complex 1 subunit gamma 2 (AP1G2) transcript variant 1 mRNA	0.578419				1.04252
AP1G1 NM 001030007.2 Homo sapiens adaptor related protein complex 1 subunit gamma 1 (AP1G1) transcript variant 1 mRNA	ap1g1 XM 030363624.1 PREDICTED: Gadus morhua AP-1 complex subunit gamma-1-like (LOC115548783) transcript variant X1 mRNA	0.581784				1.06015
AP1G1 NM 001030007.2 Homo sapiens adaptor related protein complex 1 subunit gamma 1 (AP1G1) transcript variant 1 mRNA	AP2A1 NM 014203.3 Homo sapiens adaptor related protein complex 2 subunit alpha 1 (AP2A1) transcript variant 1 mRNA	1.49081				1.06666
AP1G1 NM 001030007.2 Homo sapiens adaptor related protein complex 1 subunit gamma 1 (AP1G1) transcript variant 1 mRNA	ap2a2 XM 030376179.1 PREDICTED: Gadus morhua AP-2 complex subunit alpha-2-like (LOC115558241) mRNA	1.5079				1.07711
AP1G1 NM 001030007.2 Homo sapiens adaptor related protein complex 1 subunit gamma 1 (AP1G1) transcript variant 1 mRNA	AP2A2 NM 012305.4 Homo sapiens adaptor related protein complex 2 subunit alpha 2 (AP2A2) transcript variant 2 mRNA	1.51239				1.07919
AP1G1 NM 001030007.2 Homo sapiens adaptor related protein complex 1 subunit gamma 1 (AP1G1) transcript variant 1 mRNA	ap2a2 XM 030376454.1 PREDICTED: Gadus morhua AP-2 complex subunit alpha-2 (LOC115558380) transcript variant X1 mRNA	1.52001				1.07919
AP1G1 NM 001030007.2 Homo sapiens adaptor related protein complex 1 subunit gamma 1 (AP1G1) transcript variant 1 mRNA	AP4E1 NM 001252127.2 Homo sapiens adaptor related protein complex 4 subunit epsilon 1 (AP4E1) transcript variant 2 mRNA	1.58682				1.07956
AP1G1 NM 001030007.2 Homo sapiens adaptor related protein complex 1 subunit gamma 1 (AP1G1) transcript variant 1 mRNA	ap4e1 XM 030365953.1 PREDICTED: Gadus morhua adaptor related protein complex 4 subunit epsilon 1 (ap4e1) transcript variant X1 mRNA	1.62226				1.09205
AP1G1 NM 001030007.2 Homo sapiens adaptor related protein complex 1 subunit gamma 1 (AP1G1) transcript variant 1 mRNA	ap3d1 XM 030372535.1 PREDICTED: Gadus morhua adaptor related protein complex 3 subunit delta 1 (ap3d1) transcript variant X1 mRNA	1.79695				1.09861
AP1G1 NM 001030007.2 Homo sapiens adaptor related protein complex 1 subunit gamma 1 (AP1G1) transcript variant 1 mRNA	AP3D1 NM 001261826.3 Homo sapiens adaptor related protein complex 3 subunit delta 1 (AP3D1) transcript variant 3 mRNA	1.8048				1.10488
AP1G1 NM 001030007.2 Homo sapiens adaptor related protein complex 1 subunit gamma 1 (AP1G1) transcript variant 1 mRNA	ap1s3 XM 030364442.1 PREDICTED: Gadus morhua AP-1 complex subunit sigma-3-like (LOC115549304) transcript variant X1 mRNA	1.93284				1.14306
AP1G1 NM 001030007.2 Homo sapiens adaptor related protein complex 1 subunit gamma 1 (AP1G1) transcript variant 1 mRNA	AP2B1 NM 001030006.2 Homo sapiens adaptor related protein complex 2 subunit beta 1 (AP2B1) transcript variant 1 mRNA	2.07009				1.17137
AP1G1 NM 001030007.2 Homo sapiens adaptor related protein complex 1 subunit gamma 1 (AP1G1) transcript variant 1 mRNA	ap1m2 XM 030352855.1 PREDICTED: Gadus morhua adaptor related protein complex 1 subunit mu 2 (ap1m2) mRNA	2.07944				1.17412
AP1G1 NM 001030007.2 Homo sapiens adaptor related protein complex 1 subunit gamma 1 (AP1G1) transcript variant 1 mRNA	AP3B1 NM 001271769.2 Homo sapiens adaptor related protein complex 3 subunit beta 1 (AP3B1) transcript variant 2 mRNA	2.07944				1.17804
AP1G1 NM 001030007.2 Homo sapiens adaptor related protein complex 1 subunit gamma 1 (AP1G1) transcript variant 1 mRNA	ap3b1 XM 030353667.1 PREDICTED: Gadus morhua adaptor related protein complex 3 subunit beta 1 (ap3b1) transcript variant X1 mRNA	2.08593				1.19417
AP1G1 NM 001030007.2 Homo sapiens adaptor related protein complex 1 subunit gamma 1 (AP1G1) transcript variant 1 mRNA	AP5S1 NM 018347.3 Homo sapiens adaptor related protein complex 5 subunit sigma 1 (AP5S1) transcript variant 2 mRNA	2.09495				1.19739
AP1G1 NM 001030007.2 Homo sapiens adaptor related protein complex 1 subunit gamma 1 (AP1G1) transcript variant 1 mRNA	AP5M1 NM 018229.4 Homo sapiens adaptor related protein complex 5 subunit mu 1 (AP5M1) transcript variant 1 mRNA	2.10459				1.21056
AP1G1 NM 001030007.2 Homo sapiens adaptor related protein complex 1 subunit gamma 1 (AP1G1) transcript variant 1 mRNA	ap1s3 XM 030381007.1 PREDICTED: Gadus morhua adaptor related protein complex 1 subunit sigma 3 (ap1s3) transcript variant X1 mRNA	2.11357				1.21056
AP1G1 NM 001030007.2 Homo sapiens adaptor related protein complex 1 subunit gamma 1 (AP1G1) transcript variant 1 mRNA	AP4B1 NM 006594.5 Homo sapiens adaptor related protein complex 4 subunit beta 1 (AP4B1) transcript variant 1 mRNA	2.1247				1.21256
AP1G1 NM 001030007.2 Homo sapiens adaptor related protein complex 1 subunit gamma 1 (AP1G1) transcript variant 1 mRNA	AP3M1 NM 001320263.2 Homo sapiens adaptor related protein complex 3 subunit mu 1 (AP3M1) transcript variant 4 mRNA	2.13127				1.22121
AP1G1 NM 001030007.2 Homo sapiens adaptor related protein complex 1 subunit gamma 1 (AP1G1) transcript variant 1 mRNA	ap3b2 XM 030365115.1 PREDICTED: Gadus morhua adaptor related protein complex 3 subunit beta 2 (ap3b2) transcript variant X1 mRNA	2.13942				1.22121
AP1G1 NM 001030007.2 Homo sapiens adaptor related protein complex 1 subunit gamma 1 (AP1G1) transcript variant 1 mRNA	AP1M1 NM 032493.4 Homo sapiens adaptor related protein complex 1 subunit mu 1 (AP1M1) transcript variant 2 mRNA	2.14132				1.22229
AP1G1 NM 001030007.2 Homo sapiens adaptor related protein complex 1 subunit gamma 1 (AP1G1) transcript variant 1 mRNA	ap1m1 XM 030363767.1 PREDICTED: Gadus morhua AP-1 complex subunit mu-1-like (LOC115548871) mRNA	2.14132				1.22995
AP1G1 NM 001030007.2 Homo sapiens adaptor related protein complex 1 subunit gamma 1 (AP1G1) transcript variant 1 mRNA	ap1m1 XM 030373193.1 PREDICTED: Gadus morhua adaptor related protein complex 1 subunit mu 1 (ap1m1) mRNA	2.14132				1.22995
AP1G1 NM 001030007.2 Homo sapiens adaptor related protein complex 1 subunit gamma 1 (AP1G1) transcript variant 1 mRNA	ap2s1 XM 030337445.1 PREDICTED: Gadus morhua adaptor related protein complex 2 subunit sigma 1 (ap2s1) mRNA	2.14739				1.23567
AP1G1 NM 001030007.2 Homo sapiens adaptor related protein complex 1 subunit gamma 1 (AP1G1) transcript variant 1 mRNA	ap3s1 XM 030359145.1 PREDICTED: Gadus morhua adaptor related protein complex 3 subunit sigma 1 (ap3s1) transcript variant X1 mRNA	2.14908				1.23876
AP1G1 NM 001030007.2 Homo sapiens adaptor related protein complex 1 subunit gamma 1 (AP1G1) transcript variant 1 mRNA	ap3m1 XM 030379194.1 PREDICTED: Gadus morhua AP-3 complex subunit mu-1-like (LOC115559957) transcript variant X1 mRNA	2.15277				1.23924
AP1G1 NM 001030007.2 Homo sapiens adaptor related protein complex 1 subunit gamma 1 (AP1G1) transcript variant 1 mRNA	AP3B2 NM 001278511.2 Homo sapiens adaptor related protein complex 3 subunit beta 2 (AP3B2) transcript variant 3 mRNA	2.16535				1.24418
AP1G1 NM 001030007.2 Homo sapiens adaptor related protein complex 1 subunit gamma 1 (AP1G1) transcript variant 1 mRNA	AP3S1 NM 001364119.1 Homo sapiens adaptor related protein complex 3 subunit sigma 1 (AP3S1) transcript variant 7 mRNA	2.18707				1.24896
AP1G1 NM 001030007.2 Homo sapiens adaptor related protein complex 1 subunit gamma 1 (AP1G1) transcript variant 1 mRNA	AP1M2 NM 001300887.2 Homo sapiens adaptor related protein complex 1 subunit mu 2 (AP1M2) transcript variant 1 mRNA	2.20977				1.25648
AP1G1 NM 001030007.2 Homo sapiens adaptor related protein complex 1 subunit gamma 1 (AP1G1) transcript variant 1 mRNA	AP3S2 NM 005829.5 Homo sapiens adaptor related protein complex 3 subunit sigma 2 (AP3S2) transcript variant 1 mRNA	2.21375				1.25662
AP1G1 NM 001030007.2 Homo sapiens adaptor related protein complex 1 subunit gamma 1 (AP1G1) transcript variant 1 mRNA	ap1s2 XM 030377036.1 PREDICTED: Gadus morhua AP-1 complex subunit sigma-2 (LOC115558683) mRNA	2.23136				1.25785
AP1G1 NM 001030007.2 Homo sapiens adaptor related protein complex 1 subunit gamma 1 (AP1G1) transcript variant 1 mRNA	AP2S1 NM 001301076.3 Homo sapiens adaptor related protein complex 2 subunit sigma 1 (AP2S1) transcript variant 3 mRNA	2.23805				1.26039
AP1G1 NM 001030007.2 Homo sapiens adaptor related protein complex 1 subunit gamma 1 (AP1G1) transcript variant 1 mRNA	AP5B1 NM 138368.5 Homo sapiens adaptor related protein complex 5 subunit beta 1 (AP5B1) mRNA	2.28026				1.26567
AP1G1 NM 001030007.2 Homo sapiens adaptor related protein complex 1 subunit gamma 1 (AP1G1) transcript variant 1 mRNA	AP4S1 NM 001128126.3 Homo sapiens adaptor related protein complex 4 subunit sigma 1 (AP4S1) transcript variant 2 mRNA	2.2882				1.26567
AP1G1 NM 001030007.2 Homo sapiens adaptor related protein complex 1 subunit gamma 1 (AP1G1) transcript variant 1 mRNA	ap3m2 XM 030357645.1 PREDICTED: Gadus morhua AP-3 complex subunit mu-2 (LOC115544963) mRNA	2.29253				1.26567
AP1G1 NM 001030007.2 Homo sapiens adaptor related protein complex 1 subunit gamma 1 (AP1G1) transcript variant 1 mRNA	AP1S2 NM 003916.5 Homo sapiens adaptor related protein complex 1 subunit sigma 2 (AP1S2) transcript variant 2 mRNA	2.2959				1.27403
AP1G1 NM 001030007.2 Homo sapiens adaptor related protein complex 1 subunit gamma 1 (AP1G1) transcript variant 1 mRNA	ap4b1 XM 030362761.1 PREDICTED: Gadus morhua adaptor related protein complex 4 subunit beta 1 (ap4b1) transcript variant X1 mRNA	2.29823				1.2748
AP1G1 NM 001030007.2 Homo sapiens adaptor related protein complex 1 subunit gamma 1 (AP1G1) transcript variant 1 mRNA	ap4s1 XM 030355742.1 PREDICTED: Gadus morhua adaptor related protein complex 4 subunit sigma 1 (ap4s1) transcript variant X1 mRNA	2.30259				1.28402
AP1G1 NM 001030007.2 Homo sapiens adaptor related protein complex 1 subunit gamma 1 (AP1G1) transcript variant 1 mRNA	AP2M1 NM 004068.4 Homo sapiens adaptor related protein complex 2 subunit mu 1 (AP2M1) transcript variant 1 mRNA	2.31501				1.28754
AP1G1 NM 001030007.2 Homo sapiens adaptor related protein complex 1 subunit gamma 1 (AP1G1) transcript variant 1 mRNA	ap2ma XM 030364979.1 PREDICTED: Gadus morhua AP-2 complex subunit mu-A (LOC115549660) transcript variant X1 mRNA	2.31501				1.29188
AP1G1 NM 001030007.2 Homo sapiens adaptor related protein complex 1 subunit gamma 1 (AP1G1) transcript variant 1 mRNA	ap2ma XM 030381516.1 PREDICTED: Gadus morhua AP-2 complex subunit mu-A-like (LOC115561448) transcript variant X1 mRNA	2.31747				1.29332
AP1G1 NM 001030007.2 Homo sapiens adaptor related protein complex 1 subunit gamma 1 (AP1G1) transcript variant 1 mRNA	ap1m1 XM 030372810.1 PREDICTED: Gadus morhua AP-1 complex subunit mu-1-like (LOC115555780) mRNA	2.3279				1.29422
AP1G1 NM 001030007.2 Homo sapiens adaptor related protein complex 1 subunit gamma 1 (AP1G1) transcript variant 1 mRNA	ap5z1 XM 030349847.1 PREDICTED: Gadus morhua adaptor related protein complex 5 subunit zeta 1 (ap5z1) mRNA	2.33116				1.29578
AP1G1 NM 001030007.2 Homo sapiens adaptor related protein complex 1 subunit gamma 1 (AP1G1) transcript variant 1 mRNA	AP3M2 NM 001134296.2 Homo sapiens adaptor related protein complex 3 subunit mu 2 (AP3M2) transcript variant 1 mRNA	2.34383				1.29675
AP1G1 NM 001030007.2 Homo sapiens adaptor related protein complex 1 subunit gamma 1 (AP1G1) transcript variant 1 mRNA	AP1S3 NM 001039569.2 Homo sapiens adaptor related protein complex 1 subunit sigma 3 (AP1S3) transcript variant 1 mRNA	2.36489				1.30271
AP1G1 NM 001030007.2 Homo sapiens adaptor related protein complex 1 subunit gamma 1 (AP1G1) transcript variant 1 mRNA	ap3s2 XM 030376755.1 PREDICTED: Gadus morhua adaptor related protein complex 3 subunit sigma 2 (ap3s2) mRNA	2.37079				1.30271
AP1G1 NM 001030007.2 Homo sapiens adaptor related protein complex 1 subunit gamma 1 (AP1G1) transcript variant 1 mRNA	ap1s1 XM 030337599.1 PREDICTED: Gadus morhua adaptor related protein complex 1 subunit sigma 1 (ap1s1) mRNA	2.37158				1.30271
AP1G1 NM 001030007.2 Homo sapiens adaptor related protein complex 1 subunit gamma 1 (AP1G1) transcript variant 1 mRNA	ap5s1 XM 030357132.1 PREDICTED: Gadus morhua adaptor related protein complex 5 subunit sigma 1 (ap5s1) mRNA	2.37232				1.30352
AP1G1 NM 001030007.2 Homo sapiens adaptor related protein complex 1 subunit gamma 1 (AP1G1) transcript variant 1 mRNA	AP4M1 NM 004722.4 Homo sapiens adaptor related protein complex 4 subunit mu 1 (AP4M1) transcript variant 1 mRNA	2.40505				1.30606
AP1G1 NM 001030007.2 Homo sapiens adaptor related protein complex 1 subunit gamma 1 (AP1G1) transcript variant 1 mRNA	ap4m1 XM 030361805.1 PREDICTED: Gadus morhua adaptor related protein complex 4 subunit mu 1 (ap4m1) mRNA	2.41011				1.31291
AP1G1 NM 001030007.2 Homo sapiens adaptor related protein complex 1 subunit gamma 1 (AP1G1) transcript variant 1 mRNA	AP5Z1 NM 001364858.1 Homo sapiens adaptor related protein complex 5 subunit zeta 1 (AP5Z1) transcript variant 2 mRNA	2.44408				1.31291
AP1G1 NM 001030007.2 Homo sapiens adaptor related protein complex 1 subunit gamma 1 (AP1G1) transcript variant 1 mRNA	AP1S1 NM 001283.5 Homo sapiens adaptor related protein complex 1 subunit sigma 1 (AP1S1) mRNA	2.44569				1.31545
AP1G1 NM 001030007.2 Homo sapiens adaptor related protein complex 1 subunit gamma 1 (AP1G1) transcript variant 1 mRNA	ap5b1 XM 030374270.1 PREDICTED: Gadus morhua adaptor related protein complex 5 subunit beta 1 (ap5b1) mRNA	2.44854				1.31545
AP1G1 NM 001030007.2 Homo sapiens adaptor related protein complex 1 subunit gamma 1 (AP1G1) transcript variant 1 mRNA	ap5m1 XM 030356378.1 PREDICTED: Gadus morhua adaptor related protein complex 5 subunit mu 1 (ap5m1) mRNA	2.4961				1.31992
AP1G1 NM 001030007.2 Homo sapiens adaptor related protein complex 1 subunit gamma 1 (AP1G1) transcript variant 1 mRNA	ap1s2 XM 030372162.1 PREDICTED: Gadus morhua AP-1 complex subunit sigma-2-like (LOC115555350) transcript variant X1 mRNA	2.52072				1.31992
ap1g1 XM 030363624.1 PREDICTED: Gadus morhua AP-1 complex subunit gamma-1-like (LOC115548783) transcript variant X1 mRNA	AP1G2 NM 003917.5 Homo sapiens adaptor related protein complex 1 subunit gamma 2 (AP1G2) transcript variant 1 mRNA	0.547029				1.32176
ap1g1 XM 030363624.1 PREDICTED: Gadus morhua AP-1 complex subunit gamma-1-like (LOC115548783) transcript variant X1 mRNA	ap1g1 XM 030376230.1 PREDICTED: Gadus morhua adaptor related protein complex 1 subunit gamma 1 (ap1g1) transcript variant X1 mRNA	0.57156				1.32176
ap1g1 XM 030363624.1 PREDICTED: Gadus morhua AP-1 complex subunit gamma-1-like (LOC115548783) transcript variant X1 mRNA	AP2A2 NM 012305.4 Homo sapiens adaptor related protein complex 2 subunit alpha 2 (AP2A2) transcript variant 2 mRNA	1.32309				1.32176
ap1g1 XM 030363624.1 PREDICTED: Gadus morhua AP-1 complex subunit gamma-1-like (LOC115548783) transcript variant X1 mRNA	AP2A1 NM 014203.3 Homo sapiens adaptor related protein complex 2 subunit alpha 1 (AP2A1) transcript variant 1 mRNA	1.3281				1.32309
ap1g1 XM 030363624.1 PREDICTED: Gadus morhua AP-1 complex subunit gamma-1-like (LOC115548783) transcript variant X1 mRNA	ap2a2 XM 030376179.1 PREDICTED: Gadus morhua AP-2 complex subunit alpha-2-like (LOC115558241) mRNA	1.3382				1.3281
ap1g1 XM 030363624.1 PREDICTED: Gadus morhua AP-1 complex subunit gamma-1-like (LOC115548783) transcript variant X1 mRNA	ap2a2 XM 030376454.1 PREDICTED: Gadus morhua AP-2 complex subunit alpha-2 (LOC115558380) transcript variant X1 mRNA	1.3382				1.33142
ap1g1 XM 030363624.1 PREDICTED: Gadus morhua AP-1 complex subunit gamma-1-like (LOC115548783) transcript variant X1 mRNA	AP4E1 NM 001252127.2 Homo sapiens adaptor related protein complex 4 subunit epsilon 1 (AP4E1) transcript variant 2 mRNA	1.66828				1.3382
ap1g1 XM 030363624.1 PREDICTED: Gadus morhua AP-1 complex subunit gamma-1-like (LOC115548783) transcript variant X1 mRNA	ap4e1 XM 030365953.1 PREDICTED: Gadus morhua adaptor related protein complex 4 subunit epsilon 1 (ap4e1) transcript variant X1 mRNA	1.67622				1.3382
ap1g1 XM 030363624.1 PREDICTED: Gadus morhua AP-1 complex subunit gamma-1-like (LOC115548783) transcript variant X1 mRNA	ap3d1 XM 030372535.1 PREDICTED: Gadus morhua adaptor related protein complex 3 subunit delta 1 (ap3d1) transcript variant X1 mRNA	1.78112				1.3411
ap1g1 XM 030363624.1 PREDICTED: Gadus morhua AP-1 complex subunit gamma-1-like (LOC115548783) transcript variant X1 mRNA	AP3D1 NM 001261826.3 Homo sapiens adaptor related protein complex 3 subunit delta 1 (AP3D1) transcript variant 3 mRNA	1.79442				1.35028
ap1g1 XM 030363624.1 PREDICTED: Gadus morhua AP-1 complex subunit gamma-1-like (LOC115548783) transcript variant X1 mRNA	ap1s3 XM 030364442.1 PREDICTED: Gadus morhua AP-1 complex subunit sigma-3-like (LOC115549304) transcript variant X1 mRNA	1.97936				1.35103
ap1g1 XM 030363624.1 PREDICTED: Gadus morhua AP-1 complex subunit gamma-1-like (LOC115548783) transcript variant X1 mRNA	AP5M1 NM 018229.4 Homo sapiens adaptor related protein complex 5 subunit mu 1 (AP5M1) transcript variant 1 mRNA	2.00798				1.35239
ap1g1 XM 030363624.1 PREDICTED: Gadus morhua AP-1 complex subunit gamma-1-like (LOC115548783) transcript variant X1 mRNA	AP1S2 NM 003916.5 Homo sapiens adaptor related protein complex 1 subunit sigma 2 (AP1S2) transcript variant 2 mRNA	2.00821				1.35239
ap1g1 XM 030363624.1 PREDICTED: Gadus morhua AP-1 complex subunit gamma-1-like (LOC115548783) transcript variant X1 mRNA	ap1s2 XM 030377036.1 PREDICTED: Gadus morhua AP-1 complex subunit sigma-2 (LOC115558683) mRNA	2.00821				1.35636
ap1g1 XM 030363624.1 PREDICTED: Gadus morhua AP-1 complex subunit gamma-1-like (LOC115548783) transcript variant X1 mRNA	ap4s1 XM 030355742.1 PREDICTED: Gadus morhua adaptor related protein complex 4 subunit sigma 1 (ap4s1) transcript variant X1 mRNA	2.05127				1.36098
ap1g1 XM 030363624.1 PREDICTED: Gadus morhua AP-1 complex subunit gamma-1-like (LOC115548783) transcript variant X1 mRNA	ap3b1 XM 030353667.1 PREDICTED: Gadus morhua adaptor related protein complex 3 subunit beta 1 (ap3b1) transcript variant X1 mRNA	2.05682				1.36098
ap1g1 XM 030363624.1 PREDICTED: Gadus morhua AP-1 complex subunit gamma-1-like (LOC115548783) transcript variant X1 mRNA	ap3m1 XM 030379194.1 PREDICTED: Gadus morhua AP-3 complex subunit mu-1-like (LOC115559957) transcript variant X1 mRNA	2.0666				1.37103
ap1g1 XM 030363624.1 PREDICTED: Gadus morhua AP-1 complex subunit gamma-1-like (LOC115548783) transcript variant X1 mRNA	ap2s1 XM 030337445.1 PREDICTED: Gadus morhua adaptor related protein complex 2 subunit sigma 1 (ap2s1) mRNA	2.08677				1.37187
ap1g1 XM 030363624.1 PREDICTED: Gadus morhua AP-1 complex subunit gamma-1-like (LOC115548783) transcript variant X1 mRNA	AP3B1 NM 001271769.2 Homo sapiens adaptor related protein complex 3 subunit beta 1 (AP3B1) transcript variant 2 mRNA	2.09512				1.37408
ap1g1 XM 030363624.1 PREDICTED: Gadus morhua AP-1 complex subunit gamma-1-like (LOC115548783) transcript variant X1 mRNA	ap1s3 XM 030381007.1 PREDICTED: Gadus morhua adaptor related protein complex 1 subunit sigma 3 (ap1s3) transcript variant X1 mRNA	2.11357				1.37709
ap1g1 XM 030363624.1 PREDICTED: Gadus morhua AP-1 complex subunit gamma-1-like (LOC115548783) transcript variant X1 mRNA	AP2B1 NM 001030006.2 Homo sapiens adaptor related protein complex 2 subunit beta 1 (AP2B1) transcript variant 1 mRNA	2.12312				1.38066
ap1g1 XM 030363624.1 PREDICTED: Gadus morhua AP-1 complex subunit gamma-1-like (LOC115548783) transcript variant X1 mRNA	ap3b2 XM 030365115.1 PREDICTED: Gadus morhua adaptor related protein complex 3 subunit beta 2 (ap3b2) transcript variant X1 mRNA	2.1234				1.38488
ap1g1 XM 030363624.1 PREDICTED: Gadus morhua AP-1 complex subunit gamma-1-like (LOC115548783) transcript variant X1 mRNA	ap4b1 XM 030362761.1 PREDICTED: Gadus morhua adaptor related protein complex 4 subunit beta 1 (ap4b1) transcript variant X1 mRNA	2.12823				1.39766
ap1g1 XM 030363624.1 PREDICTED: Gadus morhua AP-1 complex subunit gamma-1-like (LOC115548783) transcript variant X1 mRNA	AP5S1 NM 018347.3 Homo sapiens adaptor related protein complex 5 subunit sigma 1 (AP5S1) transcript variant 2 mRNA	2.13751				1.40198
ap1g1 XM 030363624.1 PREDICTED: Gadus morhua AP-1 complex subunit gamma-1-like (LOC115548783) transcript variant X1 mRNA	AP3S2 NM 005829.5 Homo sapiens adaptor related protein complex 3 subunit sigma 2 (AP3S2) transcript variant 1 mRNA	2.14286				1.43405
ap1g1 XM 030363624.1 PREDICTED: Gadus morhua AP-1 complex subunit gamma-1-like (LOC115548783) transcript variant X1 mRNA	AP4S1 NM 001128126.3 Homo sapiens adaptor related protein complex 4 subunit sigma 1 (AP4S1) transcript variant 2 mRNA	2.15466				1.45307
ap1g1 XM 030363624.1 PREDICTED: Gadus morhua AP-1 complex subunit gamma-1-like (LOC115548783) transcript variant X1 mRNA	AP2S1 NM 001301076.3 Homo sapiens adaptor related protein complex 2 subunit sigma 1 (AP2S1) transcript variant 3 mRNA	2.17742				1.4616
ap1g1 XM 030363624.1 PREDICTED: Gadus morhua AP-1 complex subunit gamma-1-like (LOC115548783) transcript variant X1 mRNA	AP4B1 NM 006594.5 Homo sapiens adaptor related protein complex 4 subunit beta 1 (AP4B1) transcript variant 1 mRNA	2.18817				1.4672
ap1g1 XM 030363624.1 PREDICTED: Gadus morhua AP-1 complex subunit gamma-1-like (LOC115548783) transcript variant X1 mRNA	AP3M1 NM 001320263.2 Homo sapiens adaptor related protein complex 3 subunit mu 1 (AP3M1) transcript variant 4 mRNA	2.20238				1.46811
ap1g1 XM 030363624.1 PREDICTED: Gadus morhua AP-1 complex subunit gamma-1-like (LOC115548783) transcript variant X1 mRNA	AP3S1 NM 001364119.1 Homo sapiens adaptor related protein complex 3 subunit sigma 1 (AP3S1) transcript variant 7 mRNA	2.21297				1.47715
ap1g1 XM 030363624.1 PREDICTED: Gadus morhua AP-1 complex subunit gamma-1-like (LOC115548783) transcript variant X1 mRNA	ap5s1 XM 030357132.1 PREDICTED: Gadus morhua adaptor related protein complex 5 subunit sigma 1 (ap5s1) mRNA	2.21817				1.49017
ap1g1 XM 030363624.1 PREDICTED: Gadus morhua AP-1 complex subunit gamma-1-like (LOC115548783) transcript variant X1 mRNA	ap3s1 XM 030359145.1 PREDICTED: Gadus morhua adaptor related protein complex 3 subunit sigma 1 (ap3s1) transcript variant X1 mRNA	2.22011				1.49081
ap1g1 XM 030363624.1 PREDICTED: Gadus morhua AP-1 complex subunit gamma-1-like (LOC115548783) transcript variant X1 mRNA	AP3B2 NM 001278511.2 Homo sapiens adaptor related protein complex 3 subunit beta 2 (AP3B2) transcript variant 3 mRNA	2.22427				1.5001
ap1g1 XM 030363624.1 PREDICTED: Gadus morhua AP-1 complex subunit gamma-1-like (LOC115548783) transcript variant X1 mRNA	AP1S3 NM 001039569.2 Homo sapiens adaptor related protein complex 1 subunit sigma 3 (AP1S3) transcript variant 1 mRNA	2.23136				1.5079
ap1g1 XM 030363624.1 PREDICTED: Gadus morhua AP-1 complex subunit gamma-1-like (LOC115548783) transcript variant X1 mRNA	AP1S1 NM 001283.5 Homo sapiens adaptor related protein complex 1 subunit sigma 1 (AP1S1) mRNA	2.23805				1.51146
ap1g1 XM 030363624.1 PREDICTED: Gadus morhua AP-1 complex subunit gamma-1-like (LOC115548783) transcript variant X1 mRNA	ap1s1 XM 030337599.1 PREDICTED: Gadus morhua adaptor related protein complex 1 subunit sigma 1 (ap1s1) mRNA	2.23805				1.51239
ap1g1 XM 030363624.1 PREDICTED: Gadus morhua AP-1 complex subunit gamma-1-like (LOC115548783) transcript variant X1 mRNA	AP1M1 NM 032493.4 Homo sapiens adaptor related protein complex 1 subunit mu 1 (AP1M1) transcript variant 2 mRNA	2.25257				1.52001
ap1g1 XM 030363624.1 PREDICTED: Gadus morhua AP-1 complex subunit gamma-1-like (LOC115548783) transcript variant X1 mRNA	ap1m2 XM 030352855.1 PREDICTED: Gadus morhua adaptor related protein complex 1 subunit mu 2 (ap1m2) mRNA	2.25257				1.52077
ap1g1 XM 030363624.1 PREDICTED: Gadus morhua AP-1 complex subunit gamma-1-like (LOC115548783) transcript variant X1 mRNA	AP5B1 NM 138368.5 Homo sapiens adaptor related protein complex 5 subunit beta 1 (AP5B1) mRNA	2.2547				1.52077
ap1g1 XM 030363624.1 PREDICTED: Gadus morhua AP-1 complex subunit gamma-1-like (LOC115548783) transcript variant X1 mRNA	ap5z1 XM 030349847.1 PREDICTED: Gadus morhua adaptor related protein complex 5 subunit zeta 1 (ap5z1) mRNA	2.26292				1.52606
ap1g1 XM 030363624.1 PREDICTED: Gadus morhua AP-1 complex subunit gamma-1-like (LOC115548783) transcript variant X1 mRNA	ap1m1 XM 030373193.1 PREDICTED: Gadus morhua adaptor related protein complex 1 subunit mu 1 (ap1m1) mRNA	2.27727				1.52737
ap1g1 XM 030363624.1 PREDICTED: Gadus morhua AP-1 complex subunit gamma-1-like (LOC115548783) transcript variant X1 mRNA	AP5Z1 NM 001364858.1 Homo sapiens adaptor related protein complex 5 subunit zeta 1 (AP5Z1) transcript variant 2 mRNA	2.28131				1.52737
ap1g1 XM 030363624.1 PREDICTED: Gadus morhua AP-1 complex subunit gamma-1-like (LOC115548783) transcript variant X1 mRNA	ap1s2 XM 030372162.1 PREDICTED: Gadus morhua AP-1 complex subunit sigma-2-like (LOC115555350) transcript variant X1 mRNA	2.28747				1.5331
ap1g1 XM 030363624.1 PREDICTED: Gadus morhua AP-1 complex subunit gamma-1-like (LOC115548783) transcript variant X1 mRNA	AP3M2 NM 001134296.2 Homo sapiens adaptor related protein complex 3 subunit mu 2 (AP3M2) transcript variant 1 mRNA	2.30002				1.53393
ap1g1 XM 030363624.1 PREDICTED: Gadus morhua AP-1 complex subunit gamma-1-like (LOC115548783) transcript variant X1 mRNA	ap3m2 XM 030357645.1 PREDICTED: Gadus morhua AP-3 complex subunit mu-2 (LOC115544963) mRNA	2.30002				1.53393
ap1g1 XM 030363624.1 PREDICTED: Gadus morhua AP-1 complex subunit gamma-1-like (LOC115548783) transcript variant X1 mRNA	ap1m1 XM 030363767.1 PREDICTED: Gadus morhua AP-1 complex subunit mu-1-like (LOC115548871) mRNA	2.30259				1.55269
ap1g1 XM 030363624.1 PREDICTED: Gadus morhua AP-1 complex subunit gamma-1-like (LOC115548783) transcript variant X1 mRNA	AP4M1 NM 004722.4 Homo sapiens adaptor related protein complex 4 subunit mu 1 (AP4M1) transcript variant 1 mRNA	2.30745				1.5538
ap1g1 XM 030363624.1 PREDICTED: Gadus morhua AP-1 complex subunit gamma-1-like (LOC115548783) transcript variant X1 mRNA	ap4m1 XM 030361805.1 PREDICTED: Gadus morhua adaptor related protein complex 4 subunit mu 1 (ap4m1) mRNA	2.33785				1.55629
ap1g1 XM 030363624.1 PREDICTED: Gadus morhua AP-1 complex subunit gamma-1-like (LOC115548783) transcript variant X1 mRNA	ap5b1 XM 030374270.1 PREDICTED: Gadus morhua adaptor related protein complex 5 subunit beta 1 (ap5b1) mRNA	2.34268				1.55758
ap1g1 XM 030363624.1 PREDICTED: Gadus morhua AP-1 complex subunit gamma-1-like (LOC115548783) transcript variant X1 mRNA	ap1m1 XM 030372810.1 PREDICTED: Gadus morhua AP-1 complex subunit mu-1-like (LOC115555780) mRNA	2.35523				1.55996
ap1g1 XM 030363624.1 PREDICTED: Gadus morhua AP-1 complex subunit gamma-1-like (LOC115548783) transcript variant X1 mRNA	AP1M2 NM 001300887.2 Homo sapiens adaptor related protein complex 1 subunit mu 2 (AP1M2) transcript variant 1 mRNA	2.38519				1.55996
ap1g1 XM 030363624.1 PREDICTED: Gadus morhua AP-1 complex subunit gamma-1-like (LOC115548783) transcript variant X1 mRNA	ap3s2 XM 030376755.1 PREDICTED: Gadus morhua adaptor related protein complex 3 subunit sigma 2 (ap3s2) mRNA	2.40919				1.56143
ap1g1 XM 030363624.1 PREDICTED: Gadus morhua AP-1 complex subunit gamma-1-like (LOC115548783) transcript variant X1 mRNA	ap5m1 XM 030356378.1 PREDICTED: Gadus morhua adaptor related protein complex 5 subunit mu 1 (ap5m1) mRNA	2.52915				1.56252
ap1g1 XM 030363624.1 PREDICTED: Gadus morhua AP-1 complex subunit gamma-1-like (LOC115548783) transcript variant X1 mRNA	ap2ma XM 030381516.1 PREDICTED: Gadus morhua AP-2 complex subunit mu-A-like (LOC115561448) transcript variant X1 mRNA	2.61412				1.5647
ap1g1 XM 030363624.1 PREDICTED: Gadus morhua AP-1 complex subunit gamma-1-like (LOC115548783) transcript variant X1 mRNA	AP2M1 NM 004068.4 Homo sapiens adaptor related protein complex 2 subunit mu 1 (AP2M1) transcript variant 1 mRNA	2.64668				1.5647
ap1g1 XM 030363624.1 PREDICTED: Gadus morhua AP-1 complex subunit gamma-1-like (LOC115548783) transcript variant X1 mRNA	ap2ma XM 030364979.1 PREDICTED: Gadus morhua AP-2 complex subunit mu-A (LOC115549660) transcript variant X1 mRNA	2.64668				1.56752
ap1g1 XM 030376230.1 PREDICTED: Gadus morhua adaptor related protein complex 1 subunit gamma 1 (ap1g1) transcript variant X1 mRNA	AP1G2 NM 003917.5 Homo sapiens adaptor related protein complex 1 subunit gamma 2 (AP1G2) transcript variant 1 mRNA	0.573899				1.56812
ap1g1 XM 030376230.1 PREDICTED: Gadus morhua adaptor related protein complex 1 subunit gamma 1 (ap1g1) transcript variant X1 mRNA	AP2A1 NM 014203.3 Homo sapiens adaptor related protein complex 2 subunit alpha 1 (AP2A1) transcript variant 1 mRNA	1.43405				1.56812
ap1g1 XM 030376230.1 PREDICTED: Gadus morhua adaptor related protein complex 1 subunit gamma 1 (ap1g1) transcript variant X1 mRNA	ap2a2 XM 030376179.1 PREDICTED: Gadus morhua AP-2 complex subunit alpha-2-like (LOC115558241) mRNA	1.45307				1.57275
ap1g1 XM 030376230.1 PREDICTED: Gadus morhua adaptor related protein complex 1 subunit gamma 1 (ap1g1) transcript variant X1 mRNA	ap2a2 XM 030376454.1 PREDICTED: Gadus morhua AP-2 complex subunit alpha-2 (LOC115558380) transcript variant X1 mRNA	1.4616				1.57683
ap1g1 XM 030376230.1 PREDICTED: Gadus morhua adaptor related protein complex 1 subunit gamma 1 (ap1g1) transcript variant X1 mRNA	AP2A2 NM 012305.4 Homo sapiens adaptor related protein complex 2 subunit alpha 2 (AP2A2) transcript variant 2 mRNA	1.4672				1.58029
ap1g1 XM 030376230.1 PREDICTED: Gadus morhua adaptor related protein complex 1 subunit gamma 1 (ap1g1) transcript variant X1 mRNA	ap4e1 XM 030365953.1 PREDICTED: Gadus morhua adaptor related protein complex 4 subunit epsilon 1 (ap4e1) transcript variant X1 mRNA	1.57275				1.58596
ap1g1 XM 030376230.1 PREDICTED: Gadus morhua adaptor related protein complex 1 subunit gamma 1 (ap1g1) transcript variant X1 mRNA	AP4E1 NM 001252127.2 Homo sapiens adaptor related protein complex 4 subunit epsilon 1 (AP4E1) transcript variant 2 mRNA	1.59047				1.58682
ap1g1 XM 030376230.1 PREDICTED: Gadus morhua adaptor related protein complex 1 subunit gamma 1 (ap1g1) transcript variant X1 mRNA	AP3D1 NM 001261826.3 Homo sapiens adaptor related protein complex 3 subunit delta 1 (AP3D1) transcript variant 3 mRNA	1.76748				1.58868
ap1g1 XM 030376230.1 PREDICTED: Gadus morhua adaptor related protein complex 1 subunit gamma 1 (ap1g1) transcript variant X1 mRNA	ap3d1 XM 030372535.1 PREDICTED: Gadus morhua adaptor related protein complex 3 subunit delta 1 (ap3d1) transcript variant X1 mRNA	1.77508				1.58973
ap1g1 XM 030376230.1 PREDICTED: Gadus morhua adaptor related protein complex 1 subunit gamma 1 (ap1g1) transcript variant X1 mRNA	ap1s3 XM 030381007.1 PREDICTED: Gadus morhua adaptor related protein complex 1 subunit sigma 3 (ap1s3) transcript variant X1 mRNA	1.95942				1.58973
ap1g1 XM 030376230.1 PREDICTED: Gadus morhua adaptor related protein complex 1 subunit gamma 1 (ap1g1) transcript variant X1 mRNA	AP3B1 NM 001271769.2 Homo sapiens adaptor related protein complex 3 subunit beta 1 (AP3B1) transcript variant 2 mRNA	1.96921				1.59047
ap1g1 XM 030376230.1 PREDICTED: Gadus morhua adaptor related protein complex 1 subunit gamma 1 (ap1g1) transcript variant X1 mRNA	AP2B1 NM 001030006.2 Homo sapiens adaptor related protein complex 2 subunit beta 1 (AP2B1) transcript variant 1 mRNA	2.02303				1.59327
ap1g1 XM 030376230.1 PREDICTED: Gadus morhua adaptor related protein complex 1 subunit gamma 1 (ap1g1) transcript variant X1 mRNA	ap1s3 XM 030364442.1 PREDICTED: Gadus morhua AP-1 complex subunit sigma-3-like (LOC115549304) transcript variant X1 mRNA	2.02815				1.59944
ap1g1 XM 030376230.1 PREDICTED: Gadus morhua adaptor related protein complex 1 subunit gamma 1 (ap1g1) transcript variant X1 mRNA	AP3S1 NM 001364119.1 Homo sapiens adaptor related protein complex 3 subunit sigma 1 (AP3S1) transcript variant 7 mRNA	2.03017				1.60026
ap1g1 XM 030376230.1 PREDICTED: Gadus morhua adaptor related protein complex 1 subunit gamma 1 (ap1g1) transcript variant X1 mRNA	ap3b1 XM 030353667.1 PREDICTED: Gadus morhua adaptor related protein complex 3 subunit beta 1 (ap3b1) transcript variant X1 mRNA	2.03774				1.602
ap1g1 XM 030376230.1 PREDICTED: Gadus morhua adaptor related protein complex 1 subunit gamma 1 (ap1g1) transcript variant X1 mRNA	ap2s1 XM 030337445.1 PREDICTED: Gadus morhua adaptor related protein complex 2 subunit sigma 1 (ap2s1) mRNA	2.08677				1.60237
ap1g1 XM 030376230.1 PREDICTED: Gadus morhua adaptor related protein complex 1 subunit gamma 1 (ap1g1) transcript variant X1 mRNA	ap3b2 XM 030365115.1 PREDICTED: Gadus morhua adaptor related protein complex 3 subunit beta 2 (ap3b2) transcript variant X1 mRNA	2.08851				1.60297
ap1g1 XM 030376230.1 PREDICTED: Gadus morhua adaptor related protein complex 1 subunit gamma 1 (ap1g1) transcript variant X1 mRNA	AP3B2 NM 001278511.2 Homo sapiens adaptor related protein complex 3 subunit beta 2 (AP3B2) transcript variant 3 mRNA	2.11089				1.60515
ap1g1 XM 030376230.1 PREDICTED: Gadus morhua adaptor related protein complex 1 subunit gamma 1 (ap1g1) transcript variant X1 mRNA	ap3s1 XM 030359145.1 PREDICTED: Gadus morhua adaptor related protein complex 3 subunit sigma 1 (ap3s1) transcript variant X1 mRNA	2.11133				1.61567
ap1g1 XM 030376230.1 PREDICTED: Gadus morhua adaptor related protein complex 1 subunit gamma 1 (ap1g1) transcript variant X1 mRNA	ap3s2 XM 030376755.1 PREDICTED: Gadus morhua adaptor related protein complex 3 subunit sigma 2 (ap3s2) mRNA	2.11296				1.61608
ap1g1 XM 030376230.1 PREDICTED: Gadus morhua adaptor related protein complex 1 subunit gamma 1 (ap1g1) transcript variant X1 mRNA	ap1s2 XM 030377036.1 PREDICTED: Gadus morhua AP-1 complex subunit sigma-2 (LOC115558683) mRNA	2.11357				1.61727
ap1g1 XM 030376230.1 PREDICTED: Gadus morhua adaptor related protein complex 1 subunit gamma 1 (ap1g1) transcript variant X1 mRNA	AP3S2 NM 005829.5 Homo sapiens adaptor related protein complex 3 subunit sigma 2 (AP3S2) transcript variant 1 mRNA	2.11844				1.61732
ap1g1 XM 030376230.1 PREDICTED: Gadus morhua adaptor related protein complex 1 subunit gamma 1 (ap1g1) transcript variant X1 mRNA	AP5S1 NM 018347.3 Homo sapiens adaptor related protein complex 5 subunit sigma 1 (AP5S1) transcript variant 2 mRNA	2.13751				1.61939
ap1g1 XM 030376230.1 PREDICTED: Gadus morhua adaptor related protein complex 1 subunit gamma 1 (ap1g1) transcript variant X1 mRNA	ap1m2 XM 030352855.1 PREDICTED: Gadus morhua adaptor related protein complex 1 subunit mu 2 (ap1m2) mRNA	2.14132				1.62226
ap1g1 XM 030376230.1 PREDICTED: Gadus morhua adaptor related protein complex 1 subunit gamma 1 (ap1g1) transcript variant X1 mRNA	AP1S2 NM 003916.5 Homo sapiens adaptor related protein complex 1 subunit sigma 2 (AP1S2) transcript variant 2 mRNA	2.17073				1.62644
ap1g1 XM 030376230.1 PREDICTED: Gadus morhua adaptor related protein complex 1 subunit gamma 1 (ap1g1) transcript variant X1 mRNA	AP2S1 NM 001301076.3 Homo sapiens adaptor related protein complex 2 subunit sigma 1 (AP2S1) transcript variant 3 mRNA	2.17742				1.63246
ap1g1 XM 030376230.1 PREDICTED: Gadus morhua adaptor related protein complex 1 subunit gamma 1 (ap1g1) transcript variant X1 mRNA	AP1M1 NM 032493.4 Homo sapiens adaptor related protein complex 1 subunit mu 1 (AP1M1) transcript variant 2 mRNA	2.20727				1.63576
ap1g1 XM 030376230.1 PREDICTED: Gadus morhua adaptor related protein complex 1 subunit gamma 1 (ap1g1) transcript variant X1 mRNA	AP3M1 NM 001320263.2 Homo sapiens adaptor related protein complex 3 subunit mu 1 (AP3M1) transcript variant 4 mRNA	2.21261				1.63665
ap1g1 XM 030376230.1 PREDICTED: Gadus morhua adaptor related protein complex 1 subunit gamma 1 (ap1g1) transcript variant X1 mRNA	AP5M1 NM 018229.4 Homo sapiens adaptor related protein complex 5 subunit mu 1 (AP5M1) transcript variant 1 mRNA	2.21297				1.65542
ap1g1 XM 030376230.1 PREDICTED: Gadus morhua adaptor related protein complex 1 subunit gamma 1 (ap1g1) transcript variant X1 mRNA	AP4S1 NM 001128126.3 Homo sapiens adaptor related protein complex 4 subunit sigma 1 (AP4S1) transcript variant 2 mRNA	2.2192				1.65658
ap1g1 XM 030376230.1 PREDICTED: Gadus morhua adaptor related protein complex 1 subunit gamma 1 (ap1g1) transcript variant X1 mRNA	ap1m1 XM 030363767.1 PREDICTED: Gadus morhua AP-1 complex subunit mu-1-like (LOC115548871) mRNA	2.23026				1.65658
ap1g1 XM 030376230.1 PREDICTED: Gadus morhua adaptor related protein complex 1 subunit gamma 1 (ap1g1) transcript variant X1 mRNA	ap1m1 XM 030373193.1 PREDICTED: Gadus morhua adaptor related protein complex 1 subunit mu 1 (ap1m1) mRNA	2.23026				1.66828
ap1g1 XM 030376230.1 PREDICTED: Gadus morhua adaptor related protein complex 1 subunit gamma 1 (ap1g1) transcript variant X1 mRNA	ap4s1 XM 030355742.1 PREDICTED: Gadus morhua adaptor related protein complex 4 subunit sigma 1 (ap4s1) transcript variant X1 mRNA	2.23359				1.66966
ap1g1 XM 030376230.1 PREDICTED: Gadus morhua adaptor related protein complex 1 subunit gamma 1 (ap1g1) transcript variant X1 mRNA	ap3m1 XM 030379194.1 PREDICTED: Gadus morhua AP-3 complex subunit mu-1-like (LOC115559957) transcript variant X1 mRNA	2.23614				1.66966
ap1g1 XM 030376230.1 PREDICTED: Gadus morhua adaptor related protein complex 1 subunit gamma 1 (ap1g1) transcript variant X1 mRNA	ap1s1 XM 030337599.1 PREDICTED: Gadus morhua adaptor related protein complex 1 subunit sigma 1 (ap1s1) mRNA	2.23805				1.67006
ap1g1 XM 030376230.1 PREDICTED: Gadus morhua adaptor related protein complex 1 subunit gamma 1 (ap1g1) transcript variant X1 mRNA	ap4b1 XM 030362761.1 PREDICTED: Gadus morhua adaptor related protein complex 4 subunit beta 1 (ap4b1) transcript variant X1 mRNA	2.25275				1.67613
ap1g1 XM 030376230.1 PREDICTED: Gadus morhua adaptor related protein complex 1 subunit gamma 1 (ap1g1) transcript variant X1 mRNA	AP5B1 NM 138368.5 Homo sapiens adaptor related protein complex 5 subunit beta 1 (AP5B1) mRNA	2.25594				1.67613
ap1g1 XM 030376230.1 PREDICTED: Gadus morhua adaptor related protein complex 1 subunit gamma 1 (ap1g1) transcript variant X1 mRNA	AP1M2 NM 001300887.2 Homo sapiens adaptor related protein complex 1 subunit mu 2 (AP1M2) transcript variant 1 mRNA	2.25629				1.67613
ap1g1 XM 030376230.1 PREDICTED: Gadus morhua adaptor related protein complex 1 subunit gamma 1 (ap1g1) transcript variant X1 mRNA	ap5s1 XM 030357132.1 PREDICTED: Gadus morhua adaptor related protein complex 5 subunit sigma 1 (ap5s1) mRNA	2.25654				1.67622
ap1g1 XM 030376230.1 PREDICTED: Gadus morhua adaptor related protein complex 1 subunit gamma 1 (ap1g1) transcript variant X1 mRNA	AP4B1 NM 006594.5 Homo sapiens adaptor related protein complex 4 subunit beta 1 (AP4B1) transcript variant 1 mRNA	2.26147				1.68239
ap1g1 XM 030376230.1 PREDICTED: Gadus morhua adaptor related protein complex 1 subunit gamma 1 (ap1g1) transcript variant X1 mRNA	AP3M2 NM 001134296.2 Homo sapiens adaptor related protein complex 3 subunit mu 2 (AP3M2) transcript variant 1 mRNA	2.28493				1.68508
ap1g1 XM 030376230.1 PREDICTED: Gadus morhua adaptor related protein complex 1 subunit gamma 1 (ap1g1) transcript variant X1 mRNA	AP1S1 NM 001283.5 Homo sapiens adaptor related protein complex 1 subunit sigma 1 (AP1S1) mRNA	2.30259				1.68508
ap1g1 XM 030376230.1 PREDICTED: Gadus morhua adaptor related protein complex 1 subunit gamma 1 (ap1g1) transcript variant X1 mRNA	ap3m2 XM 030357645.1 PREDICTED: Gadus morhua AP-3 complex subunit mu-2 (LOC115544963) mRNA	2.31025				1.69168
ap1g1 XM 030376230.1 PREDICTED: Gadus morhua adaptor related protein complex 1 subunit gamma 1 (ap1g1) transcript variant X1 mRNA	AP4M1 NM 004722.4 Homo sapiens adaptor related protein complex 4 subunit mu 1 (AP4M1) transcript variant 1 mRNA	2.32906				1.69168
ap1g1 XM 030376230.1 PREDICTED: Gadus morhua adaptor related protein complex 1 subunit gamma 1 (ap1g1) transcript variant X1 mRNA	ap1m1 XM 030372810.1 PREDICTED: Gadus morhua AP-1 complex subunit mu-1-like (LOC115555780) mRNA	2.35388				1.69168
ap1g1 XM 030376230.1 PREDICTED: Gadus morhua adaptor related protein complex 1 subunit gamma 1 (ap1g1) transcript variant X1 mRNA	ap5z1 XM 030349847.1 PREDICTED: Gadus morhua adaptor related protein complex 5 subunit zeta 1 (ap5z1) mRNA	2.35417				1.69168
ap1g1 XM 030376230.1 PREDICTED: Gadus morhua adaptor related protein complex 1 subunit gamma 1 (ap1g1) transcript variant X1 mRNA	AP1S3 NM 001039569.2 Homo sapiens adaptor related protein complex 1 subunit sigma 3 (AP1S3) transcript variant 1 mRNA	2.36489				1.69773
ap1g1 XM 030376230.1 PREDICTED: Gadus morhua adaptor related protein complex 1 subunit gamma 1 (ap1g1) transcript variant X1 mRNA	AP5Z1 NM 001364858.1 Homo sapiens adaptor related protein complex 5 subunit zeta 1 (AP5Z1) transcript variant 2 mRNA	2.40473				1.69823
ap1g1 XM 030376230.1 PREDICTED: Gadus morhua adaptor related protein complex 1 subunit gamma 1 (ap1g1) transcript variant X1 mRNA	ap5m1 XM 030356378.1 PREDICTED: Gadus morhua adaptor related protein complex 5 subunit mu 1 (ap5m1) mRNA	2.45454				1.70541
ap1g1 XM 030376230.1 PREDICTED: Gadus morhua adaptor related protein complex 1 subunit gamma 1 (ap1g1) transcript variant X1 mRNA	ap4m1 XM 030361805.1 PREDICTED: Gadus morhua adaptor related protein complex 4 subunit mu 1 (ap4m1) mRNA	2.48735				1.70588
ap1g1 XM 030376230.1 PREDICTED: Gadus morhua adaptor related protein complex 1 subunit gamma 1 (ap1g1) transcript variant X1 mRNA	ap5b1 XM 030374270.1 PREDICTED: Gadus morhua adaptor related protein complex 5 subunit beta 1 (ap5b1) mRNA	2.49183				1.70668
ap1g1 XM 030376230.1 PREDICTED: Gadus morhua adaptor related protein complex 1 subunit gamma 1 (ap1g1) transcript variant X1 mRNA	ap1s2 XM 030372162.1 PREDICTED: Gadus morhua AP-1 complex subunit sigma-2-like (LOC115555350) transcript variant X1 mRNA	2.52072				1.70838
ap1g1 XM 030376230.1 PREDICTED: Gadus morhua adaptor related protein complex 1 subunit gamma 1 (ap1g1) transcript variant X1 mRNA	AP2M1 NM 004068.4 Homo sapiens adaptor related protein complex 2 subunit mu 1 (AP2M1) transcript variant 1 mRNA	2.66425				1.70838
ap1g1 XM 030376230.1 PREDICTED: Gadus morhua adaptor related protein complex 1 subunit gamma 1 (ap1g1) transcript variant X1 mRNA	ap2ma XM 030364979.1 PREDICTED: Gadus morhua AP-2 complex subunit mu-A (LOC115549660) transcript variant X1 mRNA	2.66425				1.71272
ap1g1 XM 030376230.1 PREDICTED: Gadus morhua adaptor related protein complex 1 subunit gamma 1 (ap1g1) transcript variant X1 mRNA	ap2ma XM 030381516.1 PREDICTED: Gadus morhua AP-2 complex subunit mu-A-like (LOC115561448) transcript variant X1 mRNA	2.66673				1.71803
AP1G2 NM 003917.5 Homo sapiens adaptor related protein complex 1 subunit gamma 2 (AP1G2) transcript variant 1 mRNA	AP2A2 NM 012305.4 Homo sapiens adaptor related protein complex 2 subunit alpha 2 (AP2A2) transcript variant 2 mRNA	1.3411				1.71843
AP1G2 NM 003917.5 Homo sapiens adaptor related protein complex 1 subunit gamma 2 (AP1G2) transcript variant 1 mRNA	ap2a2 XM 030376454.1 PREDICTED: Gadus morhua AP-2 complex subunit alpha-2 (LOC115558380) transcript variant X1 mRNA	1.35636				1.72097
AP1G2 NM 003917.5 Homo sapiens adaptor related protein complex 1 subunit gamma 2 (AP1G2) transcript variant 1 mRNA	AP2A1 NM 014203.3 Homo sapiens adaptor related protein complex 2 subunit alpha 1 (AP2A1) transcript variant 1 mRNA	1.37187				1.72144
AP1G2 NM 003917.5 Homo sapiens adaptor related protein complex 1 subunit gamma 2 (AP1G2) transcript variant 1 mRNA	ap2a2 XM 030376179.1 PREDICTED: Gadus morhua AP-2 complex subunit alpha-2-like (LOC115558241) mRNA	1.37709				1.72144
AP1G2 NM 003917.5 Homo sapiens adaptor related protein complex 1 subunit gamma 2 (AP1G2) transcript variant 1 mRNA	AP4E1 NM 001252127.2 Homo sapiens adaptor related protein complex 4 subunit epsilon 1 (AP4E1) transcript variant 2 mRNA	1.60237				1.72144
AP1G2 NM 003917.5 Homo sapiens adaptor related protein complex 1 subunit gamma 2 (AP1G2) transcript variant 1 mRNA	ap4e1 XM 030365953.1 PREDICTED: Gadus morhua adaptor related protein complex 4 subunit epsilon 1 (ap4e1) transcript variant X1 mRNA	1.63246				1.72804
AP1G2 NM 003917.5 Homo sapiens adaptor related protein complex 1 subunit gamma 2 (AP1G2) transcript variant 1 mRNA	ap3d1 XM 030372535.1 PREDICTED: Gadus morhua adaptor related protein complex 3 subunit delta 1 (ap3d1) transcript variant X1 mRNA	1.81102				1.72804
AP1G2 NM 003917.5 Homo sapiens adaptor related protein complex 1 subunit gamma 2 (AP1G2) transcript variant 1 mRNA	AP3D1 NM 001261826.3 Homo sapiens adaptor related protein complex 3 subunit delta 1 (AP3D1) transcript variant 3 mRNA	1.84492				1.72804
AP1G2 NM 003917.5 Homo sapiens adaptor related protein complex 1 subunit gamma 2 (AP1G2) transcript variant 1 mRNA	ap1s3 XM 030364442.1 PREDICTED: Gadus morhua AP-1 complex subunit sigma-3-like (LOC115549304) transcript variant X1 mRNA	1.97936				1.7346
AP1G2 NM 003917.5 Homo sapiens adaptor related protein complex 1 subunit gamma 2 (AP1G2) transcript variant 1 mRNA	ap4s1 XM 030355742.1 PREDICTED: Gadus morhua adaptor related protein complex 4 subunit sigma 1 (ap4s1) transcript variant X1 mRNA	2.05127				1.73695
AP1G2 NM 003917.5 Homo sapiens adaptor related protein complex 1 subunit gamma 2 (AP1G2) transcript variant 1 mRNA	AP1S2 NM 003916.5 Homo sapiens adaptor related protein complex 1 subunit sigma 2 (AP1S2) transcript variant 2 mRNA	2.05951				1.73819
AP1G2 NM 003917.5 Homo sapiens adaptor related protein complex 1 subunit gamma 2 (AP1G2) transcript variant 1 mRNA	ap1s2 XM 030377036.1 PREDICTED: Gadus morhua AP-1 complex subunit sigma-2 (LOC115558683) mRNA	2.05951				1.74297
AP1G2 NM 003917.5 Homo sapiens adaptor related protein complex 1 subunit gamma 2 (AP1G2) transcript variant 1 mRNA	ap3b1 XM 030353667.1 PREDICTED: Gadus morhua adaptor related protein complex 3 subunit beta 1 (ap3b1) transcript variant X1 mRNA	2.07808				1.74806
AP1G2 NM 003917.5 Homo sapiens adaptor related protein complex 1 subunit gamma 2 (AP1G2) transcript variant 1 mRNA	ap2s1 XM 030337445.1 PREDICTED: Gadus morhua adaptor related protein complex 2 subunit sigma 1 (ap2s1) mRNA	2.08677				1.7492
AP1G2 NM 003917.5 Homo sapiens adaptor related protein complex 1 subunit gamma 2 (AP1G2) transcript variant 1 mRNA	AP3S1 NM 001364119.1 Homo sapiens adaptor related protein complex 3 subunit sigma 1 (AP3S1) transcript variant 7 mRNA	2.0898				1.7492
AP1G2 NM 003917.5 Homo sapiens adaptor related protein complex 1 subunit gamma 2 (AP1G2) transcript variant 1 mRNA	ap3b2 XM 030365115.1 PREDICTED: Gadus morhua adaptor related protein complex 3 subunit beta 2 (ap3b2) transcript variant X1 mRNA	2.10006				1.7492
AP1G2 NM 003917.5 Homo sapiens adaptor related protein complex 1 subunit gamma 2 (AP1G2) transcript variant 1 mRNA	ap4b1 XM 030362761.1 PREDICTED: Gadus morhua adaptor related protein complex 4 subunit beta 1 (ap4b1) transcript variant X1 mRNA	2.11095				1.74947
AP1G2 NM 003917.5 Homo sapiens adaptor related protein complex 1 subunit gamma 2 (AP1G2) transcript variant 1 mRNA	AP3B1 NM 001271769.2 Homo sapiens adaptor related protein complex 3 subunit beta 1 (AP3B1) transcript variant 2 mRNA	2.12794				1.75062
AP1G2 NM 003917.5 Homo sapiens adaptor related protein complex 1 subunit gamma 2 (AP1G2) transcript variant 1 mRNA	AP2B1 NM 001030006.2 Homo sapiens adaptor related protein complex 2 subunit beta 1 (AP2B1) transcript variant 1 mRNA	2.13021				1.75189
AP1G2 NM 003917.5 Homo sapiens adaptor related protein complex 1 subunit gamma 2 (AP1G2) transcript variant 1 mRNA	AP5S1 NM 018347.3 Homo sapiens adaptor related protein complex 5 subunit sigma 1 (AP5S1) transcript variant 2 mRNA	2.13751				1.75329
AP1G2 NM 003917.5 Homo sapiens adaptor related protein complex 1 subunit gamma 2 (AP1G2) transcript variant 1 mRNA	AP4B1 NM 006594.5 Homo sapiens adaptor related protein complex 4 subunit beta 1 (AP4B1) transcript variant 1 mRNA	2.14822				1.75667
AP1G2 NM 003917.5 Homo sapiens adaptor related protein complex 1 subunit gamma 2 (AP1G2) transcript variant 1 mRNA	ap3m1 XM 030379194.1 PREDICTED: Gadus morhua AP-3 complex subunit mu-1-like (LOC115559957) transcript variant X1 mRNA	2.14917				1.75918
AP1G2 NM 003917.5 Homo sapiens adaptor related protein complex 1 subunit gamma 2 (AP1G2) transcript variant 1 mRNA	ap1s3 XM 030381007.1 PREDICTED: Gadus morhua adaptor related protein complex 1 subunit sigma 3 (ap1s3) transcript variant X1 mRNA	2.17073				1.75918
AP1G2 NM 003917.5 Homo sapiens adaptor related protein complex 1 subunit gamma 2 (AP1G2) transcript variant 1 mRNA	AP2S1 NM 001301076.3 Homo sapiens adaptor related protein complex 2 subunit sigma 1 (AP2S1) transcript variant 3 mRNA	2.17742				1.75918
AP1G2 NM 003917.5 Homo sapiens adaptor related protein complex 1 subunit gamma 2 (AP1G2) transcript variant 1 mRNA	ap3s1 XM 030359145.1 PREDICTED: Gadus morhua adaptor related protein complex 3 subunit sigma 1 (ap3s1) transcript variant X1 mRNA	2.17929				1.76058
AP1G2 NM 003917.5 Homo sapiens adaptor related protein complex 1 subunit gamma 2 (AP1G2) transcript variant 1 mRNA	AP3B2 NM 001278511.2 Homo sapiens adaptor related protein complex 3 subunit beta 2 (AP3B2) transcript variant 3 mRNA	2.18591				1.76359
AP1G2 NM 003917.5 Homo sapiens adaptor related protein complex 1 subunit gamma 2 (AP1G2) transcript variant 1 mRNA	AP4M1 NM 004722.4 Homo sapiens adaptor related protein complex 4 subunit mu 1 (AP4M1) transcript variant 1 mRNA	2.18752				1.76509
AP1G2 NM 003917.5 Homo sapiens adaptor related protein complex 1 subunit gamma 2 (AP1G2) transcript variant 1 mRNA	AP3S2 NM 005829.5 Homo sapiens adaptor related protein complex 3 subunit sigma 2 (AP3S2) transcript variant 1 mRNA	2.20276				1.76509
AP1G2 NM 003917.5 Homo sapiens adaptor related protein complex 1 subunit gamma 2 (AP1G2) transcript variant 1 mRNA	ap5s1 XM 030357132.1 PREDICTED: Gadus morhua adaptor related protein complex 5 subunit sigma 1 (ap5s1) mRNA	2.21817				1.76578
AP1G2 NM 003917.5 Homo sapiens adaptor related protein complex 1 subunit gamma 2 (AP1G2) transcript variant 1 mRNA	AP5M1 NM 018229.4 Homo sapiens adaptor related protein complex 5 subunit mu 1 (AP5M1) transcript variant 1 mRNA	2.21828				1.76578
AP1G2 NM 003917.5 Homo sapiens adaptor related protein complex 1 subunit gamma 2 (AP1G2) transcript variant 1 mRNA	AP4S1 NM 001128126.3 Homo sapiens adaptor related protein complex 4 subunit sigma 1 (AP4S1) transcript variant 2 mRNA	2.2192				1.76578
AP1G2 NM 003917.5 Homo sapiens adaptor related protein complex 1 subunit gamma 2 (AP1G2) transcript variant 1 mRNA	AP1S3 NM 001039569.2 Homo sapiens adaptor related protein complex 1 subunit sigma 3 (AP1S3) transcript variant 1 mRNA	2.23136				1.76578
AP1G2 NM 003917.5 Homo sapiens adaptor related protein complex 1 subunit gamma 2 (AP1G2) transcript variant 1 mRNA	ap1s1 XM 030337599.1 PREDICTED: Gadus morhua adaptor related protein complex 1 subunit sigma 1 (ap1s1) mRNA	2.23805				1.76578
AP1G2 NM 003917.5 Homo sapiens adaptor related protein complex 1 subunit gamma 2 (AP1G2) transcript variant 1 mRNA	AP1M1 NM 032493.4 Homo sapiens adaptor related protein complex 1 subunit mu 1 (AP1M1) transcript variant 2 mRNA	2.24743				1.76578
AP1G2 NM 003917.5 Homo sapiens adaptor related protein complex 1 subunit gamma 2 (AP1G2) transcript variant 1 mRNA	ap1m2 XM 030352855.1 PREDICTED: Gadus morhua adaptor related protein complex 1 subunit mu 2 (ap1m2) mRNA	2.24743				1.76748
AP1G2 NM 003917.5 Homo sapiens adaptor related protein complex 1 subunit gamma 2 (AP1G2) transcript variant 1 mRNA	AP3M1 NM 001320263.2 Homo sapiens adaptor related protein complex 3 subunit mu 1 (AP3M1) transcript variant 4 mRNA	2.26696				1.77196
AP1G2 NM 003917.5 Homo sapiens adaptor related protein complex 1 subunit gamma 2 (AP1G2) transcript variant 1 mRNA	ap1m1 XM 030373193.1 PREDICTED: Gadus morhua adaptor related protein complex 1 subunit mu 1 (ap1m1) mRNA	2.27213				1.77196
AP1G2 NM 003917.5 Homo sapiens adaptor related protein complex 1 subunit gamma 2 (AP1G2) transcript variant 1 mRNA	AP5Z1 NM 001364858.1 Homo sapiens adaptor related protein complex 5 subunit zeta 1 (AP5Z1) transcript variant 2 mRNA	2.27461				1.77234
AP1G2 NM 003917.5 Homo sapiens adaptor related protein complex 1 subunit gamma 2 (AP1G2) transcript variant 1 mRNA	AP5B1 NM 138368.5 Homo sapiens adaptor related protein complex 5 subunit beta 1 (AP5B1) mRNA	2.2851				1.77234
AP1G2 NM 003917.5 Homo sapiens adaptor related protein complex 1 subunit gamma 2 (AP1G2) transcript variant 1 mRNA	ap1s2 XM 030372162.1 PREDICTED: Gadus morhua AP-1 complex subunit sigma-2-like (LOC115555350) transcript variant X1 mRNA	2.28747				1.77508
AP1G2 NM 003917.5 Homo sapiens adaptor related protein complex 1 subunit gamma 2 (AP1G2) transcript variant 1 mRNA	ap3m2 XM 030357645.1 PREDICTED: Gadus morhua AP-3 complex subunit mu-2 (LOC115544963) mRNA	2.29228				1.77626
AP1G2 NM 003917.5 Homo sapiens adaptor related protein complex 1 subunit gamma 2 (AP1G2) transcript variant 1 mRNA	AP1S1 NM 001283.5 Homo sapiens adaptor related protein complex 1 subunit sigma 1 (AP1S1) mRNA	2.30259				1.77688
AP1G2 NM 003917.5 Homo sapiens adaptor related protein complex 1 subunit gamma 2 (AP1G2) transcript variant 1 mRNA	ap5z1 XM 030349847.1 PREDICTED: Gadus morhua adaptor related protein complex 5 subunit zeta 1 (ap5z1) mRNA	2.30259				1.77777
AP1G2 NM 003917.5 Homo sapiens adaptor related protein complex 1 subunit gamma 2 (AP1G2) transcript variant 1 mRNA	ap4m1 XM 030361805.1 PREDICTED: Gadus morhua adaptor related protein complex 4 subunit mu 1 (ap4m1) mRNA	2.3279				1.77777
AP1G2 NM 003917.5 Homo sapiens adaptor related protein complex 1 subunit gamma 2 (AP1G2) transcript variant 1 mRNA	ap5b1 XM 030374270.1 PREDICTED: Gadus morhua adaptor related protein complex 5 subunit beta 1 (ap5b1) mRNA	2.34849				1.77886
AP1G2 NM 003917.5 Homo sapiens adaptor related protein complex 1 subunit gamma 2 (AP1G2) transcript variant 1 mRNA	ap1m1 XM 030363767.1 PREDICTED: Gadus morhua AP-1 complex subunit mu-1-like (LOC115548871) mRNA	2.35009				1.78112
AP1G2 NM 003917.5 Homo sapiens adaptor related protein complex 1 subunit gamma 2 (AP1G2) transcript variant 1 mRNA	AP1M2 NM 001300887.2 Homo sapiens adaptor related protein complex 1 subunit mu 2 (AP1M2) transcript variant 1 mRNA	2.35266				1.78533
AP1G2 NM 003917.5 Homo sapiens adaptor related protein complex 1 subunit gamma 2 (AP1G2) transcript variant 1 mRNA	ap3s2 XM 030376755.1 PREDICTED: Gadus morhua adaptor related protein complex 3 subunit sigma 2 (ap3s2) mRNA	2.35974				1.78626
AP1G2 NM 003917.5 Homo sapiens adaptor related protein complex 1 subunit gamma 2 (AP1G2) transcript variant 1 mRNA	AP3M2 NM 001134296.2 Homo sapiens adaptor related protein complex 3 subunit mu 2 (AP3M2) transcript variant 1 mRNA	2.37232				1.78938
AP1G2 NM 003917.5 Homo sapiens adaptor related protein complex 1 subunit gamma 2 (AP1G2) transcript variant 1 mRNA	ap1m1 XM 030372810.1 PREDICTED: Gadus morhua AP-1 complex subunit mu-1-like (LOC115555780) mRNA	2.37749				1.79176
AP1G2 NM 003917.5 Homo sapiens adaptor related protein complex 1 subunit gamma 2 (AP1G2) transcript variant 1 mRNA	ap5m1 XM 030356378.1 PREDICTED: Gadus morhua adaptor related protein complex 5 subunit mu 1 (ap5m1) mRNA	2.41866				1.79176
AP1G2 NM 003917.5 Homo sapiens adaptor related protein complex 1 subunit gamma 2 (AP1G2) transcript variant 1 mRNA	AP2M1 NM 004068.4 Homo sapiens adaptor related protein complex 2 subunit mu 1 (AP2M1) transcript variant 1 mRNA	2.44745				1.79442
AP1G2 NM 003917.5 Homo sapiens adaptor related protein complex 1 subunit gamma 2 (AP1G2) transcript variant 1 mRNA	ap2ma XM 030364979.1 PREDICTED: Gadus morhua AP-2 complex subunit mu-A (LOC115549660) transcript variant X1 mRNA	2.44745				1.79695
AP1G2 NM 003917.5 Homo sapiens adaptor related protein complex 1 subunit gamma 2 (AP1G2) transcript variant 1 mRNA	ap2ma XM 030381516.1 PREDICTED: Gadus morhua AP-2 complex subunit mu-A-like (LOC115561448) transcript variant X1 mRNA	2.44999				1.7984
AP1M1 NM 032493.4 Homo sapiens adaptor related protein complex 1 subunit mu 1 (AP1M1) transcript variant 2 mRNA	ap1m1 XM 030373193.1 PREDICTED: Gadus morhua adaptor related protein complex 1 subunit mu 1 (ap1m1) mRNA	0.0295588				1.7984
AP1M1 NM 032493.4 Homo sapiens adaptor related protein complex 1 subunit mu 1 (AP1M1) transcript variant 2 mRNA	ap1m1 XM 030363767.1 PREDICTED: Gadus morhua AP-1 complex subunit mu-1-like (LOC115548871) mRNA	0.0345713				1.79863
AP1M1 NM 032493.4 Homo sapiens adaptor related protein complex 1 subunit mu 1 (AP1M1) transcript variant 2 mRNA	ap1m1 XM 030372810.1 PREDICTED: Gadus morhua AP-1 complex subunit mu-1-like (LOC115555780) mRNA	0.218905				1.79966
AP1M1 NM 032493.4 Homo sapiens adaptor related protein complex 1 subunit mu 1 (AP1M1) transcript variant 2 mRNA	AP1M2 NM 001300887.2 Homo sapiens adaptor related protein complex 1 subunit mu 2 (AP1M2) transcript variant 1 mRNA	0.22801				1.80281
AP1M1 NM 032493.4 Homo sapiens adaptor related protein complex 1 subunit mu 1 (AP1M1) transcript variant 2 mRNA	ap1m2 XM 030352855.1 PREDICTED: Gadus morhua adaptor related protein complex 1 subunit mu 2 (ap1m2) mRNA	0.265281				1.8048
AP1M1 NM 032493.4 Homo sapiens adaptor related protein complex 1 subunit mu 1 (AP1M1) transcript variant 2 mRNA	ap2ma XM 030364979.1 PREDICTED: Gadus morhua AP-2 complex subunit mu-A (LOC115549660) transcript variant X1 mRNA	0.912557				1.805
AP1M1 NM 032493.4 Homo sapiens adaptor related protein complex 1 subunit mu 1 (AP1M1) transcript variant 2 mRNA	ap2ma XM 030381516.1 PREDICTED: Gadus morhua AP-2 complex subunit mu-A-like (LOC115561448) transcript variant X1 mRNA	0.915048				1.805
AP1M1 NM 032493.4 Homo sapiens adaptor related protein complex 1 subunit mu 1 (AP1M1) transcript variant 2 mRNA	AP2M1 NM 004068.4 Homo sapiens adaptor related protein complex 2 subunit mu 1 (AP2M1) transcript variant 1 mRNA	0.925057				1.805
AP1M1 NM 032493.4 Homo sapiens adaptor related protein complex 1 subunit mu 1 (AP1M1) transcript variant 2 mRNA	AP4M1 NM 004722.4 Homo sapiens adaptor related protein complex 4 subunit mu 1 (AP4M1) transcript variant 1 mRNA	1.21056				1.805
AP1M1 NM 032493.4 Homo sapiens adaptor related protein complex 1 subunit mu 1 (AP1M1) transcript variant 2 mRNA	ap3m1 XM 030379194.1 PREDICTED: Gadus morhua AP-3 complex subunit mu-1-like (LOC115559957) transcript variant X1 mRNA	1.22121				1.805
AP1M1 NM 032493.4 Homo sapiens adaptor related protein complex 1 subunit mu 1 (AP1M1) transcript variant 2 mRNA	ap4m1 XM 030361805.1 PREDICTED: Gadus morhua adaptor related protein complex 4 subunit mu 1 (ap4m1) mRNA	1.27403				1.805
AP1M1 NM 032493.4 Homo sapiens adaptor related protein complex 1 subunit mu 1 (AP1M1) transcript variant 2 mRNA	AP3M1 NM 001320263.2 Homo sapiens adaptor related protein complex 3 subunit mu 1 (AP3M1) transcript variant 4 mRNA	1.29332				1.805
AP1M1 NM 032493.4 Homo sapiens adaptor related protein complex 1 subunit mu 1 (AP1M1) transcript variant 2 mRNA	AP3M2 NM 001134296.2 Homo sapiens adaptor related protein complex 3 subunit mu 2 (AP3M2) transcript variant 1 mRNA	1.32176				1.805
AP1M1 NM 032493.4 Homo sapiens adaptor related protein complex 1 subunit mu 1 (AP1M1) transcript variant 2 mRNA	ap3m2 XM 030357645.1 PREDICTED: Gadus morhua AP-3 complex subunit mu-2 (LOC115544963) mRNA	1.32176				1.805
AP1M1 NM 032493.4 Homo sapiens adaptor related protein complex 1 subunit mu 1 (AP1M1) transcript variant 2 mRNA	ap5s1 XM 030357132.1 PREDICTED: Gadus morhua adaptor related protein complex 5 subunit sigma 1 (ap5s1) mRNA	1.7492				1.8068
AP1M1 NM 032493.4 Homo sapiens adaptor related protein complex 1 subunit mu 1 (AP1M1) transcript variant 2 mRNA	ap5m1 XM 030356378.1 PREDICTED: Gadus morhua adaptor related protein complex 5 subunit mu 1 (ap5m1) mRNA	1.82351				1.80829
AP1M1 NM 032493.4 Homo sapiens adaptor related protein complex 1 subunit mu 1 (AP1M1) transcript variant 2 mRNA	AP5M1 NM 018229.4 Homo sapiens adaptor related protein complex 5 subunit mu 1 (AP5M1) transcript variant 1 mRNA	1.8589				1.81102
AP1M1 NM 032493.4 Homo sapiens adaptor related protein complex 1 subunit mu 1 (AP1M1) transcript variant 2 mRNA	ap3d1 XM 030372535.1 PREDICTED: Gadus morhua adaptor related protein complex 3 subunit delta 1 (ap3d1) transcript variant X1 mRNA	2.03112				1.81156
AP1M1 NM 032493.4 Homo sapiens adaptor related protein complex 1 subunit mu 1 (AP1M1) transcript variant 2 mRNA	ap4e1 XM 030365953.1 PREDICTED: Gadus morhua adaptor related protein complex 4 subunit epsilon 1 (ap4e1) transcript variant X1 mRNA	2.04272				1.81156
AP1M1 NM 032493.4 Homo sapiens adaptor related protein complex 1 subunit mu 1 (AP1M1) transcript variant 2 mRNA	ap3b1 XM 030353667.1 PREDICTED: Gadus morhua adaptor related protein complex 3 subunit beta 1 (ap3b1) transcript variant X1 mRNA	2.06214				1.81267
AP1M1 NM 032493.4 Homo sapiens adaptor related protein complex 1 subunit mu 1 (AP1M1) transcript variant 2 mRNA	ap3s2 XM 030376755.1 PREDICTED: Gadus morhua adaptor related protein complex 3 subunit sigma 2 (ap3s2) mRNA	2.07944				1.81358
AP1M1 NM 032493.4 Homo sapiens adaptor related protein complex 1 subunit mu 1 (AP1M1) transcript variant 2 mRNA	AP3S2 NM 005829.5 Homo sapiens adaptor related protein complex 3 subunit sigma 2 (AP3S2) transcript variant 1 mRNA	2.13417				1.81374
AP1M1 NM 032493.4 Homo sapiens adaptor related protein complex 1 subunit mu 1 (AP1M1) transcript variant 2 mRNA	AP3S1 NM 001364119.1 Homo sapiens adaptor related protein complex 3 subunit sigma 1 (AP3S1) transcript variant 7 mRNA	2.15948				1.82171
AP1M1 NM 032493.4 Homo sapiens adaptor related protein complex 1 subunit mu 1 (AP1M1) transcript variant 2 mRNA	AP4E1 NM 001252127.2 Homo sapiens adaptor related protein complex 4 subunit epsilon 1 (AP4E1) transcript variant 2 mRNA	2.16969				1.82351
AP1M1 NM 032493.4 Homo sapiens adaptor related protein complex 1 subunit mu 1 (AP1M1) transcript variant 2 mRNA	AP4B1 NM 006594.5 Homo sapiens adaptor related protein complex 4 subunit beta 1 (AP4B1) transcript variant 1 mRNA	2.18683				1.82351
AP1M1 NM 032493.4 Homo sapiens adaptor related protein complex 1 subunit mu 1 (AP1M1) transcript variant 2 mRNA	ap2a2 XM 030376179.1 PREDICTED: Gadus morhua AP-2 complex subunit alpha-2-like (LOC115558241) mRNA	2.19722				1.82351
AP1M1 NM 032493.4 Homo sapiens adaptor related protein complex 1 subunit mu 1 (AP1M1) transcript variant 2 mRNA	ap3b2 XM 030365115.1 PREDICTED: Gadus morhua adaptor related protein complex 3 subunit beta 2 (ap3b2) transcript variant X1 mRNA	2.20977				1.82735
AP1M1 NM 032493.4 Homo sapiens adaptor related protein complex 1 subunit mu 1 (AP1M1) transcript variant 2 mRNA	AP5S1 NM 018347.3 Homo sapiens adaptor related protein complex 5 subunit sigma 1 (AP5S1) transcript variant 2 mRNA	2.21664				1.82813
AP1M1 NM 032493.4 Homo sapiens adaptor related protein complex 1 subunit mu 1 (AP1M1) transcript variant 2 mRNA	AP3D1 NM 001261826.3 Homo sapiens adaptor related protein complex 3 subunit delta 1 (AP3D1) transcript variant 3 mRNA	2.21723				1.8312
AP1M1 NM 032493.4 Homo sapiens adaptor related protein complex 1 subunit mu 1 (AP1M1) transcript variant 2 mRNA	AP2A1 NM 014203.3 Homo sapiens adaptor related protein complex 2 subunit alpha 1 (AP2A1) transcript variant 1 mRNA	2.2197				1.83258
AP1M1 NM 032493.4 Homo sapiens adaptor related protein complex 1 subunit mu 1 (AP1M1) transcript variant 2 mRNA	ap3s1 XM 030359145.1 PREDICTED: Gadus morhua adaptor related protein complex 3 subunit sigma 1 (ap3s1) transcript variant X1 mRNA	2.2465				1.83486
AP1M1 NM 032493.4 Homo sapiens adaptor related protein complex 1 subunit mu 1 (AP1M1) transcript variant 2 mRNA	ap1s2 XM 030377036.1 PREDICTED: Gadus morhua AP-1 complex subunit sigma-2 (LOC115558683) mRNA	2.24778				1.83621
AP1M1 NM 032493.4 Homo sapiens adaptor related protein complex 1 subunit mu 1 (AP1M1) transcript variant 2 mRNA	ap5z1 XM 030349847.1 PREDICTED: Gadus morhua adaptor related protein complex 5 subunit zeta 1 (ap5z1) mRNA	2.25629				1.83621
AP1M1 NM 032493.4 Homo sapiens adaptor related protein complex 1 subunit mu 1 (AP1M1) transcript variant 2 mRNA	ap1s2 XM 030372162.1 PREDICTED: Gadus morhua AP-1 complex subunit sigma-2-like (LOC115555350) transcript variant X1 mRNA	2.26176				1.83621
AP1M1 NM 032493.4 Homo sapiens adaptor related protein complex 1 subunit mu 1 (AP1M1) transcript variant 2 mRNA	AP2A2 NM 012305.4 Homo sapiens adaptor related protein complex 2 subunit alpha 2 (AP2A2) transcript variant 2 mRNA	2.26622				1.83621
AP1M1 NM 032493.4 Homo sapiens adaptor related protein complex 1 subunit mu 1 (AP1M1) transcript variant 2 mRNA	ap2a2 XM 030376454.1 PREDICTED: Gadus morhua AP-2 complex subunit alpha-2 (LOC115558380) transcript variant X1 mRNA	2.26622				1.83621
AP1M1 NM 032493.4 Homo sapiens adaptor related protein complex 1 subunit mu 1 (AP1M1) transcript variant 2 mRNA	ap4b1 XM 030362761.1 PREDICTED: Gadus morhua adaptor related protein complex 4 subunit beta 1 (ap4b1) transcript variant X1 mRNA	2.28747				1.83671
AP1M1 NM 032493.4 Homo sapiens adaptor related protein complex 1 subunit mu 1 (AP1M1) transcript variant 2 mRNA	AP2B1 NM 001030006.2 Homo sapiens adaptor related protein complex 2 subunit beta 1 (AP2B1) transcript variant 1 mRNA	2.29757				1.83923
AP1M1 NM 032493.4 Homo sapiens adaptor related protein complex 1 subunit mu 1 (AP1M1) transcript variant 2 mRNA	ap4s1 XM 030355742.1 PREDICTED: Gadus morhua adaptor related protein complex 4 subunit sigma 1 (ap4s1) transcript variant X1 mRNA	2.31025				1.83923
AP1M1 NM 032493.4 Homo sapiens adaptor related protein complex 1 subunit mu 1 (AP1M1) transcript variant 2 mRNA	AP1S2 NM 003916.5 Homo sapiens adaptor related protein complex 1 subunit sigma 2 (AP1S2) transcript variant 2 mRNA	2.31677				1.83977
AP1M1 NM 032493.4 Homo sapiens adaptor related protein complex 1 subunit mu 1 (AP1M1) transcript variant 2 mRNA	AP1S3 NM 001039569.2 Homo sapiens adaptor related protein complex 1 subunit sigma 3 (AP1S3) transcript variant 1 mRNA	2.31677				1.83977
AP1M1 NM 032493.4 Homo sapiens adaptor related protein complex 1 subunit mu 1 (AP1M1) transcript variant 2 mRNA	ap1s3 XM 030364442.1 PREDICTED: Gadus morhua AP-1 complex subunit sigma-3-like (LOC115549304) transcript variant X1 mRNA	2.31677				1.83977
AP1M1 NM 032493.4 Homo sapiens adaptor related protein complex 1 subunit mu 1 (AP1M1) transcript variant 2 mRNA	AP3B1 NM 001271769.2 Homo sapiens adaptor related protein complex 3 subunit beta 1 (AP3B1) transcript variant 2 mRNA	2.3304				1.84159
AP1M1 NM 032493.4 Homo sapiens adaptor related protein complex 1 subunit mu 1 (AP1M1) transcript variant 2 mRNA	AP5Z1 NM 001364858.1 Homo sapiens adaptor related protein complex 5 subunit zeta 1 (AP5Z1) transcript variant 2 mRNA	2.33785				1.84159
AP1M1 NM 032493.4 Homo sapiens adaptor related protein complex 1 subunit mu 1 (AP1M1) transcript variant 2 mRNA	AP4S1 NM 001128126.3 Homo sapiens adaptor related protein complex 4 subunit sigma 1 (AP4S1) transcript variant 2 mRNA	2.37491				1.84195
AP1M1 NM 032493.4 Homo sapiens adaptor related protein complex 1 subunit mu 1 (AP1M1) transcript variant 2 mRNA	ap5b1 XM 030374270.1 PREDICTED: Gadus morhua adaptor related protein complex 5 subunit beta 1 (ap5b1) mRNA	2.3979				1.84237
AP1M1 NM 032493.4 Homo sapiens adaptor related protein complex 1 subunit mu 1 (AP1M1) transcript variant 2 mRNA	AP3B2 NM 001278511.2 Homo sapiens adaptor related protein complex 3 subunit beta 2 (AP3B2) transcript variant 3 mRNA	2.41044				1.84253
AP1M1 NM 032493.4 Homo sapiens adaptor related protein complex 1 subunit mu 1 (AP1M1) transcript variant 2 mRNA	AP1S1 NM 001283.5 Homo sapiens adaptor related protein complex 1 subunit sigma 1 (AP1S1) mRNA	2.47794				1.84343
AP1M1 NM 032493.4 Homo sapiens adaptor related protein complex 1 subunit mu 1 (AP1M1) transcript variant 2 mRNA	AP5B1 NM 138368.5 Homo sapiens adaptor related protein complex 5 subunit beta 1 (AP5B1) mRNA	2.4898				1.84343
AP1M1 NM 032493.4 Homo sapiens adaptor related protein complex 1 subunit mu 1 (AP1M1) transcript variant 2 mRNA	ap2s1 XM 030337445.1 PREDICTED: Gadus morhua adaptor related protein complex 2 subunit sigma 1 (ap2s1) mRNA	2.65481				1.84343
AP1M1 NM 032493.4 Homo sapiens adaptor related protein complex 1 subunit mu 1 (AP1M1) transcript variant 2 mRNA	ap1s1 XM 030337599.1 PREDICTED: Gadus morhua adaptor related protein complex 1 subunit sigma 1 (ap1s1) mRNA	2.66026				1.84492
AP1M1 NM 032493.4 Homo sapiens adaptor related protein complex 1 subunit mu 1 (AP1M1) transcript variant 2 mRNA	AP2S1 NM 001301076.3 Homo sapiens adaptor related protein complex 2 subunit sigma 1 (AP2S1) transcript variant 3 mRNA	2.66259				1.84583
AP1M1 NM 032493.4 Homo sapiens adaptor related protein complex 1 subunit mu 1 (AP1M1) transcript variant 2 mRNA	ap1s3 XM 030381007.1 PREDICTED: Gadus morhua adaptor related protein complex 1 subunit sigma 3 (ap1s3) transcript variant X1 mRNA	2.87639				1.84583
ap1m1 XM 030363767.1 PREDICTED: Gadus morhua AP-1 complex subunit mu-1-like (LOC115548871) mRNA	ap1m1 XM 030373193.1 PREDICTED: Gadus morhua adaptor related protein complex 1 subunit mu 1 (ap1m1) mRNA	0.0345713				1.84583
ap1m1 XM 030363767.1 PREDICTED: Gadus morhua AP-1 complex subunit mu-1-like (LOC115548871) mRNA	ap1m1 XM 030372810.1 PREDICTED: Gadus morhua AP-1 complex subunit mu-1-like (LOC115555780) mRNA	0.212881				1.84583
ap1m1 XM 030363767.1 PREDICTED: Gadus morhua AP-1 complex subunit mu-1-like (LOC115548871) mRNA	AP1M2 NM 001300887.2 Homo sapiens adaptor related protein complex 1 subunit mu 2 (AP1M2) transcript variant 1 mRNA	0.224966				1.84583
ap1m1 XM 030363767.1 PREDICTED: Gadus morhua AP-1 complex subunit mu-1-like (LOC115548871) mRNA	ap1m2 XM 030352855.1 PREDICTED: Gadus morhua adaptor related protein complex 1 subunit mu 2 (ap1m2) mRNA	0.27482				1.84583
ap1m1 XM 030363767.1 PREDICTED: Gadus morhua AP-1 complex subunit mu-1-like (LOC115548871) mRNA	AP2M1 NM 004068.4 Homo sapiens adaptor related protein complex 2 subunit mu 1 (AP2M1) transcript variant 1 mRNA	0.937716				1.84583
ap1m1 XM 030363767.1 PREDICTED: Gadus morhua AP-1 complex subunit mu-1-like (LOC115548871) mRNA	ap2ma XM 030364979.1 PREDICTED: Gadus morhua AP-2 complex subunit mu-A (LOC115549660) transcript variant X1 mRNA	0.937716				1.84733
ap1m1 XM 030363767.1 PREDICTED: Gadus morhua AP-1 complex subunit mu-1-like (LOC115548871) mRNA	ap2ma XM 030381516.1 PREDICTED: Gadus morhua AP-2 complex subunit mu-A-like (LOC115561448) transcript variant X1 mRNA	0.940206				1.84764
ap1m1 XM 030363767.1 PREDICTED: Gadus morhua AP-1 complex subunit mu-1-like (LOC115548871) mRNA	AP4M1 NM 004722.4 Homo sapiens adaptor related protein complex 4 subunit mu 1 (AP4M1) transcript variant 1 mRNA	1.23567				1.84764
ap1m1 XM 030363767.1 PREDICTED: Gadus morhua AP-1 complex subunit mu-1-like (LOC115548871) mRNA	ap3m1 XM 030379194.1 PREDICTED: Gadus morhua AP-3 complex subunit mu-1-like (LOC115559957) transcript variant X1 mRNA	1.26567				1.84764
ap1m1 XM 030363767.1 PREDICTED: Gadus morhua AP-1 complex subunit mu-1-like (LOC115548871) mRNA	ap4m1 XM 030361805.1 PREDICTED: Gadus morhua adaptor related protein complex 4 subunit mu 1 (ap4m1) mRNA	1.29188				1.8506
ap1m1 XM 030363767.1 PREDICTED: Gadus morhua AP-1 complex subunit mu-1-like (LOC115548871) mRNA	AP3M1 NM 001320263.2 Homo sapiens adaptor related protein complex 3 subunit mu 1 (AP3M1) transcript variant 4 mRNA	1.30271				1.85238
ap1m1 XM 030363767.1 PREDICTED: Gadus morhua AP-1 complex subunit mu-1-like (LOC115548871) mRNA	ap3m2 XM 030357645.1 PREDICTED: Gadus morhua AP-3 complex subunit mu-2 (LOC115544963) mRNA	1.36098				1.85238
ap1m1 XM 030363767.1 PREDICTED: Gadus morhua AP-1 complex subunit mu-1-like (LOC115548871) mRNA	AP3M2 NM 001134296.2 Homo sapiens adaptor related protein complex 3 subunit mu 2 (AP3M2) transcript variant 1 mRNA	1.37103				1.85238
ap1m1 XM 030363767.1 PREDICTED: Gadus morhua AP-1 complex subunit mu-1-like (LOC115548871) mRNA	ap5s1 XM 030357132.1 PREDICTED: Gadus morhua adaptor related protein complex 5 subunit sigma 1 (ap5s1) mRNA	1.7492				1.85238
ap1m1 XM 030363767.1 PREDICTED: Gadus morhua AP-1 complex subunit mu-1-like (LOC115548871) mRNA	ap5m1 XM 030356378.1 PREDICTED: Gadus morhua adaptor related protein complex 5 subunit mu 1 (ap5m1) mRNA	1.83977				1.85238
ap1m1 XM 030363767.1 PREDICTED: Gadus morhua AP-1 complex subunit mu-1-like (LOC115548871) mRNA	AP5M1 NM 018229.4 Homo sapiens adaptor related protein complex 5 subunit mu 1 (AP5M1) transcript variant 1 mRNA	1.8589				1.85238
ap1m1 XM 030363767.1 PREDICTED: Gadus morhua AP-1 complex subunit mu-1-like (LOC115548871) mRNA	ap3s2 XM 030376755.1 PREDICTED: Gadus morhua adaptor related protein complex 3 subunit sigma 2 (ap3s2) mRNA	2.03292				1.85238
ap1m1 XM 030363767.1 PREDICTED: Gadus morhua AP-1 complex subunit mu-1-like (LOC115548871) mRNA	ap4e1 XM 030365953.1 PREDICTED: Gadus morhua adaptor related protein complex 4 subunit epsilon 1 (ap4e1) transcript variant X1 mRNA	2.06214				1.85238
ap1m1 XM 030363767.1 PREDICTED: Gadus morhua AP-1 complex subunit mu-1-like (LOC115548871) mRNA	ap3d1 XM 030372535.1 PREDICTED: Gadus morhua adaptor related protein complex 3 subunit delta 1 (ap3d1) transcript variant X1 mRNA	2.06959				1.85696
ap1m1 XM 030363767.1 PREDICTED: Gadus morhua AP-1 complex subunit mu-1-like (LOC115548871) mRNA	ap3b1 XM 030353667.1 PREDICTED: Gadus morhua adaptor related protein complex 3 subunit beta 1 (ap3b1) transcript variant X1 mRNA	2.08194				1.8589
ap1m1 XM 030363767.1 PREDICTED: Gadus morhua AP-1 complex subunit mu-1-like (LOC115548871) mRNA	AP3S2 NM 005829.5 Homo sapiens adaptor related protein complex 3 subunit sigma 2 (AP3S2) transcript variant 1 mRNA	2.08538				1.8589
ap1m1 XM 030363767.1 PREDICTED: Gadus morhua AP-1 complex subunit mu-1-like (LOC115548871) mRNA	AP3S1 NM 001364119.1 Homo sapiens adaptor related protein complex 3 subunit sigma 1 (AP3S1) transcript variant 7 mRNA	2.11296				1.8589
ap1m1 XM 030363767.1 PREDICTED: Gadus morhua AP-1 complex subunit mu-1-like (LOC115548871) mRNA	ap2a2 XM 030376179.1 PREDICTED: Gadus morhua AP-2 complex subunit alpha-2-like (LOC115558241) mRNA	2.17525				1.8589
ap1m1 XM 030363767.1 PREDICTED: Gadus morhua AP-1 complex subunit mu-1-like (LOC115548871) mRNA	ap1s2 XM 030377036.1 PREDICTED: Gadus morhua AP-1 complex subunit sigma-2 (LOC115558683) mRNA	2.18324				1.8589
ap1m1 XM 030363767.1 PREDICTED: Gadus morhua AP-1 complex subunit mu-1-like (LOC115548871) mRNA	AP4E1 NM 001252127.2 Homo sapiens adaptor related protein complex 4 subunit epsilon 1 (AP4E1) transcript variant 2 mRNA	2.19216				1.8589
ap1m1 XM 030363767.1 PREDICTED: Gadus morhua AP-1 complex subunit mu-1-like (LOC115548871) mRNA	AP2A1 NM 014203.3 Homo sapiens adaptor related protein complex 2 subunit alpha 1 (AP2A1) transcript variant 1 mRNA	2.19722				1.8589
ap1m1 XM 030363767.1 PREDICTED: Gadus morhua AP-1 complex subunit mu-1-like (LOC115548871) mRNA	ap3s1 XM 030359145.1 PREDICTED: Gadus morhua adaptor related protein complex 3 subunit sigma 1 (ap3s1) transcript variant X1 mRNA	2.20204				1.8589
ap1m1 XM 030363767.1 PREDICTED: Gadus morhua AP-1 complex subunit mu-1-like (LOC115548871) mRNA	ap5z1 XM 030349847.1 PREDICTED: Gadus morhua adaptor related protein complex 5 subunit zeta 1 (ap5z1) mRNA	2.20977				1.85964
ap1m1 XM 030363767.1 PREDICTED: Gadus morhua AP-1 complex subunit mu-1-like (LOC115548871) mRNA	ap1s2 XM 030372162.1 PREDICTED: Gadus morhua AP-1 complex subunit sigma-2-like (LOC115555350) transcript variant X1 mRNA	2.21297				1.86075
ap1m1 XM 030363767.1 PREDICTED: Gadus morhua AP-1 complex subunit mu-1-like (LOC115548871) mRNA	AP5S1 NM 018347.3 Homo sapiens adaptor related protein complex 5 subunit sigma 1 (AP5S1) transcript variant 2 mRNA	2.21664				1.86478
ap1m1 XM 030363767.1 PREDICTED: Gadus morhua AP-1 complex subunit mu-1-like (LOC115548871) mRNA	AP4S1 NM 001128126.3 Homo sapiens adaptor related protein complex 4 subunit sigma 1 (AP4S1) transcript variant 2 mRNA	2.22076				1.8672
ap1m1 XM 030363767.1 PREDICTED: Gadus morhua AP-1 complex subunit mu-1-like (LOC115548871) mRNA	AP4B1 NM 006594.5 Homo sapiens adaptor related protein complex 4 subunit beta 1 (AP4B1) transcript variant 1 mRNA	2.23446				1.8718
ap1m1 XM 030363767.1 PREDICTED: Gadus morhua AP-1 complex subunit mu-1-like (LOC115548871) mRNA	ap4s1 XM 030355742.1 PREDICTED: Gadus morhua adaptor related protein complex 4 subunit sigma 1 (ap4s1) transcript variant X1 mRNA	2.23614				1.8718
ap1m1 XM 030363767.1 PREDICTED: Gadus morhua AP-1 complex subunit mu-1-like (LOC115548871) mRNA	AP2A2 NM 012305.4 Homo sapiens adaptor related protein complex 2 subunit alpha 2 (AP2A2) transcript variant 2 mRNA	2.24269				1.8718
ap1m1 XM 030363767.1 PREDICTED: Gadus morhua AP-1 complex subunit mu-1-like (LOC115548871) mRNA	ap2a2 XM 030376454.1 PREDICTED: Gadus morhua AP-2 complex subunit alpha-2 (LOC115558380) transcript variant X1 mRNA	2.24269				1.8729
ap1m1 XM 030363767.1 PREDICTED: Gadus morhua AP-1 complex subunit mu-1-like (LOC115548871) mRNA	AP1S2 NM 003916.5 Homo sapiens adaptor related protein complex 1 subunit sigma 2 (AP1S2) transcript variant 2 mRNA	2.24778				1.87295
ap1m1 XM 030363767.1 PREDICTED: Gadus morhua AP-1 complex subunit mu-1-like (LOC115548871) mRNA	AP1S3 NM 001039569.2 Homo sapiens adaptor related protein complex 1 subunit sigma 3 (AP1S3) transcript variant 1 mRNA	2.24778				1.87428
ap1m1 XM 030363767.1 PREDICTED: Gadus morhua AP-1 complex subunit mu-1-like (LOC115548871) mRNA	ap3b2 XM 030365115.1 PREDICTED: Gadus morhua adaptor related protein complex 3 subunit beta 2 (ap3b2) transcript variant X1 mRNA	2.25629				1.87428
ap1m1 XM 030363767.1 PREDICTED: Gadus morhua AP-1 complex subunit mu-1-like (LOC115548871) mRNA	AP3D1 NM 001261826.3 Homo sapiens adaptor related protein complex 3 subunit delta 1 (AP3D1) transcript variant 3 mRNA	2.26375				1.87514
ap1m1 XM 030363767.1 PREDICTED: Gadus morhua AP-1 complex subunit mu-1-like (LOC115548871) mRNA	AP2B1 NM 001030006.2 Homo sapiens adaptor related protein complex 2 subunit beta 1 (AP2B1) transcript variant 1 mRNA	2.27288				1.87584
ap1m1 XM 030363767.1 PREDICTED: Gadus morhua AP-1 complex subunit mu-1-like (LOC115548871) mRNA	AP5Z1 NM 001364858.1 Homo sapiens adaptor related protein complex 5 subunit zeta 1 (AP5Z1) transcript variant 2 mRNA	2.31254				1.87684
ap1m1 XM 030363767.1 PREDICTED: Gadus morhua AP-1 complex subunit mu-1-like (LOC115548871) mRNA	ap4b1 XM 030362761.1 PREDICTED: Gadus morhua adaptor related protein complex 4 subunit beta 1 (ap4b1) transcript variant X1 mRNA	2.31279				1.87692
ap1m1 XM 030363767.1 PREDICTED: Gadus morhua AP-1 complex subunit mu-1-like (LOC115548871) mRNA	ap1s3 XM 030364442.1 PREDICTED: Gadus morhua AP-1 complex subunit sigma-3-like (LOC115549304) transcript variant X1 mRNA	2.31677				1.87728
ap1m1 XM 030363767.1 PREDICTED: Gadus morhua AP-1 complex subunit mu-1-like (LOC115548871) mRNA	AP3B1 NM 001271769.2 Homo sapiens adaptor related protein complex 3 subunit beta 1 (AP3B1) transcript variant 2 mRNA	2.38304				1.87728
ap1m1 XM 030363767.1 PREDICTED: Gadus morhua AP-1 complex subunit mu-1-like (LOC115548871) mRNA	AP1S1 NM 001283.5 Homo sapiens adaptor related protein complex 1 subunit sigma 1 (AP1S1) mRNA	2.3979				1.87728
ap1m1 XM 030363767.1 PREDICTED: Gadus morhua AP-1 complex subunit mu-1-like (LOC115548871) mRNA	ap5b1 XM 030374270.1 PREDICTED: Gadus morhua adaptor related protein complex 5 subunit beta 1 (ap5b1) mRNA	2.3979				1.87728
ap1m1 XM 030363767.1 PREDICTED: Gadus morhua AP-1 complex subunit mu-1-like (LOC115548871) mRNA	AP5B1 NM 138368.5 Homo sapiens adaptor related protein complex 5 subunit beta 1 (AP5B1) mRNA	2.46081				1.87814
ap1m1 XM 030363767.1 PREDICTED: Gadus morhua AP-1 complex subunit mu-1-like (LOC115548871) mRNA	AP3B2 NM 001278511.2 Homo sapiens adaptor related protein complex 3 subunit beta 2 (AP3B2) transcript variant 3 mRNA	2.4676				1.87922
ap1m1 XM 030363767.1 PREDICTED: Gadus morhua AP-1 complex subunit mu-1-like (LOC115548871) mRNA	ap2s1 XM 030337445.1 PREDICTED: Gadus morhua adaptor related protein complex 2 subunit sigma 1 (ap2s1) mRNA	2.54945				1.87922
ap1m1 XM 030363767.1 PREDICTED: Gadus morhua AP-1 complex subunit mu-1-like (LOC115548871) mRNA	AP2S1 NM 001301076.3 Homo sapiens adaptor related protein complex 2 subunit sigma 1 (AP2S1) transcript variant 3 mRNA	2.55723				1.88179
ap1m1 XM 030363767.1 PREDICTED: Gadus morhua AP-1 complex subunit mu-1-like (LOC115548871) mRNA	ap1s1 XM 030337599.1 PREDICTED: Gadus morhua adaptor related protein complex 1 subunit sigma 1 (ap1s1) mRNA	2.56495				1.88273
ap1m1 XM 030363767.1 PREDICTED: Gadus morhua AP-1 complex subunit mu-1-like (LOC115548871) mRNA	ap1s3 XM 030381007.1 PREDICTED: Gadus morhua adaptor related protein complex 1 subunit sigma 3 (ap1s3) transcript variant X1 mRNA	2.7586				1.88815
ap1m1 XM 030372810.1 PREDICTED: Gadus morhua AP-1 complex subunit mu-1-like (LOC115555780) mRNA	ap1m1 XM 030373193.1 PREDICTED: Gadus morhua adaptor related protein complex 1 subunit mu 1 (ap1m1) mRNA	0.215888				1.88839
ap1m1 XM 030372810.1 PREDICTED: Gadus morhua AP-1 complex subunit mu-1-like (LOC115555780) mRNA	AP1M2 NM 001300887.2 Homo sapiens adaptor related protein complex 1 subunit mu 2 (AP1M2) transcript variant 1 mRNA	0.215888				1.88839
ap1m1 XM 030372810.1 PREDICTED: Gadus morhua AP-1 complex subunit mu-1-like (LOC115555780) mRNA	ap1m2 XM 030352855.1 PREDICTED: Gadus morhua adaptor related protein complex 1 subunit mu 2 (ap1m2) mRNA	0.234126				1.8902
ap1m1 XM 030372810.1 PREDICTED: Gadus morhua AP-1 complex subunit mu-1-like (LOC115555780) mRNA	AP2M1 NM 004068.4 Homo sapiens adaptor related protein complex 2 subunit mu 1 (AP2M1) transcript variant 1 mRNA	0.918788				1.89028
ap1m1 XM 030372810.1 PREDICTED: Gadus morhua AP-1 complex subunit mu-1-like (LOC115555780) mRNA	ap2ma XM 030381516.1 PREDICTED: Gadus morhua AP-2 complex subunit mu-A-like (LOC115561448) transcript variant X1 mRNA	0.921278				1.89184
ap1m1 XM 030372810.1 PREDICTED: Gadus morhua AP-1 complex subunit mu-1-like (LOC115555780) mRNA	ap2ma XM 030364979.1 PREDICTED: Gadus morhua AP-2 complex subunit mu-A (LOC115549660) transcript variant X1 mRNA	0.925057				1.8928
ap1m1 XM 030372810.1 PREDICTED: Gadus morhua AP-1 complex subunit mu-1-like (LOC115555780) mRNA	ap4m1 XM 030361805.1 PREDICTED: Gadus morhua adaptor related protein complex 4 subunit mu 1 (ap4m1) mRNA	1.23924				1.89444
ap1m1 XM 030372810.1 PREDICTED: Gadus morhua AP-1 complex subunit mu-1-like (LOC115555780) mRNA	AP4M1 NM 004722.4 Homo sapiens adaptor related protein complex 4 subunit mu 1 (AP4M1) transcript variant 1 mRNA	1.24418				1.89462
ap1m1 XM 030372810.1 PREDICTED: Gadus morhua AP-1 complex subunit mu-1-like (LOC115555780) mRNA	ap3m1 XM 030379194.1 PREDICTED: Gadus morhua AP-3 complex subunit mu-1-like (LOC115559957) transcript variant X1 mRNA	1.26567				1.89494
ap1m1 XM 030372810.1 PREDICTED: Gadus morhua AP-1 complex subunit mu-1-like (LOC115555780) mRNA	AP3M1 NM 001320263.2 Homo sapiens adaptor related protein complex 3 subunit mu 1 (AP3M1) transcript variant 4 mRNA	1.30271				1.89494
ap1m1 XM 030372810.1 PREDICTED: Gadus morhua AP-1 complex subunit mu-1-like (LOC115555780) mRNA	AP3M2 NM 001134296.2 Homo sapiens adaptor related protein complex 3 subunit mu 2 (AP3M2) transcript variant 1 mRNA	1.32176				1.89494
ap1m1 XM 030372810.1 PREDICTED: Gadus morhua AP-1 complex subunit mu-1-like (LOC115555780) mRNA	ap3m2 XM 030357645.1 PREDICTED: Gadus morhua AP-3 complex subunit mu-2 (LOC115544963) mRNA	1.33142				1.89494
ap1m1 XM 030372810.1 PREDICTED: Gadus morhua AP-1 complex subunit mu-1-like (LOC115555780) mRNA	ap3s2 XM 030376755.1 PREDICTED: Gadus morhua adaptor related protein complex 3 subunit sigma 2 (ap3s2) mRNA	1.75667				1.89494
ap1m1 XM 030372810.1 PREDICTED: Gadus morhua AP-1 complex subunit mu-1-like (LOC115555780) mRNA	AP3S1 NM 001364119.1 Homo sapiens adaptor related protein complex 3 subunit sigma 1 (AP3S1) transcript variant 7 mRNA	1.83671				1.89712
ap1m1 XM 030372810.1 PREDICTED: Gadus morhua AP-1 complex subunit mu-1-like (LOC115555780) mRNA	ap5m1 XM 030356378.1 PREDICTED: Gadus morhua adaptor related protein complex 5 subunit mu 1 (ap5m1) mRNA	1.83977				1.89939
ap1m1 XM 030372810.1 PREDICTED: Gadus morhua AP-1 complex subunit mu-1-like (LOC115555780) mRNA	AP3S2 NM 005829.5 Homo sapiens adaptor related protein complex 3 subunit sigma 2 (AP3S2) transcript variant 1 mRNA	1.8718				1.90146
ap1m1 XM 030372810.1 PREDICTED: Gadus morhua AP-1 complex subunit mu-1-like (LOC115555780) mRNA	AP5M1 NM 018229.4 Homo sapiens adaptor related protein complex 5 subunit mu 1 (AP5M1) transcript variant 1 mRNA	1.8928				1.90146
ap1m1 XM 030372810.1 PREDICTED: Gadus morhua AP-1 complex subunit mu-1-like (LOC115555780) mRNA	ap5s1 XM 030357132.1 PREDICTED: Gadus morhua adaptor related protein complex 5 subunit sigma 1 (ap5s1) mRNA	1.9191				1.90509
ap1m1 XM 030372810.1 PREDICTED: Gadus morhua AP-1 complex subunit mu-1-like (LOC115555780) mRNA	ap4e1 XM 030365953.1 PREDICTED: Gadus morhua adaptor related protein complex 4 subunit epsilon 1 (ap4e1) transcript variant X1 mRNA	2.02367				1.90542
ap1m1 XM 030372810.1 PREDICTED: Gadus morhua AP-1 complex subunit mu-1-like (LOC115555780) mRNA	ap1s2 XM 030377036.1 PREDICTED: Gadus morhua AP-1 complex subunit sigma-2 (LOC115558683) mRNA	2.06546				1.9057
ap1m1 XM 030372810.1 PREDICTED: Gadus morhua AP-1 complex subunit mu-1-like (LOC115555780) mRNA	ap1s2 XM 030372162.1 PREDICTED: Gadus morhua AP-1 complex subunit sigma-2-like (LOC115555350) transcript variant X1 mRNA	2.07944				1.90617
ap1m1 XM 030372810.1 PREDICTED: Gadus morhua AP-1 complex subunit mu-1-like (LOC115555780) mRNA	ap3s1 XM 030359145.1 PREDICTED: Gadus morhua adaptor related protein complex 3 subunit sigma 1 (ap3s1) transcript variant X1 mRNA	2.07944				1.90707
ap1m1 XM 030372810.1 PREDICTED: Gadus morhua AP-1 complex subunit mu-1-like (LOC115555780) mRNA	ap5z1 XM 030349847.1 PREDICTED: Gadus morhua adaptor related protein complex 5 subunit zeta 1 (ap5z1) mRNA	2.08194				1.90793
ap1m1 XM 030372810.1 PREDICTED: Gadus morhua AP-1 complex subunit mu-1-like (LOC115555780) mRNA	ap3d1 XM 030372535.1 PREDICTED: Gadus morhua adaptor related protein complex 3 subunit delta 1 (ap3d1) transcript variant X1 mRNA	2.17277				1.90793
ap1m1 XM 030372810.1 PREDICTED: Gadus morhua AP-1 complex subunit mu-1-like (LOC115555780) mRNA	AP1S2 NM 003916.5 Homo sapiens adaptor related protein complex 1 subunit sigma 2 (AP1S2) transcript variant 2 mRNA	2.18324				1.90817
ap1m1 XM 030372810.1 PREDICTED: Gadus morhua AP-1 complex subunit mu-1-like (LOC115555780) mRNA	ap2a2 XM 030376179.1 PREDICTED: Gadus morhua AP-2 complex subunit alpha-2-like (LOC115558241) mRNA	2.19722				1.90817
ap1m1 XM 030372810.1 PREDICTED: Gadus morhua AP-1 complex subunit mu-1-like (LOC115555780) mRNA	ap3b1 XM 030353667.1 PREDICTED: Gadus morhua adaptor related protein complex 3 subunit beta 1 (ap3b1) transcript variant X1 mRNA	2.20977				1.90817
ap1m1 XM 030372810.1 PREDICTED: Gadus morhua AP-1 complex subunit mu-1-like (LOC115555780) mRNA	ap2s1 XM 030337445.1 PREDICTED: Gadus morhua adaptor related protein complex 2 subunit sigma 1 (ap2s1) mRNA	2.21297				1.90954
ap1m1 XM 030372810.1 PREDICTED: Gadus morhua AP-1 complex subunit mu-1-like (LOC115555780) mRNA	AP2S1 NM 001301076.3 Homo sapiens adaptor related protein complex 2 subunit sigma 1 (AP2S1) transcript variant 3 mRNA	2.22076				1.91019
ap1m1 XM 030372810.1 PREDICTED: Gadus morhua AP-1 complex subunit mu-1-like (LOC115555780) mRNA	AP4S1 NM 001128126.3 Homo sapiens adaptor related protein complex 4 subunit sigma 1 (AP4S1) transcript variant 2 mRNA	2.22076				1.91082
ap1m1 XM 030372810.1 PREDICTED: Gadus morhua AP-1 complex subunit mu-1-like (LOC115555780) mRNA	AP4E1 NM 001252127.2 Homo sapiens adaptor related protein complex 4 subunit epsilon 1 (AP4E1) transcript variant 2 mRNA	2.23868				1.91082
ap1m1 XM 030372810.1 PREDICTED: Gadus morhua AP-1 complex subunit mu-1-like (LOC115555780) mRNA	AP2A1 NM 014203.3 Homo sapiens adaptor related protein complex 2 subunit alpha 1 (AP2A1) transcript variant 1 mRNA	2.24269				1.91537
ap1m1 XM 030372810.1 PREDICTED: Gadus morhua AP-1 complex subunit mu-1-like (LOC115555780) mRNA	AP1S3 NM 001039569.2 Homo sapiens adaptor related protein complex 1 subunit sigma 3 (AP1S3) transcript variant 1 mRNA	2.24778				1.91591
ap1m1 XM 030372810.1 PREDICTED: Gadus morhua AP-1 complex subunit mu-1-like (LOC115555780) mRNA	ap1s3 XM 030364442.1 PREDICTED: Gadus morhua AP-1 complex subunit sigma-3-like (LOC115549304) transcript variant X1 mRNA	2.24778				1.91591
ap1m1 XM 030372810.1 PREDICTED: Gadus morhua AP-1 complex subunit mu-1-like (LOC115555780) mRNA	ap4b1 XM 030362761.1 PREDICTED: Gadus morhua adaptor related protein complex 4 subunit beta 1 (ap4b1) transcript variant X1 mRNA	2.28747				1.9178
ap1m1 XM 030372810.1 PREDICTED: Gadus morhua AP-1 complex subunit mu-1-like (LOC115555780) mRNA	AP2A2 NM 012305.4 Homo sapiens adaptor related protein complex 2 subunit alpha 2 (AP2A2) transcript variant 2 mRNA	2.29032				1.91844
ap1m1 XM 030372810.1 PREDICTED: Gadus morhua AP-1 complex subunit mu-1-like (LOC115555780) mRNA	ap4s1 XM 030355742.1 PREDICTED: Gadus morhua adaptor related protein complex 4 subunit sigma 1 (ap4s1) transcript variant X1 mRNA	2.31025				1.9191
ap1m1 XM 030372810.1 PREDICTED: Gadus morhua AP-1 complex subunit mu-1-like (LOC115555780) mRNA	AP2B1 NM 001030006.2 Homo sapiens adaptor related protein complex 2 subunit beta 1 (AP2B1) transcript variant 1 mRNA	2.32289				1.91959
ap1m1 XM 030372810.1 PREDICTED: Gadus morhua AP-1 complex subunit mu-1-like (LOC115555780) mRNA	AP1S1 NM 001283.5 Homo sapiens adaptor related protein complex 1 subunit sigma 1 (AP1S1) mRNA	2.32379				1.92133
ap1m1 XM 030372810.1 PREDICTED: Gadus morhua AP-1 complex subunit mu-1-like (LOC115555780) mRNA	ap3b2 XM 030365115.1 PREDICTED: Gadus morhua adaptor related protein complex 3 subunit beta 2 (ap3b2) transcript variant X1 mRNA	2.3304				1.92369
ap1m1 XM 030372810.1 PREDICTED: Gadus morhua AP-1 complex subunit mu-1-like (LOC115555780) mRNA	AP4B1 NM 006594.5 Homo sapiens adaptor related protein complex 4 subunit beta 1 (AP4B1) transcript variant 1 mRNA	2.33712				1.92376
ap1m1 XM 030372810.1 PREDICTED: Gadus morhua AP-1 complex subunit mu-1-like (LOC115555780) mRNA	ap2a2 XM 030376454.1 PREDICTED: Gadus morhua AP-2 complex subunit alpha-2 (LOC115558380) transcript variant X1 mRNA	2.34033				1.92425
ap1m1 XM 030372810.1 PREDICTED: Gadus morhua AP-1 complex subunit mu-1-like (LOC115555780) mRNA	ap5b1 XM 030374270.1 PREDICTED: Gadus morhua adaptor related protein complex 5 subunit beta 1 (ap5b1) mRNA	2.34525				1.92529
ap1m1 XM 030372810.1 PREDICTED: Gadus morhua AP-1 complex subunit mu-1-like (LOC115555780) mRNA	AP5Z1 NM 001364858.1 Homo sapiens adaptor related protein complex 5 subunit zeta 1 (AP5Z1) transcript variant 2 mRNA	2.36383				1.92624
ap1m1 XM 030372810.1 PREDICTED: Gadus morhua AP-1 complex subunit mu-1-like (LOC115555780) mRNA	AP3D1 NM 001261826.3 Homo sapiens adaptor related protein complex 3 subunit delta 1 (AP3D1) transcript variant 3 mRNA	2.3905				1.93152
ap1m1 XM 030372810.1 PREDICTED: Gadus morhua AP-1 complex subunit mu-1-like (LOC115555780) mRNA	ap1s1 XM 030337599.1 PREDICTED: Gadus morhua adaptor related protein complex 1 subunit sigma 1 (ap1s1) mRNA	2.3979				1.93243
ap1m1 XM 030372810.1 PREDICTED: Gadus morhua AP-1 complex subunit mu-1-like (LOC115555780) mRNA	AP5S1 NM 018347.3 Homo sapiens adaptor related protein complex 5 subunit sigma 1 (AP5S1) transcript variant 2 mRNA	2.48491				1.93284
ap1m1 XM 030372810.1 PREDICTED: Gadus morhua AP-1 complex subunit mu-1-like (LOC115555780) mRNA	AP3B1 NM 001271769.2 Homo sapiens adaptor related protein complex 3 subunit beta 1 (AP3B1) transcript variant 2 mRNA	2.49745				1.93352
ap1m1 XM 030372810.1 PREDICTED: Gadus morhua AP-1 complex subunit mu-1-like (LOC115555780) mRNA	AP5B1 NM 138368.5 Homo sapiens adaptor related protein complex 5 subunit beta 1 (AP5B1) mRNA	2.51965				1.93393
ap1m1 XM 030372810.1 PREDICTED: Gadus morhua AP-1 complex subunit mu-1-like (LOC115555780) mRNA	AP3B2 NM 001278511.2 Homo sapiens adaptor related protein complex 3 subunit beta 2 (AP3B2) transcript variant 3 mRNA	2.52823				1.93908
ap1m1 XM 030372810.1 PREDICTED: Gadus morhua AP-1 complex subunit mu-1-like (LOC115555780) mRNA	ap1s3 XM 030381007.1 PREDICTED: Gadus morhua adaptor related protein complex 1 subunit sigma 3 (ap1s3) transcript variant X1 mRNA	2.65324				1.9394
ap1m1 XM 030373193.1 PREDICTED: Gadus morhua adaptor related protein complex 1 subunit mu 1 (ap1m1) mRNA	AP1M2 NM 001300887.2 Homo sapiens adaptor related protein complex 1 subunit mu 2 (AP1M2) transcript variant 1 mRNA	0.221931				1.9394
ap1m1 XM 030373193.1 PREDICTED: Gadus morhua adaptor related protein complex 1 subunit mu 1 (ap1m1) mRNA	ap1m2 XM 030352855.1 PREDICTED: Gadus morhua adaptor related protein complex 1 subunit mu 2 (ap1m2) mRNA	0.268451				1.9394
ap1m1 XM 030373193.1 PREDICTED: Gadus morhua adaptor related protein complex 1 subunit mu 1 (ap1m1) mRNA	AP2M1 NM 004068.4 Homo sapiens adaptor related protein complex 2 subunit mu 1 (AP2M1) transcript variant 1 mRNA	0.925057				1.9394
ap1m1 XM 030373193.1 PREDICTED: Gadus morhua adaptor related protein complex 1 subunit mu 1 (ap1m1) mRNA	ap2ma XM 030364979.1 PREDICTED: Gadus morhua AP-2 complex subunit mu-A (LOC115549660) transcript variant X1 mRNA	0.925057				1.9394
ap1m1 XM 030373193.1 PREDICTED: Gadus morhua adaptor related protein complex 1 subunit mu 1 (ap1m1) mRNA	ap2ma XM 030381516.1 PREDICTED: Gadus morhua AP-2 complex subunit mu-A-like (LOC115561448) transcript variant X1 mRNA	0.927548				1.9394
ap1m1 XM 030373193.1 PREDICTED: Gadus morhua adaptor related protein complex 1 subunit mu 1 (ap1m1) mRNA	AP4M1 NM 004722.4 Homo sapiens adaptor related protein complex 4 subunit mu 1 (AP4M1) transcript variant 1 mRNA	1.21056				1.9394
ap1m1 XM 030373193.1 PREDICTED: Gadus morhua adaptor related protein complex 1 subunit mu 1 (ap1m1) mRNA	ap4m1 XM 030361805.1 PREDICTED: Gadus morhua adaptor related protein complex 4 subunit mu 1 (ap4m1) mRNA	1.25648				1.94097
ap1m1 XM 030373193.1 PREDICTED: Gadus morhua adaptor related protein complex 1 subunit mu 1 (ap1m1) mRNA	ap3m1 XM 030379194.1 PREDICTED: Gadus morhua AP-3 complex subunit mu-1-like (LOC115559957) transcript variant X1 mRNA	1.28402				1.94591
ap1m1 XM 030373193.1 PREDICTED: Gadus morhua adaptor related protein complex 1 subunit mu 1 (ap1m1) mRNA	AP3M1 NM 001320263.2 Homo sapiens adaptor related protein complex 3 subunit mu 1 (AP3M1) transcript variant 4 mRNA	1.30271				1.94591
ap1m1 XM 030373193.1 PREDICTED: Gadus morhua adaptor related protein complex 1 subunit mu 1 (ap1m1) mRNA	ap3m2 XM 030357645.1 PREDICTED: Gadus morhua AP-3 complex subunit mu-2 (LOC115544963) mRNA	1.35103				1.94591
ap1m1 XM 030373193.1 PREDICTED: Gadus morhua adaptor related protein complex 1 subunit mu 1 (ap1m1) mRNA	AP3M2 NM 001134296.2 Homo sapiens adaptor related protein complex 3 subunit mu 2 (AP3M2) transcript variant 1 mRNA	1.36098				1.94591
ap1m1 XM 030373193.1 PREDICTED: Gadus morhua adaptor related protein complex 1 subunit mu 1 (ap1m1) mRNA	ap5s1 XM 030357132.1 PREDICTED: Gadus morhua adaptor related protein complex 5 subunit sigma 1 (ap5s1) mRNA	1.7492				1.94591
ap1m1 XM 030373193.1 PREDICTED: Gadus morhua adaptor related protein complex 1 subunit mu 1 (ap1m1) mRNA	ap5m1 XM 030356378.1 PREDICTED: Gadus morhua adaptor related protein complex 5 subunit mu 1 (ap5m1) mRNA	1.83977				1.94591
ap1m1 XM 030373193.1 PREDICTED: Gadus morhua adaptor related protein complex 1 subunit mu 1 (ap1m1) mRNA	AP5M1 NM 018229.4 Homo sapiens adaptor related protein complex 5 subunit mu 1 (AP5M1) transcript variant 1 mRNA	1.84237				1.94591
ap1m1 XM 030373193.1 PREDICTED: Gadus morhua adaptor related protein complex 1 subunit mu 1 (ap1m1) mRNA	ap3s2 XM 030376755.1 PREDICTED: Gadus morhua adaptor related protein complex 3 subunit sigma 2 (ap3s2) mRNA	1.98847				1.94591
ap1m1 XM 030373193.1 PREDICTED: Gadus morhua adaptor related protein complex 1 subunit mu 1 (ap1m1) mRNA	ap4e1 XM 030365953.1 PREDICTED: Gadus morhua adaptor related protein complex 4 subunit epsilon 1 (ap4e1) transcript variant X1 mRNA	2.06214				1.94591
ap1m1 XM 030373193.1 PREDICTED: Gadus morhua adaptor related protein complex 1 subunit mu 1 (ap1m1) mRNA	AP3S1 NM 001364119.1 Homo sapiens adaptor related protein complex 3 subunit sigma 1 (AP3S1) transcript variant 7 mRNA	2.06851				1.94591
ap1m1 XM 030373193.1 PREDICTED: Gadus morhua adaptor related protein complex 1 subunit mu 1 (ap1m1) mRNA	ap3b1 XM 030353667.1 PREDICTED: Gadus morhua adaptor related protein complex 3 subunit beta 1 (ap3b1) transcript variant X1 mRNA	2.08194				1.94591
ap1m1 XM 030373193.1 PREDICTED: Gadus morhua adaptor related protein complex 1 subunit mu 1 (ap1m1) mRNA	ap3d1 XM 030372535.1 PREDICTED: Gadus morhua adaptor related protein complex 3 subunit delta 1 (ap3d1) transcript variant X1 mRNA	2.08939				1.94591
ap1m1 XM 030373193.1 PREDICTED: Gadus morhua adaptor related protein complex 1 subunit mu 1 (ap1m1) mRNA	AP3S2 NM 005829.5 Homo sapiens adaptor related protein complex 3 subunit sigma 2 (AP3S2) transcript variant 1 mRNA	2.13417				1.94591
ap1m1 XM 030373193.1 PREDICTED: Gadus morhua adaptor related protein complex 1 subunit mu 1 (ap1m1) mRNA	ap3s1 XM 030359145.1 PREDICTED: Gadus morhua adaptor related protein complex 3 subunit sigma 1 (ap3s1) transcript variant X1 mRNA	2.15948				1.94591
ap1m1 XM 030373193.1 PREDICTED: Gadus morhua adaptor related protein complex 1 subunit mu 1 (ap1m1) mRNA	ap2a2 XM 030376179.1 PREDICTED: Gadus morhua AP-2 complex subunit alpha-2-like (LOC115558241) mRNA	2.17525				1.94591
ap1m1 XM 030373193.1 PREDICTED: Gadus morhua adaptor related protein complex 1 subunit mu 1 (ap1m1) mRNA	ap1s2 XM 030377036.1 PREDICTED: Gadus morhua AP-1 complex subunit sigma-2 (LOC115558683) mRNA	2.18324				1.94855
ap1m1 XM 030373193.1 PREDICTED: Gadus morhua adaptor related protein complex 1 subunit mu 1 (ap1m1) mRNA	AP4B1 NM 006594.5 Homo sapiens adaptor related protein complex 4 subunit beta 1 (AP4B1) transcript variant 1 mRNA	2.18683				1.95172
ap1m1 XM 030373193.1 PREDICTED: Gadus morhua adaptor related protein complex 1 subunit mu 1 (ap1m1) mRNA	AP2A1 NM 014203.3 Homo sapiens adaptor related protein complex 2 subunit alpha 1 (AP2A1) transcript variant 1 mRNA	2.19722				1.95172
ap1m1 XM 030373193.1 PREDICTED: Gadus morhua adaptor related protein complex 1 subunit mu 1 (ap1m1) mRNA	ap1s2 XM 030372162.1 PREDICTED: Gadus morhua AP-1 complex subunit sigma-2-like (LOC115555350) transcript variant X1 mRNA	2.21297				1.95269
ap1m1 XM 030373193.1 PREDICTED: Gadus morhua adaptor related protein complex 1 subunit mu 1 (ap1m1) mRNA	AP4E1 NM 001252127.2 Homo sapiens adaptor related protein complex 4 subunit epsilon 1 (AP4E1) transcript variant 2 mRNA	2.21515				1.95508
ap1m1 XM 030373193.1 PREDICTED: Gadus morhua adaptor related protein complex 1 subunit mu 1 (ap1m1) mRNA	ap5z1 XM 030349847.1 PREDICTED: Gadus morhua adaptor related protein complex 5 subunit zeta 1 (ap5z1) mRNA	2.23276				1.95589
ap1m1 XM 030373193.1 PREDICTED: Gadus morhua adaptor related protein complex 1 subunit mu 1 (ap1m1) mRNA	ap4s1 XM 030355742.1 PREDICTED: Gadus morhua adaptor related protein complex 4 subunit sigma 1 (ap4s1) transcript variant X1 mRNA	2.23614				1.95942
ap1m1 XM 030373193.1 PREDICTED: Gadus morhua adaptor related protein complex 1 subunit mu 1 (ap1m1) mRNA	AP2A2 NM 012305.4 Homo sapiens adaptor related protein complex 2 subunit alpha 2 (AP2A2) transcript variant 2 mRNA	2.24269				1.95964
ap1m1 XM 030373193.1 PREDICTED: Gadus morhua adaptor related protein complex 1 subunit mu 1 (ap1m1) mRNA	ap2a2 XM 030376454.1 PREDICTED: Gadus morhua AP-2 complex subunit alpha-2 (LOC115558380) transcript variant X1 mRNA	2.24269				1.96009
ap1m1 XM 030373193.1 PREDICTED: Gadus morhua adaptor related protein complex 1 subunit mu 1 (ap1m1) mRNA	AP1S2 NM 003916.5 Homo sapiens adaptor related protein complex 1 subunit sigma 2 (AP1S2) transcript variant 2 mRNA	2.24778				1.96084
ap1m1 XM 030373193.1 PREDICTED: Gadus morhua adaptor related protein complex 1 subunit mu 1 (ap1m1) mRNA	AP1S3 NM 001039569.2 Homo sapiens adaptor related protein complex 1 subunit sigma 3 (AP1S3) transcript variant 1 mRNA	2.24778				1.96226
ap1m1 XM 030373193.1 PREDICTED: Gadus morhua adaptor related protein complex 1 subunit mu 1 (ap1m1) mRNA	ap3b2 XM 030365115.1 PREDICTED: Gadus morhua adaptor related protein complex 3 subunit beta 2 (ap3b2) transcript variant X1 mRNA	2.25629				1.96291
ap1m1 XM 030373193.1 PREDICTED: Gadus morhua adaptor related protein complex 1 subunit mu 1 (ap1m1) mRNA	AP3D1 NM 001261826.3 Homo sapiens adaptor related protein complex 3 subunit delta 1 (AP3D1) transcript variant 3 mRNA	2.26375				1.96685
ap1m1 XM 030373193.1 PREDICTED: Gadus morhua adaptor related protein complex 1 subunit mu 1 (ap1m1) mRNA	AP5S1 NM 018347.3 Homo sapiens adaptor related protein complex 5 subunit sigma 1 (AP5S1) transcript variant 2 mRNA	2.27727				1.96711
ap1m1 XM 030373193.1 PREDICTED: Gadus morhua adaptor related protein complex 1 subunit mu 1 (ap1m1) mRNA	ap4b1 XM 030362761.1 PREDICTED: Gadus morhua adaptor related protein complex 4 subunit beta 1 (ap4b1) transcript variant X1 mRNA	2.28747				1.96822
ap1m1 XM 030373193.1 PREDICTED: Gadus morhua adaptor related protein complex 1 subunit mu 1 (ap1m1) mRNA	AP4S1 NM 001128126.3 Homo sapiens adaptor related protein complex 4 subunit sigma 1 (AP4S1) transcript variant 2 mRNA	2.29486				1.96851
ap1m1 XM 030373193.1 PREDICTED: Gadus morhua adaptor related protein complex 1 subunit mu 1 (ap1m1) mRNA	AP2B1 NM 001030006.2 Homo sapiens adaptor related protein complex 2 subunit beta 1 (AP2B1) transcript variant 1 mRNA	2.29757				1.96851
ap1m1 XM 030373193.1 PREDICTED: Gadus morhua adaptor related protein complex 1 subunit mu 1 (ap1m1) mRNA	ap1s3 XM 030364442.1 PREDICTED: Gadus morhua AP-1 complex subunit sigma-3-like (LOC115549304) transcript variant X1 mRNA	2.31677				1.96851
ap1m1 XM 030373193.1 PREDICTED: Gadus morhua adaptor related protein complex 1 subunit mu 1 (ap1m1) mRNA	AP3B1 NM 001271769.2 Homo sapiens adaptor related protein complex 3 subunit beta 1 (AP3B1) transcript variant 2 mRNA	2.38304				1.96921
ap1m1 XM 030373193.1 PREDICTED: Gadus morhua adaptor related protein complex 1 subunit mu 1 (ap1m1) mRNA	AP1S1 NM 001283.5 Homo sapiens adaptor related protein complex 1 subunit sigma 1 (AP1S1) mRNA	2.3979				1.97202
ap1m1 XM 030373193.1 PREDICTED: Gadus morhua adaptor related protein complex 1 subunit mu 1 (ap1m1) mRNA	AP5Z1 NM 001364858.1 Homo sapiens adaptor related protein complex 5 subunit zeta 1 (AP5Z1) transcript variant 2 mRNA	2.4179				1.97234
ap1m1 XM 030373193.1 PREDICTED: Gadus morhua adaptor related protein complex 1 subunit mu 1 (ap1m1) mRNA	ap5b1 XM 030374270.1 PREDICTED: Gadus morhua adaptor related protein complex 5 subunit beta 1 (ap5b1) mRNA	2.42529				1.97276
ap1m1 XM 030373193.1 PREDICTED: Gadus morhua adaptor related protein complex 1 subunit mu 1 (ap1m1) mRNA	ap2s1 XM 030337445.1 PREDICTED: Gadus morhua adaptor related protein complex 2 subunit sigma 1 (ap2s1) mRNA	2.45413				1.97276
ap1m1 XM 030373193.1 PREDICTED: Gadus morhua adaptor related protein complex 1 subunit mu 1 (ap1m1) mRNA	AP5B1 NM 138368.5 Homo sapiens adaptor related protein complex 5 subunit beta 1 (AP5B1) mRNA	2.46081				1.97276
ap1m1 XM 030373193.1 PREDICTED: Gadus morhua adaptor related protein complex 1 subunit mu 1 (ap1m1) mRNA	AP2S1 NM 001301076.3 Homo sapiens adaptor related protein complex 2 subunit sigma 1 (AP2S1) transcript variant 3 mRNA	2.46192				1.97276
ap1m1 XM 030373193.1 PREDICTED: Gadus morhua adaptor related protein complex 1 subunit mu 1 (ap1m1) mRNA	AP3B2 NM 001278511.2 Homo sapiens adaptor related protein complex 3 subunit beta 2 (AP3B2) transcript variant 3 mRNA	2.4676				1.97276
ap1m1 XM 030373193.1 PREDICTED: Gadus morhua adaptor related protein complex 1 subunit mu 1 (ap1m1) mRNA	ap1s1 XM 030337599.1 PREDICTED: Gadus morhua adaptor related protein complex 1 subunit sigma 1 (ap1s1) mRNA	2.56495				1.97276
ap1m1 XM 030373193.1 PREDICTED: Gadus morhua adaptor related protein complex 1 subunit mu 1 (ap1m1) mRNA	ap1s3 XM 030381007.1 PREDICTED: Gadus morhua adaptor related protein complex 1 subunit sigma 3 (ap1s3) transcript variant X1 mRNA	2.7586				1.97554
AP1M2 NM 001300887.2 Homo sapiens adaptor related protein complex 1 subunit mu 2 (AP1M2) transcript variant 1 mRNA	ap1m2 XM 030352855.1 PREDICTED: Gadus morhua adaptor related protein complex 1 subunit mu 2 (ap1m2) mRNA	0.189141				1.97716
AP1M2 NM 001300887.2 Homo sapiens adaptor related protein complex 1 subunit mu 2 (AP1M2) transcript variant 1 mRNA	AP2M1 NM 004068.4 Homo sapiens adaptor related protein complex 2 subunit mu 1 (AP2M1) transcript variant 1 mRNA	0.936342				1.97936
AP1M2 NM 001300887.2 Homo sapiens adaptor related protein complex 1 subunit mu 2 (AP1M2) transcript variant 1 mRNA	ap2ma XM 030381516.1 PREDICTED: Gadus morhua AP-2 complex subunit mu-A-like (LOC115561448) transcript variant X1 mRNA	0.93882				1.97936
AP1M2 NM 001300887.2 Homo sapiens adaptor related protein complex 1 subunit mu 2 (AP1M2) transcript variant 1 mRNA	ap2ma XM 030364979.1 PREDICTED: Gadus morhua AP-2 complex subunit mu-A (LOC115549660) transcript variant X1 mRNA	0.942691				1.97936
AP1M2 NM 001300887.2 Homo sapiens adaptor related protein complex 1 subunit mu 2 (AP1M2) transcript variant 1 mRNA	AP4M1 NM 004722.4 Homo sapiens adaptor related protein complex 4 subunit mu 1 (AP4M1) transcript variant 1 mRNA	1.19417				1.97936
AP1M2 NM 001300887.2 Homo sapiens adaptor related protein complex 1 subunit mu 2 (AP1M2) transcript variant 1 mRNA	ap3m1 XM 030379194.1 PREDICTED: Gadus morhua AP-3 complex subunit mu-1-like (LOC115559957) transcript variant X1 mRNA	1.22121				1.97936
AP1M2 NM 001300887.2 Homo sapiens adaptor related protein complex 1 subunit mu 2 (AP1M2) transcript variant 1 mRNA	ap4m1 XM 030361805.1 PREDICTED: Gadus morhua adaptor related protein complex 4 subunit mu 1 (ap4m1) mRNA	1.22229				1.97936
AP1M2 NM 001300887.2 Homo sapiens adaptor related protein complex 1 subunit mu 2 (AP1M2) transcript variant 1 mRNA	AP3M1 NM 001320263.2 Homo sapiens adaptor related protein complex 3 subunit mu 1 (AP3M1) transcript variant 4 mRNA	1.23876				1.97936
AP1M2 NM 001300887.2 Homo sapiens adaptor related protein complex 1 subunit mu 2 (AP1M2) transcript variant 1 mRNA	AP3M2 NM 001134296.2 Homo sapiens adaptor related protein complex 3 subunit mu 2 (AP3M2) transcript variant 1 mRNA	1.26567				1.97936
AP1M2 NM 001300887.2 Homo sapiens adaptor related protein complex 1 subunit mu 2 (AP1M2) transcript variant 1 mRNA	ap3m2 XM 030357645.1 PREDICTED: Gadus morhua AP-3 complex subunit mu-2 (LOC115544963) mRNA	1.2748				1.97936
AP1M2 NM 001300887.2 Homo sapiens adaptor related protein complex 1 subunit mu 2 (AP1M2) transcript variant 1 mRNA	ap5s1 XM 030357132.1 PREDICTED: Gadus morhua adaptor related protein complex 5 subunit sigma 1 (ap5s1) mRNA	1.71843				1.97936
AP1M2 NM 001300887.2 Homo sapiens adaptor related protein complex 1 subunit mu 2 (AP1M2) transcript variant 1 mRNA	ap5m1 XM 030356378.1 PREDICTED: Gadus morhua adaptor related protein complex 5 subunit mu 1 (ap5m1) mRNA	1.82351				1.981
AP1M2 NM 001300887.2 Homo sapiens adaptor related protein complex 1 subunit mu 2 (AP1M2) transcript variant 1 mRNA	ap3s2 XM 030376755.1 PREDICTED: Gadus morhua adaptor related protein complex 3 subunit sigma 2 (ap3s2) mRNA	1.90509				1.981
AP1M2 NM 001300887.2 Homo sapiens adaptor related protein complex 1 subunit mu 2 (AP1M2) transcript variant 1 mRNA	AP3S1 NM 001364119.1 Homo sapiens adaptor related protein complex 3 subunit sigma 1 (AP3S1) transcript variant 7 mRNA	1.90817				1.981
AP1M2 NM 001300887.2 Homo sapiens adaptor related protein complex 1 subunit mu 2 (AP1M2) transcript variant 1 mRNA	AP5M1 NM 018229.4 Homo sapiens adaptor related protein complex 5 subunit mu 1 (AP5M1) transcript variant 1 mRNA	1.91019				1.98211
AP1M2 NM 001300887.2 Homo sapiens adaptor related protein complex 1 subunit mu 2 (AP1M2) transcript variant 1 mRNA	ap4e1 XM 030365953.1 PREDICTED: Gadus morhua adaptor related protein complex 4 subunit epsilon 1 (ap4e1) transcript variant X1 mRNA	1.95589				1.98228
AP1M2 NM 001300887.2 Homo sapiens adaptor related protein complex 1 subunit mu 2 (AP1M2) transcript variant 1 mRNA	ap1s3 XM 030364442.1 PREDICTED: Gadus morhua AP-1 complex subunit sigma-3-like (LOC115549304) transcript variant X1 mRNA	2.01139				1.98281
AP1M2 NM 001300887.2 Homo sapiens adaptor related protein complex 1 subunit mu 2 (AP1M2) transcript variant 1 mRNA	AP3S2 NM 005829.5 Homo sapiens adaptor related protein complex 3 subunit sigma 2 (AP3S2) transcript variant 1 mRNA	2.03886				1.98513
AP1M2 NM 001300887.2 Homo sapiens adaptor related protein complex 1 subunit mu 2 (AP1M2) transcript variant 1 mRNA	ap3s1 XM 030359145.1 PREDICTED: Gadus morhua adaptor related protein complex 3 subunit sigma 1 (ap3s1) transcript variant X1 mRNA	2.0417				1.98592
AP1M2 NM 001300887.2 Homo sapiens adaptor related protein complex 1 subunit mu 2 (AP1M2) transcript variant 1 mRNA	ap3d1 XM 030372535.1 PREDICTED: Gadus morhua adaptor related protein complex 3 subunit delta 1 (ap3d1) transcript variant X1 mRNA	2.09433				1.98592
AP1M2 NM 001300887.2 Homo sapiens adaptor related protein complex 1 subunit mu 2 (AP1M2) transcript variant 1 mRNA	ap4s1 XM 030355742.1 PREDICTED: Gadus morhua adaptor related protein complex 4 subunit sigma 1 (ap4s1) transcript variant X1 mRNA	2.10261				1.98592
AP1M2 NM 001300887.2 Homo sapiens adaptor related protein complex 1 subunit mu 2 (AP1M2) transcript variant 1 mRNA	ap2a2 XM 030376179.1 PREDICTED: Gadus morhua AP-2 complex subunit alpha-2-like (LOC115558241) mRNA	2.11207				1.98592
AP1M2 NM 001300887.2 Homo sapiens adaptor related protein complex 1 subunit mu 2 (AP1M2) transcript variant 1 mRNA	AP1S2 NM 003916.5 Homo sapiens adaptor related protein complex 1 subunit sigma 2 (AP1S2) transcript variant 2 mRNA	2.12261				1.98592
AP1M2 NM 001300887.2 Homo sapiens adaptor related protein complex 1 subunit mu 2 (AP1M2) transcript variant 1 mRNA	AP4S1 NM 001128126.3 Homo sapiens adaptor related protein complex 4 subunit sigma 1 (AP4S1) transcript variant 2 mRNA	2.15176				1.98592
AP1M2 NM 001300887.2 Homo sapiens adaptor related protein complex 1 subunit mu 2 (AP1M2) transcript variant 1 mRNA	AP4E1 NM 001252127.2 Homo sapiens adaptor related protein complex 4 subunit epsilon 1 (AP4E1) transcript variant 2 mRNA	2.15277				1.98737
AP1M2 NM 001300887.2 Homo sapiens adaptor related protein complex 1 subunit mu 2 (AP1M2) transcript variant 1 mRNA	AP2A1 NM 014203.3 Homo sapiens adaptor related protein complex 2 subunit alpha 1 (AP2A1) transcript variant 1 mRNA	2.15374				1.98737
AP1M2 NM 001300887.2 Homo sapiens adaptor related protein complex 1 subunit mu 2 (AP1M2) transcript variant 1 mRNA	AP5S1 NM 018347.3 Homo sapiens adaptor related protein complex 5 subunit sigma 1 (AP5S1) transcript variant 2 mRNA	2.15948				1.98787
AP1M2 NM 001300887.2 Homo sapiens adaptor related protein complex 1 subunit mu 2 (AP1M2) transcript variant 1 mRNA	ap5z1 XM 030349847.1 PREDICTED: Gadus morhua adaptor related protein complex 5 subunit zeta 1 (ap5z1) mRNA	2.16532				1.98847
AP1M2 NM 001300887.2 Homo sapiens adaptor related protein complex 1 subunit mu 2 (AP1M2) transcript variant 1 mRNA	ap1s2 XM 030372162.1 PREDICTED: Gadus morhua AP-1 complex subunit sigma-2-like (LOC115555350) transcript variant X1 mRNA	2.16645				1.99003
AP1M2 NM 001300887.2 Homo sapiens adaptor related protein complex 1 subunit mu 2 (AP1M2) transcript variant 1 mRNA	ap4b1 XM 030362761.1 PREDICTED: Gadus morhua adaptor related protein complex 4 subunit beta 1 (ap4b1) transcript variant X1 mRNA	2.16969				1.99243
AP1M2 NM 001300887.2 Homo sapiens adaptor related protein complex 1 subunit mu 2 (AP1M2) transcript variant 1 mRNA	ap3b1 XM 030353667.1 PREDICTED: Gadus morhua adaptor related protein complex 3 subunit beta 1 (ap3b1) transcript variant X1 mRNA	2.19227				1.99243
AP1M2 NM 001300887.2 Homo sapiens adaptor related protein complex 1 subunit mu 2 (AP1M2) transcript variant 1 mRNA	AP2A2 NM 012305.4 Homo sapiens adaptor related protein complex 2 subunit alpha 2 (AP2A2) transcript variant 2 mRNA	2.2197				1.99243
AP1M2 NM 001300887.2 Homo sapiens adaptor related protein complex 1 subunit mu 2 (AP1M2) transcript variant 1 mRNA	ap2a2 XM 030376454.1 PREDICTED: Gadus morhua AP-2 complex subunit alpha-2 (LOC115558380) transcript variant X1 mRNA	2.24269				1.99243
AP1M2 NM 001300887.2 Homo sapiens adaptor related protein complex 1 subunit mu 2 (AP1M2) transcript variant 1 mRNA	ap1s2 XM 030377036.1 PREDICTED: Gadus morhua AP-1 complex subunit sigma-2 (LOC115558683) mRNA	2.24778				1.99288
AP1M2 NM 001300887.2 Homo sapiens adaptor related protein complex 1 subunit mu 2 (AP1M2) transcript variant 1 mRNA	AP3D1 NM 001261826.3 Homo sapiens adaptor related protein complex 3 subunit delta 1 (AP3D1) transcript variant 3 mRNA	2.26868				1.99679
AP1M2 NM 001300887.2 Homo sapiens adaptor related protein complex 1 subunit mu 2 (AP1M2) transcript variant 1 mRNA	AP2B1 NM 001030006.2 Homo sapiens adaptor related protein complex 2 subunit beta 1 (AP2B1) transcript variant 1 mRNA	2.27288				1.99679
AP1M2 NM 001300887.2 Homo sapiens adaptor related protein complex 1 subunit mu 2 (AP1M2) transcript variant 1 mRNA	AP5B1 NM 138368.5 Homo sapiens adaptor related protein complex 5 subunit beta 1 (AP5B1) mRNA	2.30259				1.99679
AP1M2 NM 001300887.2 Homo sapiens adaptor related protein complex 1 subunit mu 2 (AP1M2) transcript variant 1 mRNA	AP1S3 NM 001039569.2 Homo sapiens adaptor related protein complex 1 subunit sigma 3 (AP1S3) transcript variant 1 mRNA	2.31677				1.99697
AP1M2 NM 001300887.2 Homo sapiens adaptor related protein complex 1 subunit mu 2 (AP1M2) transcript variant 1 mRNA	AP1S1 NM 001283.5 Homo sapiens adaptor related protein complex 1 subunit sigma 1 (AP1S1) mRNA	2.32379				1.9972
AP1M2 NM 001300887.2 Homo sapiens adaptor related protein complex 1 subunit mu 2 (AP1M2) transcript variant 1 mRNA	ap1s1 XM 030337599.1 PREDICTED: Gadus morhua adaptor related protein complex 1 subunit sigma 1 (ap1s1) mRNA	2.32379				1.9972
AP1M2 NM 001300887.2 Homo sapiens adaptor related protein complex 1 subunit mu 2 (AP1M2) transcript variant 1 mRNA	ap3b2 XM 030365115.1 PREDICTED: Gadus morhua adaptor related protein complex 3 subunit beta 2 (ap3b2) transcript variant X1 mRNA	2.36135				1.9972
AP1M2 NM 001300887.2 Homo sapiens adaptor related protein complex 1 subunit mu 2 (AP1M2) transcript variant 1 mRNA	AP4B1 NM 006594.5 Homo sapiens adaptor related protein complex 4 subunit beta 1 (AP4B1) transcript variant 1 mRNA	2.36452				1.9972
AP1M2 NM 001300887.2 Homo sapiens adaptor related protein complex 1 subunit mu 2 (AP1M2) transcript variant 1 mRNA	ap2s1 XM 030337445.1 PREDICTED: Gadus morhua adaptor related protein complex 2 subunit sigma 1 (ap2s1) mRNA	2.36712				1.9981
AP1M2 NM 001300887.2 Homo sapiens adaptor related protein complex 1 subunit mu 2 (AP1M2) transcript variant 1 mRNA	ap5b1 XM 030374270.1 PREDICTED: Gadus morhua adaptor related protein complex 5 subunit beta 1 (ap5b1) mRNA	2.37123				1.99842
AP1M2 NM 001300887.2 Homo sapiens adaptor related protein complex 1 subunit mu 2 (AP1M2) transcript variant 1 mRNA	AP2S1 NM 001301076.3 Homo sapiens adaptor related protein complex 2 subunit sigma 1 (AP2S1) transcript variant 3 mRNA	2.37491				1.9989
AP1M2 NM 001300887.2 Homo sapiens adaptor related protein complex 1 subunit mu 2 (AP1M2) transcript variant 1 mRNA	ap1s3 XM 030381007.1 PREDICTED: Gadus morhua adaptor related protein complex 1 subunit sigma 3 (ap1s3) transcript variant X1 mRNA	2.47092				1.9989
AP1M2 NM 001300887.2 Homo sapiens adaptor related protein complex 1 subunit mu 2 (AP1M2) transcript variant 1 mRNA	AP3B1 NM 001271769.2 Homo sapiens adaptor related protein complex 3 subunit beta 1 (AP3B1) transcript variant 2 mRNA	2.50243				1.9989
AP1M2 NM 001300887.2 Homo sapiens adaptor related protein complex 1 subunit mu 2 (AP1M2) transcript variant 1 mRNA	AP3B2 NM 001278511.2 Homo sapiens adaptor related protein complex 3 subunit beta 2 (AP3B2) transcript variant 3 mRNA	2.5332				1.99998
AP1M2 NM 001300887.2 Homo sapiens adaptor related protein complex 1 subunit mu 2 (AP1M2) transcript variant 1 mRNA	AP5Z1 NM 001364858.1 Homo sapiens adaptor related protein complex 5 subunit zeta 1 (AP5Z1) transcript variant 2 mRNA	2.56743				2.00122
ap1m2 XM 030352855.1 PREDICTED: Gadus morhua adaptor related protein complex 1 subunit mu 2 (ap1m2) mRNA	ap2ma XM 030381516.1 PREDICTED: Gadus morhua AP-2 complex subunit mu-A-like (LOC115561448) transcript variant X1 mRNA	0.908856				2.00148
ap1m2 XM 030352855.1 PREDICTED: Gadus morhua adaptor related protein complex 1 subunit mu 2 (ap1m2) mRNA	AP2M1 NM 004068.4 Homo sapiens adaptor related protein complex 2 subunit mu 1 (AP2M1) transcript variant 1 mRNA	0.918788				2.00248
ap1m2 XM 030352855.1 PREDICTED: Gadus morhua adaptor related protein complex 1 subunit mu 2 (ap1m2) mRNA	ap2ma XM 030364979.1 PREDICTED: Gadus morhua AP-2 complex subunit mu-A (LOC115549660) transcript variant X1 mRNA	0.918788				2.00248
ap1m2 XM 030352855.1 PREDICTED: Gadus morhua adaptor related protein complex 1 subunit mu 2 (ap1m2) mRNA	AP4M1 NM 004722.4 Homo sapiens adaptor related protein complex 4 subunit mu 1 (AP4M1) transcript variant 1 mRNA	1.17804				2.00248
ap1m2 XM 030352855.1 PREDICTED: Gadus morhua adaptor related protein complex 1 subunit mu 2 (ap1m2) mRNA	ap4m1 XM 030361805.1 PREDICTED: Gadus morhua adaptor related protein complex 4 subunit mu 1 (ap4m1) mRNA	1.19739				2.00373
ap1m2 XM 030352855.1 PREDICTED: Gadus morhua adaptor related protein complex 1 subunit mu 2 (ap1m2) mRNA	ap3m1 XM 030379194.1 PREDICTED: Gadus morhua AP-3 complex subunit mu-1-like (LOC115559957) transcript variant X1 mRNA	1.21256				2.00373
ap1m2 XM 030352855.1 PREDICTED: Gadus morhua adaptor related protein complex 1 subunit mu 2 (ap1m2) mRNA	AP3M2 NM 001134296.2 Homo sapiens adaptor related protein complex 3 subunit mu 2 (AP3M2) transcript variant 1 mRNA	1.22995				2.00502
ap1m2 XM 030352855.1 PREDICTED: Gadus morhua adaptor related protein complex 1 subunit mu 2 (ap1m2) mRNA	ap3m2 XM 030357645.1 PREDICTED: Gadus morhua AP-3 complex subunit mu-2 (LOC115544963) mRNA	1.22995				2.00502
ap1m2 XM 030352855.1 PREDICTED: Gadus morhua adaptor related protein complex 1 subunit mu 2 (ap1m2) mRNA	AP3M1 NM 001320263.2 Homo sapiens adaptor related protein complex 3 subunit mu 1 (AP3M1) transcript variant 4 mRNA	1.25662				2.00571
ap1m2 XM 030352855.1 PREDICTED: Gadus morhua adaptor related protein complex 1 subunit mu 2 (ap1m2) mRNA	AP5M1 NM 018229.4 Homo sapiens adaptor related protein complex 5 subunit mu 1 (AP5M1) transcript variant 1 mRNA	1.76359				2.00612
ap1m2 XM 030352855.1 PREDICTED: Gadus morhua adaptor related protein complex 1 subunit mu 2 (ap1m2) mRNA	ap5m1 XM 030356378.1 PREDICTED: Gadus morhua adaptor related protein complex 5 subunit mu 1 (ap5m1) mRNA	1.77626				2.00747
ap1m2 XM 030352855.1 PREDICTED: Gadus morhua adaptor related protein complex 1 subunit mu 2 (ap1m2) mRNA	ap5s1 XM 030357132.1 PREDICTED: Gadus morhua adaptor related protein complex 5 subunit sigma 1 (ap5s1) mRNA	1.81374				2.00798
ap1m2 XM 030352855.1 PREDICTED: Gadus morhua adaptor related protein complex 1 subunit mu 2 (ap1m2) mRNA	ap4e1 XM 030365953.1 PREDICTED: Gadus morhua adaptor related protein complex 4 subunit epsilon 1 (ap4e1) transcript variant X1 mRNA	1.93352				2.00821
ap1m2 XM 030352855.1 PREDICTED: Gadus morhua adaptor related protein complex 1 subunit mu 2 (ap1m2) mRNA	ap3d1 XM 030372535.1 PREDICTED: Gadus morhua adaptor related protein complex 3 subunit delta 1 (ap3d1) transcript variant X1 mRNA	2.06959				2.00821
ap1m2 XM 030352855.1 PREDICTED: Gadus morhua adaptor related protein complex 1 subunit mu 2 (ap1m2) mRNA	ap3s2 XM 030376755.1 PREDICTED: Gadus morhua adaptor related protein complex 3 subunit sigma 2 (ap3s2) mRNA	2.07944				2.00821
ap1m2 XM 030352855.1 PREDICTED: Gadus morhua adaptor related protein complex 1 subunit mu 2 (ap1m2) mRNA	ap2a2 XM 030376179.1 PREDICTED: Gadus morhua AP-2 complex subunit alpha-2-like (LOC115558241) mRNA	2.09186				2.00933
ap1m2 XM 030352855.1 PREDICTED: Gadus morhua adaptor related protein complex 1 subunit mu 2 (ap1m2) mRNA	ap1s2 XM 030377036.1 PREDICTED: Gadus morhua AP-1 complex subunit sigma-2 (LOC115558683) mRNA	2.12261				2.00976
ap1m2 XM 030352855.1 PREDICTED: Gadus morhua adaptor related protein complex 1 subunit mu 2 (ap1m2) mRNA	AP4E1 NM 001252127.2 Homo sapiens adaptor related protein complex 4 subunit epsilon 1 (AP4E1) transcript variant 2 mRNA	2.14771				2.00976
ap1m2 XM 030352855.1 PREDICTED: Gadus morhua adaptor related protein complex 1 subunit mu 2 (ap1m2) mRNA	AP2A1 NM 014203.3 Homo sapiens adaptor related protein complex 2 subunit alpha 1 (AP2A1) transcript variant 1 mRNA	2.15374				2.01139
ap1m2 XM 030352855.1 PREDICTED: Gadus morhua adaptor related protein complex 1 subunit mu 2 (ap1m2) mRNA	ap1s2 XM 030372162.1 PREDICTED: Gadus morhua AP-1 complex subunit sigma-2-like (LOC115555350) transcript variant X1 mRNA	2.16645				2.012
ap1m2 XM 030352855.1 PREDICTED: Gadus morhua adaptor related protein complex 1 subunit mu 2 (ap1m2) mRNA	AP1S2 NM 003916.5 Homo sapiens adaptor related protein complex 1 subunit sigma 2 (AP1S2) transcript variant 2 mRNA	2.18324				2.01377
ap1m2 XM 030352855.1 PREDICTED: Gadus morhua adaptor related protein complex 1 subunit mu 2 (ap1m2) mRNA	ap1s3 XM 030364442.1 PREDICTED: Gadus morhua AP-1 complex subunit sigma-3-like (LOC115549304) transcript variant X1 mRNA	2.18324				2.0149
ap1m2 XM 030352855.1 PREDICTED: Gadus morhua adaptor related protein complex 1 subunit mu 2 (ap1m2) mRNA	AP3S2 NM 005829.5 Homo sapiens adaptor related protein complex 3 subunit sigma 2 (AP3S2) transcript variant 1 mRNA	2.18546				2.01605
ap1m2 XM 030352855.1 PREDICTED: Gadus morhua adaptor related protein complex 1 subunit mu 2 (ap1m2) mRNA	ap3b1 XM 030353667.1 PREDICTED: Gadus morhua adaptor related protein complex 3 subunit beta 1 (ap3b1) transcript variant X1 mRNA	2.1873				2.01607
ap1m2 XM 030352855.1 PREDICTED: Gadus morhua adaptor related protein complex 1 subunit mu 2 (ap1m2) mRNA	AP2A2 NM 012305.4 Homo sapiens adaptor related protein complex 2 subunit alpha 2 (AP2A2) transcript variant 2 mRNA	2.19722				2.01705
ap1m2 XM 030352855.1 PREDICTED: Gadus morhua adaptor related protein complex 1 subunit mu 2 (ap1m2) mRNA	AP3S1 NM 001364119.1 Homo sapiens adaptor related protein complex 3 subunit sigma 1 (AP3S1) transcript variant 7 mRNA	2.20827				2.01841
ap1m2 XM 030352855.1 PREDICTED: Gadus morhua adaptor related protein complex 1 subunit mu 2 (ap1m2) mRNA	AP5S1 NM 018347.3 Homo sapiens adaptor related protein complex 5 subunit sigma 1 (AP5S1) transcript variant 2 mRNA	2.21664				2.01841
ap1m2 XM 030352855.1 PREDICTED: Gadus morhua adaptor related protein complex 1 subunit mu 2 (ap1m2) mRNA	ap2a2 XM 030376454.1 PREDICTED: Gadus morhua AP-2 complex subunit alpha-2 (LOC115558380) transcript variant X1 mRNA	2.2197				2.02155
ap1m2 XM 030352855.1 PREDICTED: Gadus morhua adaptor related protein complex 1 subunit mu 2 (ap1m2) mRNA	AP3D1 NM 001261826.3 Homo sapiens adaptor related protein complex 3 subunit delta 1 (AP3D1) transcript variant 3 mRNA	2.24021				2.02155
ap1m2 XM 030352855.1 PREDICTED: Gadus morhua adaptor related protein complex 1 subunit mu 2 (ap1m2) mRNA	ap3s1 XM 030359145.1 PREDICTED: Gadus morhua adaptor related protein complex 3 subunit sigma 1 (ap3s1) transcript variant X1 mRNA	2.2465				2.02155
ap1m2 XM 030352855.1 PREDICTED: Gadus morhua adaptor related protein complex 1 subunit mu 2 (ap1m2) mRNA	AP1S3 NM 001039569.2 Homo sapiens adaptor related protein complex 1 subunit sigma 3 (AP1S3) transcript variant 1 mRNA	2.24778				2.02155
ap1m2 XM 030352855.1 PREDICTED: Gadus morhua adaptor related protein complex 1 subunit mu 2 (ap1m2) mRNA	AP1S1 NM 001283.5 Homo sapiens adaptor related protein complex 1 subunit sigma 1 (AP1S1) mRNA	2.25479				2.02155
ap1m2 XM 030352855.1 PREDICTED: Gadus morhua adaptor related protein complex 1 subunit mu 2 (ap1m2) mRNA	ap5z1 XM 030349847.1 PREDICTED: Gadus morhua adaptor related protein complex 5 subunit zeta 1 (ap5z1) mRNA	2.25629				2.02168
ap1m2 XM 030352855.1 PREDICTED: Gadus morhua adaptor related protein complex 1 subunit mu 2 (ap1m2) mRNA	ap3b2 XM 030365115.1 PREDICTED: Gadus morhua adaptor related protein complex 3 subunit beta 2 (ap3b2) transcript variant X1 mRNA	2.28039				2.02287
ap1m2 XM 030352855.1 PREDICTED: Gadus morhua adaptor related protein complex 1 subunit mu 2 (ap1m2) mRNA	ap4b1 XM 030362761.1 PREDICTED: Gadus morhua adaptor related protein complex 4 subunit beta 1 (ap4b1) transcript variant X1 mRNA	2.28747				2.02287
ap1m2 XM 030352855.1 PREDICTED: Gadus morhua adaptor related protein complex 1 subunit mu 2 (ap1m2) mRNA	AP2B1 NM 001030006.2 Homo sapiens adaptor related protein complex 2 subunit beta 1 (AP2B1) transcript variant 1 mRNA	2.29757				2.02303
ap1m2 XM 030352855.1 PREDICTED: Gadus morhua adaptor related protein complex 1 subunit mu 2 (ap1m2) mRNA	ap4s1 XM 030355742.1 PREDICTED: Gadus morhua adaptor related protein complex 4 subunit sigma 1 (ap4s1) transcript variant X1 mRNA	2.31025				2.02367
ap1m2 XM 030352855.1 PREDICTED: Gadus morhua adaptor related protein complex 1 subunit mu 2 (ap1m2) mRNA	AP4B1 NM 006594.5 Homo sapiens adaptor related protein complex 4 subunit beta 1 (AP4B1) transcript variant 1 mRNA	2.31045				2.02695
ap1m2 XM 030352855.1 PREDICTED: Gadus morhua adaptor related protein complex 1 subunit mu 2 (ap1m2) mRNA	ap5b1 XM 030374270.1 PREDICTED: Gadus morhua adaptor related protein complex 5 subunit beta 1 (ap5b1) mRNA	2.31993				2.02815
ap1m2 XM 030352855.1 PREDICTED: Gadus morhua adaptor related protein complex 1 subunit mu 2 (ap1m2) mRNA	AP4S1 NM 001128126.3 Homo sapiens adaptor related protein complex 4 subunit sigma 1 (AP4S1) transcript variant 2 mRNA	2.37491				2.02815
ap1m2 XM 030352855.1 PREDICTED: Gadus morhua adaptor related protein complex 1 subunit mu 2 (ap1m2) mRNA	AP5B1 NM 138368.5 Homo sapiens adaptor related protein complex 5 subunit beta 1 (AP5B1) mRNA	2.37857				2.02815
ap1m2 XM 030352855.1 PREDICTED: Gadus morhua adaptor related protein complex 1 subunit mu 2 (ap1m2) mRNA	AP3B1 NM 001271769.2 Homo sapiens adaptor related protein complex 3 subunit beta 1 (AP3B1) transcript variant 2 mRNA	2.38304				2.03017
ap1m2 XM 030352855.1 PREDICTED: Gadus morhua adaptor related protein complex 1 subunit mu 2 (ap1m2) mRNA	ap1s1 XM 030337599.1 PREDICTED: Gadus morhua adaptor related protein complex 1 subunit sigma 1 (ap1s1) mRNA	2.3979				2.03112
ap1m2 XM 030352855.1 PREDICTED: Gadus morhua adaptor related protein complex 1 subunit mu 2 (ap1m2) mRNA	AP3B2 NM 001278511.2 Homo sapiens adaptor related protein complex 3 subunit beta 2 (AP3B2) transcript variant 3 mRNA	2.52823				2.03229
ap1m2 XM 030352855.1 PREDICTED: Gadus morhua adaptor related protein complex 1 subunit mu 2 (ap1m2) mRNA	ap1s3 XM 030381007.1 PREDICTED: Gadus morhua adaptor related protein complex 1 subunit sigma 3 (ap1s3) transcript variant X1 mRNA	2.55793				2.03292
ap1m2 XM 030352855.1 PREDICTED: Gadus morhua adaptor related protein complex 1 subunit mu 2 (ap1m2) mRNA	ap2s1 XM 030337445.1 PREDICTED: Gadus morhua adaptor related protein complex 2 subunit sigma 1 (ap2s1) mRNA	2.65481				2.03313
ap1m2 XM 030352855.1 PREDICTED: Gadus morhua adaptor related protein complex 1 subunit mu 2 (ap1m2) mRNA	AP2S1 NM 001301076.3 Homo sapiens adaptor related protein complex 2 subunit sigma 1 (AP2S1) transcript variant 3 mRNA	2.66259				2.03471
ap1m2 XM 030352855.1 PREDICTED: Gadus morhua adaptor related protein complex 1 subunit mu 2 (ap1m2) mRNA	AP5Z1 NM 001364858.1 Homo sapiens adaptor related protein complex 5 subunit zeta 1 (AP5Z1) transcript variant 2 mRNA	2.66921				2.03471
AP1S1 NM 001283.5 Homo sapiens adaptor related protein complex 1 subunit sigma 1 (AP1S1) mRNA	ap1s1 XM 030337599.1 PREDICTED: Gadus morhua adaptor related protein complex 1 subunit sigma 1 (ap1s1) mRNA	0.0881927				2.03688
AP1S1 NM 001283.5 Homo sapiens adaptor related protein complex 1 subunit sigma 1 (AP1S1) mRNA	AP1S2 NM 003916.5 Homo sapiens adaptor related protein complex 1 subunit sigma 2 (AP1S2) transcript variant 2 mRNA	0.132598				2.03688
AP1S1 NM 001283.5 Homo sapiens adaptor related protein complex 1 subunit sigma 1 (AP1S1) mRNA	ap1s2 XM 030377036.1 PREDICTED: Gadus morhua AP-1 complex subunit sigma-2 (LOC115558683) mRNA	0.17185				2.03688
AP1S1 NM 001283.5 Homo sapiens adaptor related protein complex 1 subunit sigma 1 (AP1S1) mRNA	ap1s2 XM 030372162.1 PREDICTED: Gadus morhua AP-1 complex subunit sigma-2-like (LOC115555350) transcript variant X1 mRNA	0.242946				2.03688
AP1S1 NM 001283.5 Homo sapiens adaptor related protein complex 1 subunit sigma 1 (AP1S1) mRNA	AP1S3 NM 001039569.2 Homo sapiens adaptor related protein complex 1 subunit sigma 3 (AP1S3) transcript variant 1 mRNA	0.386047				2.03688
AP1S1 NM 001283.5 Homo sapiens adaptor related protein complex 1 subunit sigma 1 (AP1S1) mRNA	ap1s3 XM 030364442.1 PREDICTED: Gadus morhua AP-1 complex subunit sigma-3-like (LOC115549304) transcript variant X1 mRNA	0.435318				2.03774
AP1S1 NM 001283.5 Homo sapiens adaptor related protein complex 1 subunit sigma 1 (AP1S1) mRNA	ap1s3 XM 030381007.1 PREDICTED: Gadus morhua adaptor related protein complex 1 subunit sigma 3 (ap1s3) transcript variant X1 mRNA	0.497838				2.03777
AP1S1 NM 001283.5 Homo sapiens adaptor related protein complex 1 subunit sigma 1 (AP1S1) mRNA	ap2s1 XM 030337445.1 PREDICTED: Gadus morhua adaptor related protein complex 2 subunit sigma 1 (ap2s1) mRNA	0.840129				2.03835
AP1S1 NM 001283.5 Homo sapiens adaptor related protein complex 1 subunit sigma 1 (AP1S1) mRNA	AP2S1 NM 001301076.3 Homo sapiens adaptor related protein complex 2 subunit sigma 1 (AP2S1) transcript variant 3 mRNA	0.856936				2.03843
AP1S1 NM 001283.5 Homo sapiens adaptor related protein complex 1 subunit sigma 1 (AP1S1) mRNA	ap4s1 XM 030355742.1 PREDICTED: Gadus morhua adaptor related protein complex 4 subunit sigma 1 (ap4s1) transcript variant X1 mRNA	0.923408				2.03886
AP1S1 NM 001283.5 Homo sapiens adaptor related protein complex 1 subunit sigma 1 (AP1S1) mRNA	AP3S1 NM 001364119.1 Homo sapiens adaptor related protein complex 3 subunit sigma 1 (AP3S1) transcript variant 7 mRNA	0.993901				2.03917
AP1S1 NM 001283.5 Homo sapiens adaptor related protein complex 1 subunit sigma 1 (AP1S1) mRNA	AP3S2 NM 005829.5 Homo sapiens adaptor related protein complex 3 subunit sigma 2 (AP3S2) transcript variant 1 mRNA	0.993901				2.04022
AP1S1 NM 001283.5 Homo sapiens adaptor related protein complex 1 subunit sigma 1 (AP1S1) mRNA	ap3s1 XM 030359145.1 PREDICTED: Gadus morhua adaptor related protein complex 3 subunit sigma 1 (ap3s1) transcript variant X1 mRNA	0.994623				2.04042
AP1S1 NM 001283.5 Homo sapiens adaptor related protein complex 1 subunit sigma 1 (AP1S1) mRNA	AP4S1 NM 001128126.3 Homo sapiens adaptor related protein complex 4 subunit sigma 1 (AP4S1) transcript variant 2 mRNA	1.02245				2.04122
AP1S1 NM 001283.5 Homo sapiens adaptor related protein complex 1 subunit sigma 1 (AP1S1) mRNA	ap3s2 XM 030376755.1 PREDICTED: Gadus morhua adaptor related protein complex 3 subunit sigma 2 (ap3s2) mRNA	1.06666				2.04122
AP1S1 NM 001283.5 Homo sapiens adaptor related protein complex 1 subunit sigma 1 (AP1S1) mRNA	AP3D1 NM 001261826.3 Homo sapiens adaptor related protein complex 3 subunit delta 1 (AP3D1) transcript variant 3 mRNA	1.5647				2.0417
AP1S1 NM 001283.5 Homo sapiens adaptor related protein complex 1 subunit sigma 1 (AP1S1) mRNA	ap3d1 XM 030372535.1 PREDICTED: Gadus morhua adaptor related protein complex 3 subunit delta 1 (ap3d1) transcript variant X1 mRNA	1.5647				2.0423
AP1S1 NM 001283.5 Homo sapiens adaptor related protein complex 1 subunit sigma 1 (AP1S1) mRNA	AP4B1 NM 006594.5 Homo sapiens adaptor related protein complex 4 subunit beta 1 (AP4B1) transcript variant 1 mRNA	1.77886				2.04272
AP1S1 NM 001283.5 Homo sapiens adaptor related protein complex 1 subunit sigma 1 (AP1S1) mRNA	AP3B1 NM 001271769.2 Homo sapiens adaptor related protein complex 3 subunit beta 1 (AP3B1) transcript variant 2 mRNA	1.805				2.04381
AP1S1 NM 001283.5 Homo sapiens adaptor related protein complex 1 subunit sigma 1 (AP1S1) mRNA	ap4e1 XM 030365953.1 PREDICTED: Gadus morhua adaptor related protein complex 4 subunit epsilon 1 (ap4e1) transcript variant X1 mRNA	1.805				2.0441
AP1S1 NM 001283.5 Homo sapiens adaptor related protein complex 1 subunit sigma 1 (AP1S1) mRNA	ap3b1 XM 030353667.1 PREDICTED: Gadus morhua adaptor related protein complex 3 subunit beta 1 (ap3b1) transcript variant X1 mRNA	1.85238				2.0441
AP1S1 NM 001283.5 Homo sapiens adaptor related protein complex 1 subunit sigma 1 (AP1S1) mRNA	AP3B2 NM 001278511.2 Homo sapiens adaptor related protein complex 3 subunit beta 2 (AP3B2) transcript variant 3 mRNA	1.85238				2.0441
AP1S1 NM 001283.5 Homo sapiens adaptor related protein complex 1 subunit sigma 1 (AP1S1) mRNA	AP4E1 NM 001252127.2 Homo sapiens adaptor related protein complex 4 subunit epsilon 1 (AP4E1) transcript variant 2 mRNA	1.88839				2.0441
AP1S1 NM 001283.5 Homo sapiens adaptor related protein complex 1 subunit sigma 1 (AP1S1) mRNA	AP5Z1 NM 001364858.1 Homo sapiens adaptor related protein complex 5 subunit zeta 1 (AP5Z1) transcript variant 2 mRNA	1.90617				2.04521
AP1S1 NM 001283.5 Homo sapiens adaptor related protein complex 1 subunit sigma 1 (AP1S1) mRNA	AP2B1 NM 001030006.2 Homo sapiens adaptor related protein complex 2 subunit beta 1 (AP2B1) transcript variant 1 mRNA	1.9394				2.04599
AP1S1 NM 001283.5 Homo sapiens adaptor related protein complex 1 subunit sigma 1 (AP1S1) mRNA	ap3b2 XM 030365115.1 PREDICTED: Gadus morhua adaptor related protein complex 3 subunit beta 2 (ap3b2) transcript variant X1 mRNA	1.9394				2.04769
AP1S1 NM 001283.5 Homo sapiens adaptor related protein complex 1 subunit sigma 1 (AP1S1) mRNA	ap4b1 XM 030362761.1 PREDICTED: Gadus morhua adaptor related protein complex 4 subunit beta 1 (ap4b1) transcript variant X1 mRNA	1.94591				2.04769
AP1S1 NM 001283.5 Homo sapiens adaptor related protein complex 1 subunit sigma 1 (AP1S1) mRNA	ap5b1 XM 030374270.1 PREDICTED: Gadus morhua adaptor related protein complex 5 subunit beta 1 (ap5b1) mRNA	1.94591				2.04856
AP1S1 NM 001283.5 Homo sapiens adaptor related protein complex 1 subunit sigma 1 (AP1S1) mRNA	ap5z1 XM 030349847.1 PREDICTED: Gadus morhua adaptor related protein complex 5 subunit zeta 1 (ap5z1) mRNA	1.94591				2.0488
AP1S1 NM 001283.5 Homo sapiens adaptor related protein complex 1 subunit sigma 1 (AP1S1) mRNA	AP2A1 NM 014203.3 Homo sapiens adaptor related protein complex 2 subunit alpha 1 (AP2A1) transcript variant 1 mRNA	1.97936				2.0488
AP1S1 NM 001283.5 Homo sapiens adaptor related protein complex 1 subunit sigma 1 (AP1S1) mRNA	ap2a2 XM 030376179.1 PREDICTED: Gadus morhua AP-2 complex subunit alpha-2-like (LOC115558241) mRNA	1.97936				2.04898
AP1S1 NM 001283.5 Homo sapiens adaptor related protein complex 1 subunit sigma 1 (AP1S1) mRNA	AP5S1 NM 018347.3 Homo sapiens adaptor related protein complex 5 subunit sigma 1 (AP5S1) transcript variant 2 mRNA	2.01841				2.04959
AP1S1 NM 001283.5 Homo sapiens adaptor related protein complex 1 subunit sigma 1 (AP1S1) mRNA	AP2A2 NM 012305.4 Homo sapiens adaptor related protein complex 2 subunit alpha 2 (AP2A2) transcript variant 2 mRNA	2.02815				2.04959
AP1S1 NM 001283.5 Homo sapiens adaptor related protein complex 1 subunit sigma 1 (AP1S1) mRNA	AP5M1 NM 018229.4 Homo sapiens adaptor related protein complex 5 subunit mu 1 (AP5M1) transcript variant 1 mRNA	2.04122				2.04984
AP1S1 NM 001283.5 Homo sapiens adaptor related protein complex 1 subunit sigma 1 (AP1S1) mRNA	ap2a2 XM 030376454.1 PREDICTED: Gadus morhua AP-2 complex subunit alpha-2 (LOC115558380) transcript variant X1 mRNA	2.07944				2.05127
AP1S1 NM 001283.5 Homo sapiens adaptor related protein complex 1 subunit sigma 1 (AP1S1) mRNA	AP4M1 NM 004722.4 Homo sapiens adaptor related protein complex 4 subunit mu 1 (AP4M1) transcript variant 1 mRNA	2.14658				2.05127
AP1S1 NM 001283.5 Homo sapiens adaptor related protein complex 1 subunit sigma 1 (AP1S1) mRNA	ap4m1 XM 030361805.1 PREDICTED: Gadus morhua adaptor related protein complex 4 subunit mu 1 (ap4m1) mRNA	2.14658				2.05127
AP1S1 NM 001283.5 Homo sapiens adaptor related protein complex 1 subunit sigma 1 (AP1S1) mRNA	AP2M1 NM 004068.4 Homo sapiens adaptor related protein complex 2 subunit mu 1 (AP2M1) transcript variant 1 mRNA	2.28238				2.05189
AP1S1 NM 001283.5 Homo sapiens adaptor related protein complex 1 subunit sigma 1 (AP1S1) mRNA	AP3M1 NM 001320263.2 Homo sapiens adaptor related protein complex 3 subunit mu 1 (AP3M1) transcript variant 4 mRNA	2.29542				2.05219
AP1S1 NM 001283.5 Homo sapiens adaptor related protein complex 1 subunit sigma 1 (AP1S1) mRNA	AP3M2 NM 001134296.2 Homo sapiens adaptor related protein complex 3 subunit mu 2 (AP3M2) transcript variant 1 mRNA	2.29542				2.05511
AP1S1 NM 001283.5 Homo sapiens adaptor related protein complex 1 subunit sigma 1 (AP1S1) mRNA	ap2ma XM 030364979.1 PREDICTED: Gadus morhua AP-2 complex subunit mu-A (LOC115549660) transcript variant X1 mRNA	2.35138				2.05511
AP1S1 NM 001283.5 Homo sapiens adaptor related protein complex 1 subunit sigma 1 (AP1S1) mRNA	ap2ma XM 030381516.1 PREDICTED: Gadus morhua AP-2 complex subunit mu-A-like (LOC115561448) transcript variant X1 mRNA	2.42548				2.05511
AP1S1 NM 001283.5 Homo sapiens adaptor related protein complex 1 subunit sigma 1 (AP1S1) mRNA	ap5s1 XM 030357132.1 PREDICTED: Gadus morhua adaptor related protein complex 5 subunit sigma 1 (ap5s1) mRNA	2.43839				2.05573
AP1S1 NM 001283.5 Homo sapiens adaptor related protein complex 1 subunit sigma 1 (AP1S1) mRNA	ap5m1 XM 030356378.1 PREDICTED: Gadus morhua adaptor related protein complex 5 subunit mu 1 (ap5m1) mRNA	2.44569				2.05645
AP1S1 NM 001283.5 Homo sapiens adaptor related protein complex 1 subunit sigma 1 (AP1S1) mRNA	ap3m1 XM 030379194.1 PREDICTED: Gadus morhua AP-3 complex subunit mu-1-like (LOC115559957) transcript variant X1 mRNA	2.44957				2.05682
AP1S1 NM 001283.5 Homo sapiens adaptor related protein complex 1 subunit sigma 1 (AP1S1) mRNA	ap3m2 XM 030357645.1 PREDICTED: Gadus morhua AP-3 complex subunit mu-2 (LOC115544963) mRNA	2.45674				2.05714
AP1S1 NM 001283.5 Homo sapiens adaptor related protein complex 1 subunit sigma 1 (AP1S1) mRNA	AP5B1 NM 138368.5 Homo sapiens adaptor related protein complex 5 subunit beta 1 (AP5B1) mRNA	2.63254				2.05714
ap1s1 XM 030337599.1 PREDICTED: Gadus morhua adaptor related protein complex 1 subunit sigma 1 (ap1s1) mRNA	AP1S2 NM 003916.5 Homo sapiens adaptor related protein complex 1 subunit sigma 2 (AP1S2) transcript variant 2 mRNA	0.162903				2.05839
ap1s1 XM 030337599.1 PREDICTED: Gadus morhua adaptor related protein complex 1 subunit sigma 1 (ap1s1) mRNA	ap1s2 XM 030377036.1 PREDICTED: Gadus morhua AP-1 complex subunit sigma-2 (LOC115558683) mRNA	0.17185				2.05839
ap1s1 XM 030337599.1 PREDICTED: Gadus morhua adaptor related protein complex 1 subunit sigma 1 (ap1s1) mRNA	ap1s2 XM 030372162.1 PREDICTED: Gadus morhua AP-1 complex subunit sigma-2-like (LOC115555350) transcript variant X1 mRNA	0.251314				2.05924
ap1s1 XM 030337599.1 PREDICTED: Gadus morhua adaptor related protein complex 1 subunit sigma 1 (ap1s1) mRNA	AP1S3 NM 001039569.2 Homo sapiens adaptor related protein complex 1 subunit sigma 3 (AP1S3) transcript variant 1 mRNA	0.425268				2.05951
ap1s1 XM 030337599.1 PREDICTED: Gadus morhua adaptor related protein complex 1 subunit sigma 1 (ap1s1) mRNA	ap1s3 XM 030364442.1 PREDICTED: Gadus morhua AP-1 complex subunit sigma-3-like (LOC115549304) transcript variant X1 mRNA	0.435318				2.05951
ap1s1 XM 030337599.1 PREDICTED: Gadus morhua adaptor related protein complex 1 subunit sigma 1 (ap1s1) mRNA	ap1s3 XM 030381007.1 PREDICTED: Gadus morhua adaptor related protein complex 1 subunit sigma 3 (ap1s3) transcript variant X1 mRNA	0.455727				2.06214
ap1s1 XM 030337599.1 PREDICTED: Gadus morhua adaptor related protein complex 1 subunit sigma 1 (ap1s1) mRNA	ap2s1 XM 030337445.1 PREDICTED: Gadus morhua adaptor related protein complex 2 subunit sigma 1 (ap2s1) mRNA	0.775591				2.06214
ap1s1 XM 030337599.1 PREDICTED: Gadus morhua adaptor related protein complex 1 subunit sigma 1 (ap1s1) mRNA	AP2S1 NM 001301076.3 Homo sapiens adaptor related protein complex 2 subunit sigma 1 (AP2S1) transcript variant 3 mRNA	0.791339				2.06214
ap1s1 XM 030337599.1 PREDICTED: Gadus morhua adaptor related protein complex 1 subunit sigma 1 (ap1s1) mRNA	ap4s1 XM 030355742.1 PREDICTED: Gadus morhua adaptor related protein complex 4 subunit sigma 1 (ap4s1) transcript variant X1 mRNA	0.905709				2.063
ap1s1 XM 030337599.1 PREDICTED: Gadus morhua adaptor related protein complex 1 subunit sigma 1 (ap1s1) mRNA	AP4S1 NM 001128126.3 Homo sapiens adaptor related protein complex 4 subunit sigma 1 (AP4S1) transcript variant 2 mRNA	0.964182				2.06433
ap1s1 XM 030337599.1 PREDICTED: Gadus morhua adaptor related protein complex 1 subunit sigma 1 (ap1s1) mRNA	AP3S2 NM 005829.5 Homo sapiens adaptor related protein complex 3 subunit sigma 2 (AP3S2) transcript variant 1 mRNA	0.97651				2.06433
ap1s1 XM 030337599.1 PREDICTED: Gadus morhua adaptor related protein complex 1 subunit sigma 1 (ap1s1) mRNA	AP3S1 NM 001364119.1 Homo sapiens adaptor related protein complex 3 subunit sigma 1 (AP3S1) transcript variant 7 mRNA	0.993901				2.06463
ap1s1 XM 030337599.1 PREDICTED: Gadus morhua adaptor related protein complex 1 subunit sigma 1 (ap1s1) mRNA	ap3s1 XM 030359145.1 PREDICTED: Gadus morhua adaptor related protein complex 3 subunit sigma 1 (ap3s1) transcript variant X1 mRNA	0.994623				2.06546
ap1s1 XM 030337599.1 PREDICTED: Gadus morhua adaptor related protein complex 1 subunit sigma 1 (ap1s1) mRNA	ap3s2 XM 030376755.1 PREDICTED: Gadus morhua adaptor related protein complex 3 subunit sigma 2 (ap3s2) mRNA	1.02962				2.06546
ap1s1 XM 030337599.1 PREDICTED: Gadus morhua adaptor related protein complex 1 subunit sigma 1 (ap1s1) mRNA	AP3D1 NM 001261826.3 Homo sapiens adaptor related protein complex 3 subunit delta 1 (AP3D1) transcript variant 3 mRNA	1.53393				2.0666
ap1s1 XM 030337599.1 PREDICTED: Gadus morhua adaptor related protein complex 1 subunit sigma 1 (ap1s1) mRNA	ap3d1 XM 030372535.1 PREDICTED: Gadus morhua adaptor related protein complex 3 subunit delta 1 (ap3d1) transcript variant X1 mRNA	1.53393				2.06801
ap1s1 XM 030337599.1 PREDICTED: Gadus morhua adaptor related protein complex 1 subunit sigma 1 (ap1s1) mRNA	AP3B1 NM 001271769.2 Homo sapiens adaptor related protein complex 3 subunit beta 1 (AP3B1) transcript variant 2 mRNA	1.72804				2.06851
ap1s1 XM 030337599.1 PREDICTED: Gadus morhua adaptor related protein complex 1 subunit sigma 1 (ap1s1) mRNA	ap3b1 XM 030353667.1 PREDICTED: Gadus morhua adaptor related protein complex 3 subunit beta 1 (ap3b1) transcript variant X1 mRNA	1.77234				2.0687
ap1s1 XM 030337599.1 PREDICTED: Gadus morhua adaptor related protein complex 1 subunit sigma 1 (ap1s1) mRNA	ap3b2 XM 030365115.1 PREDICTED: Gadus morhua adaptor related protein complex 3 subunit beta 2 (ap3b2) transcript variant X1 mRNA	1.81156				2.06959
ap1s1 XM 030337599.1 PREDICTED: Gadus morhua adaptor related protein complex 1 subunit sigma 1 (ap1s1) mRNA	AP2B1 NM 001030006.2 Homo sapiens adaptor related protein complex 2 subunit beta 1 (AP2B1) transcript variant 1 mRNA	1.85238				2.06959
ap1s1 XM 030337599.1 PREDICTED: Gadus morhua adaptor related protein complex 1 subunit sigma 1 (ap1s1) mRNA	AP3B2 NM 001278511.2 Homo sapiens adaptor related protein complex 3 subunit beta 2 (AP3B2) transcript variant 3 mRNA	1.85238				2.07009
ap1s1 XM 030337599.1 PREDICTED: Gadus morhua adaptor related protein complex 1 subunit sigma 1 (ap1s1) mRNA	AP4B1 NM 006594.5 Homo sapiens adaptor related protein complex 4 subunit beta 1 (AP4B1) transcript variant 1 mRNA	1.8589				2.07063
ap1s1 XM 030337599.1 PREDICTED: Gadus morhua adaptor related protein complex 1 subunit sigma 1 (ap1s1) mRNA	ap4e1 XM 030365953.1 PREDICTED: Gadus morhua adaptor related protein complex 4 subunit epsilon 1 (ap4e1) transcript variant X1 mRNA	1.88839				2.07152
ap1s1 XM 030337599.1 PREDICTED: Gadus morhua adaptor related protein complex 1 subunit sigma 1 (ap1s1) mRNA	ap4b1 XM 030362761.1 PREDICTED: Gadus morhua adaptor related protein complex 4 subunit beta 1 (ap4b1) transcript variant X1 mRNA	1.90146				2.07284
ap1s1 XM 030337599.1 PREDICTED: Gadus morhua adaptor related protein complex 1 subunit sigma 1 (ap1s1) mRNA	ap5z1 XM 030349847.1 PREDICTED: Gadus morhua adaptor related protein complex 5 subunit zeta 1 (ap5z1) mRNA	1.90146				2.07284
ap1s1 XM 030337599.1 PREDICTED: Gadus morhua adaptor related protein complex 1 subunit sigma 1 (ap1s1) mRNA	ap5b1 XM 030374270.1 PREDICTED: Gadus morhua adaptor related protein complex 5 subunit beta 1 (ap5b1) mRNA	1.94591				2.07284
ap1s1 XM 030337599.1 PREDICTED: Gadus morhua adaptor related protein complex 1 subunit sigma 1 (ap1s1) mRNA	AP5Z1 NM 001364858.1 Homo sapiens adaptor related protein complex 5 subunit zeta 1 (AP5Z1) transcript variant 2 mRNA	1.95269				2.07284
ap1s1 XM 030337599.1 PREDICTED: Gadus morhua adaptor related protein complex 1 subunit sigma 1 (ap1s1) mRNA	AP5S1 NM 018347.3 Homo sapiens adaptor related protein complex 5 subunit sigma 1 (AP5S1) transcript variant 2 mRNA	1.96711				2.07399
ap1s1 XM 030337599.1 PREDICTED: Gadus morhua adaptor related protein complex 1 subunit sigma 1 (ap1s1) mRNA	AP5M1 NM 018229.4 Homo sapiens adaptor related protein complex 5 subunit mu 1 (AP5M1) transcript variant 1 mRNA	1.99243				2.07409
ap1s1 XM 030337599.1 PREDICTED: Gadus morhua adaptor related protein complex 1 subunit sigma 1 (ap1s1) mRNA	AP4E1 NM 001252127.2 Homo sapiens adaptor related protein complex 4 subunit epsilon 1 (AP4E1) transcript variant 2 mRNA	2.02815				2.07462
ap1s1 XM 030337599.1 PREDICTED: Gadus morhua adaptor related protein complex 1 subunit sigma 1 (ap1s1) mRNA	ap4m1 XM 030361805.1 PREDICTED: Gadus morhua adaptor related protein complex 4 subunit mu 1 (ap4m1) mRNA	2.04122				2.0773
ap1s1 XM 030337599.1 PREDICTED: Gadus morhua adaptor related protein complex 1 subunit sigma 1 (ap1s1) mRNA	AP4M1 NM 004722.4 Homo sapiens adaptor related protein complex 4 subunit mu 1 (AP4M1) transcript variant 1 mRNA	2.09251				2.07808
ap1s1 XM 030337599.1 PREDICTED: Gadus morhua adaptor related protein complex 1 subunit sigma 1 (ap1s1) mRNA	AP2A1 NM 014203.3 Homo sapiens adaptor related protein complex 2 subunit alpha 1 (AP2A1) transcript variant 1 mRNA	2.13351				2.0783
ap1s1 XM 030337599.1 PREDICTED: Gadus morhua adaptor related protein complex 1 subunit sigma 1 (ap1s1) mRNA	ap2a2 XM 030376179.1 PREDICTED: Gadus morhua AP-2 complex subunit alpha-2-like (LOC115558241) mRNA	2.13351				2.07944
ap1s1 XM 030337599.1 PREDICTED: Gadus morhua adaptor related protein complex 1 subunit sigma 1 (ap1s1) mRNA	AP2A2 NM 012305.4 Homo sapiens adaptor related protein complex 2 subunit alpha 2 (AP2A2) transcript variant 2 mRNA	2.19067				2.07944
ap1s1 XM 030337599.1 PREDICTED: Gadus morhua adaptor related protein complex 1 subunit sigma 1 (ap1s1) mRNA	AP2M1 NM 004068.4 Homo sapiens adaptor related protein complex 2 subunit mu 1 (AP2M1) transcript variant 1 mRNA	2.21784				2.07944
ap1s1 XM 030337599.1 PREDICTED: Gadus morhua adaptor related protein complex 1 subunit sigma 1 (ap1s1) mRNA	AP3M2 NM 001134296.2 Homo sapiens adaptor related protein complex 3 subunit mu 2 (AP3M2) transcript variant 1 mRNA	2.22642				2.07944
ap1s1 XM 030337599.1 PREDICTED: Gadus morhua adaptor related protein complex 1 subunit sigma 1 (ap1s1) mRNA	ap2a2 XM 030376454.1 PREDICTED: Gadus morhua AP-2 complex subunit alpha-2 (LOC115558380) transcript variant X1 mRNA	2.25129				2.07944
ap1s1 XM 030337599.1 PREDICTED: Gadus morhua adaptor related protein complex 1 subunit sigma 1 (ap1s1) mRNA	ap2ma XM 030364979.1 PREDICTED: Gadus morhua AP-2 complex subunit mu-A (LOC115549660) transcript variant X1 mRNA	2.28238				2.07944
ap1s1 XM 030337599.1 PREDICTED: Gadus morhua adaptor related protein complex 1 subunit sigma 1 (ap1s1) mRNA	AP3M1 NM 001320263.2 Homo sapiens adaptor related protein complex 3 subunit mu 1 (AP3M1) transcript variant 4 mRNA	2.29542				2.07944
ap1s1 XM 030337599.1 PREDICTED: Gadus morhua adaptor related protein complex 1 subunit sigma 1 (ap1s1) mRNA	ap2ma XM 030381516.1 PREDICTED: Gadus morhua AP-2 complex subunit mu-A-like (LOC115561448) transcript variant X1 mRNA	2.35138				2.07944
ap1s1 XM 030337599.1 PREDICTED: Gadus morhua adaptor related protein complex 1 subunit sigma 1 (ap1s1) mRNA	ap5s1 XM 030357132.1 PREDICTED: Gadus morhua adaptor related protein complex 5 subunit sigma 1 (ap5s1) mRNA	2.35138				2.07944
ap1s1 XM 030337599.1 PREDICTED: Gadus morhua adaptor related protein complex 1 subunit sigma 1 (ap1s1) mRNA	ap3m1 XM 030379194.1 PREDICTED: Gadus morhua AP-3 complex subunit mu-1-like (LOC115559957) transcript variant X1 mRNA	2.36952				2.07944
ap1s1 XM 030337599.1 PREDICTED: Gadus morhua adaptor related protein complex 1 subunit sigma 1 (ap1s1) mRNA	ap5m1 XM 030356378.1 PREDICTED: Gadus morhua adaptor related protein complex 5 subunit mu 1 (ap5m1) mRNA	2.37158				2.07944
ap1s1 XM 030337599.1 PREDICTED: Gadus morhua adaptor related protein complex 1 subunit sigma 1 (ap1s1) mRNA	ap3m2 XM 030357645.1 PREDICTED: Gadus morhua AP-3 complex subunit mu-2 (LOC115544963) mRNA	2.37669				2.07944
ap1s1 XM 030337599.1 PREDICTED: Gadus morhua adaptor related protein complex 1 subunit sigma 1 (ap1s1) mRNA	AP5B1 NM 138368.5 Homo sapiens adaptor related protein complex 5 subunit beta 1 (AP5B1) mRNA	2.83321				2.07944
AP1S2 NM 003916.5 Homo sapiens adaptor related protein complex 1 subunit sigma 2 (AP1S2) transcript variant 2 mRNA	ap1s2 XM 030377036.1 PREDICTED: Gadus morhua AP-1 complex subunit sigma-2 (LOC115558683) mRNA	0.0540672				2.08194
AP1S2 NM 003916.5 Homo sapiens adaptor related protein complex 1 subunit sigma 2 (AP1S2) transcript variant 2 mRNA	ap1s2 XM 030372162.1 PREDICTED: Gadus morhua AP-1 complex subunit sigma-2-like (LOC115555350) transcript variant X1 mRNA	0.194156				2.08194
AP1S2 NM 003916.5 Homo sapiens adaptor related protein complex 1 subunit sigma 2 (AP1S2) transcript variant 2 mRNA	AP1S3 NM 001039569.2 Homo sapiens adaptor related protein complex 1 subunit sigma 3 (AP1S3) transcript variant 1 mRNA	0.332533				2.08194
AP1S2 NM 003916.5 Homo sapiens adaptor related protein complex 1 subunit sigma 2 (AP1S2) transcript variant 2 mRNA	ap1s3 XM 030364442.1 PREDICTED: Gadus morhua AP-1 complex subunit sigma-3-like (LOC115549304) transcript variant X1 mRNA	0.398908				2.08424
AP1S2 NM 003916.5 Homo sapiens adaptor related protein complex 1 subunit sigma 2 (AP1S2) transcript variant 2 mRNA	ap1s3 XM 030381007.1 PREDICTED: Gadus morhua adaptor related protein complex 1 subunit sigma 3 (ap1s3) transcript variant X1 mRNA	0.459532				2.08443
AP1S2 NM 003916.5 Homo sapiens adaptor related protein complex 1 subunit sigma 2 (AP1S2) transcript variant 2 mRNA	AP2S1 NM 001301076.3 Homo sapiens adaptor related protein complex 2 subunit sigma 1 (AP2S1) transcript variant 3 mRNA	0.800119				2.08443
AP1S2 NM 003916.5 Homo sapiens adaptor related protein complex 1 subunit sigma 2 (AP1S2) transcript variant 2 mRNA	ap2s1 XM 030337445.1 PREDICTED: Gadus morhua adaptor related protein complex 2 subunit sigma 1 (ap2s1) mRNA	0.800119				2.08486
AP1S2 NM 003916.5 Homo sapiens adaptor related protein complex 1 subunit sigma 2 (AP1S2) transcript variant 2 mRNA	ap4s1 XM 030355742.1 PREDICTED: Gadus morhua adaptor related protein complex 4 subunit sigma 1 (ap4s1) transcript variant X1 mRNA	0.898591				2.08486
AP1S2 NM 003916.5 Homo sapiens adaptor related protein complex 1 subunit sigma 2 (AP1S2) transcript variant 2 mRNA	AP4S1 NM 001128126.3 Homo sapiens adaptor related protein complex 4 subunit sigma 1 (AP4S1) transcript variant 2 mRNA	0.956962				2.08538
AP1S2 NM 003916.5 Homo sapiens adaptor related protein complex 1 subunit sigma 2 (AP1S2) transcript variant 2 mRNA	ap3s1 XM 030359145.1 PREDICTED: Gadus morhua adaptor related protein complex 3 subunit sigma 1 (ap3s1) transcript variant X1 mRNA	0.98775				2.08593
AP1S2 NM 003916.5 Homo sapiens adaptor related protein complex 1 subunit sigma 2 (AP1S2) transcript variant 2 mRNA	AP3S1 NM 001364119.1 Homo sapiens adaptor related protein complex 3 subunit sigma 1 (AP3S1) transcript variant 7 mRNA	1.00509				2.086
AP1S2 NM 003916.5 Homo sapiens adaptor related protein complex 1 subunit sigma 2 (AP1S2) transcript variant 2 mRNA	AP3S2 NM 005829.5 Homo sapiens adaptor related protein complex 3 subunit sigma 2 (AP3S2) transcript variant 1 mRNA	1.00509				2.086
AP1S2 NM 003916.5 Homo sapiens adaptor related protein complex 1 subunit sigma 2 (AP1S2) transcript variant 2 mRNA	ap3s2 XM 030376755.1 PREDICTED: Gadus morhua adaptor related protein complex 3 subunit sigma 2 (ap3s2) mRNA	1.07919				2.086
AP1S2 NM 003916.5 Homo sapiens adaptor related protein complex 1 subunit sigma 2 (AP1S2) transcript variant 2 mRNA	AP3D1 NM 001261826.3 Homo sapiens adaptor related protein complex 3 subunit delta 1 (AP3D1) transcript variant 3 mRNA	1.52737				2.086
AP1S2 NM 003916.5 Homo sapiens adaptor related protein complex 1 subunit sigma 2 (AP1S2) transcript variant 2 mRNA	ap3d1 XM 030372535.1 PREDICTED: Gadus morhua adaptor related protein complex 3 subunit delta 1 (ap3d1) transcript variant X1 mRNA	1.52737				2.086
AP1S2 NM 003916.5 Homo sapiens adaptor related protein complex 1 subunit sigma 2 (AP1S2) transcript variant 2 mRNA	AP3B1 NM 001271769.2 Homo sapiens adaptor related protein complex 3 subunit beta 1 (AP3B1) transcript variant 2 mRNA	1.68508				2.08647
AP1S2 NM 003916.5 Homo sapiens adaptor related protein complex 1 subunit sigma 2 (AP1S2) transcript variant 2 mRNA	ap3b1 XM 030353667.1 PREDICTED: Gadus morhua adaptor related protein complex 3 subunit beta 1 (ap3b1) transcript variant X1 mRNA	1.72804				2.08677
AP1S2 NM 003916.5 Homo sapiens adaptor related protein complex 1 subunit sigma 2 (AP1S2) transcript variant 2 mRNA	AP2B1 NM 001030006.2 Homo sapiens adaptor related protein complex 2 subunit beta 1 (AP2B1) transcript variant 1 mRNA	1.76578				2.08677
AP1S2 NM 003916.5 Homo sapiens adaptor related protein complex 1 subunit sigma 2 (AP1S2) transcript variant 2 mRNA	AP3B2 NM 001278511.2 Homo sapiens adaptor related protein complex 3 subunit beta 2 (AP3B2) transcript variant 3 mRNA	1.76578				2.08677
AP1S2 NM 003916.5 Homo sapiens adaptor related protein complex 1 subunit sigma 2 (AP1S2) transcript variant 2 mRNA	ap5z1 XM 030349847.1 PREDICTED: Gadus morhua adaptor related protein complex 5 subunit zeta 1 (ap5z1) mRNA	1.77234				2.08677
AP1S2 NM 003916.5 Homo sapiens adaptor related protein complex 1 subunit sigma 2 (AP1S2) transcript variant 2 mRNA	AP4B1 NM 006594.5 Homo sapiens adaptor related protein complex 4 subunit beta 1 (AP4B1) transcript variant 1 mRNA	1.81156				2.08722
AP1S2 NM 003916.5 Homo sapiens adaptor related protein complex 1 subunit sigma 2 (AP1S2) transcript variant 2 mRNA	ap4e1 XM 030365953.1 PREDICTED: Gadus morhua adaptor related protein complex 4 subunit epsilon 1 (ap4e1) transcript variant X1 mRNA	1.83923				2.08851
AP1S2 NM 003916.5 Homo sapiens adaptor related protein complex 1 subunit sigma 2 (AP1S2) transcript variant 2 mRNA	ap3b2 XM 030365115.1 PREDICTED: Gadus morhua adaptor related protein complex 3 subunit beta 2 (ap3b2) transcript variant X1 mRNA	1.84583				2.08939
AP1S2 NM 003916.5 Homo sapiens adaptor related protein complex 1 subunit sigma 2 (AP1S2) transcript variant 2 mRNA	AP4E1 NM 001252127.2 Homo sapiens adaptor related protein complex 4 subunit epsilon 1 (AP4E1) transcript variant 2 mRNA	1.88179				2.08939
AP1S2 NM 003916.5 Homo sapiens adaptor related protein complex 1 subunit sigma 2 (AP1S2) transcript variant 2 mRNA	AP2A1 NM 014203.3 Homo sapiens adaptor related protein complex 2 subunit alpha 1 (AP2A1) transcript variant 1 mRNA	1.92624				2.0898
AP1S2 NM 003916.5 Homo sapiens adaptor related protein complex 1 subunit sigma 2 (AP1S2) transcript variant 2 mRNA	AP5Z1 NM 001364858.1 Homo sapiens adaptor related protein complex 5 subunit zeta 1 (AP5Z1) transcript variant 2 mRNA	1.94591				2.09074
AP1S2 NM 003916.5 Homo sapiens adaptor related protein complex 1 subunit sigma 2 (AP1S2) transcript variant 2 mRNA	AP2A2 NM 012305.4 Homo sapiens adaptor related protein complex 2 subunit alpha 2 (AP2A2) transcript variant 2 mRNA	1.97276				2.09186
AP1S2 NM 003916.5 Homo sapiens adaptor related protein complex 1 subunit sigma 2 (AP1S2) transcript variant 2 mRNA	ap2a2 XM 030376179.1 PREDICTED: Gadus morhua AP-2 complex subunit alpha-2-like (LOC115558241) mRNA	1.97276				2.09186
AP1S2 NM 003916.5 Homo sapiens adaptor related protein complex 1 subunit sigma 2 (AP1S2) transcript variant 2 mRNA	ap5b1 XM 030374270.1 PREDICTED: Gadus morhua adaptor related protein complex 5 subunit beta 1 (ap5b1) mRNA	1.98592				2.09251
AP1S2 NM 003916.5 Homo sapiens adaptor related protein complex 1 subunit sigma 2 (AP1S2) transcript variant 2 mRNA	AP5M1 NM 018229.4 Homo sapiens adaptor related protein complex 5 subunit mu 1 (AP5M1) transcript variant 1 mRNA	1.98592				2.09251
AP1S2 NM 003916.5 Homo sapiens adaptor related protein complex 1 subunit sigma 2 (AP1S2) transcript variant 2 mRNA	ap2a2 XM 030376454.1 PREDICTED: Gadus morhua AP-2 complex subunit alpha-2 (LOC115558380) transcript variant X1 mRNA	2.02155				2.09251
AP1S2 NM 003916.5 Homo sapiens adaptor related protein complex 1 subunit sigma 2 (AP1S2) transcript variant 2 mRNA	ap4b1 XM 030362761.1 PREDICTED: Gadus morhua adaptor related protein complex 4 subunit beta 1 (ap4b1) transcript variant X1 mRNA	2.03471				2.09392
AP1S2 NM 003916.5 Homo sapiens adaptor related protein complex 1 subunit sigma 2 (AP1S2) transcript variant 2 mRNA	AP5S1 NM 018347.3 Homo sapiens adaptor related protein complex 5 subunit sigma 1 (AP5S1) transcript variant 2 mRNA	2.06546				2.09404
AP1S2 NM 003916.5 Homo sapiens adaptor related protein complex 1 subunit sigma 2 (AP1S2) transcript variant 2 mRNA	ap4m1 XM 030361805.1 PREDICTED: Gadus morhua adaptor related protein complex 4 subunit mu 1 (ap4m1) mRNA	2.14007				2.09433
AP1S2 NM 003916.5 Homo sapiens adaptor related protein complex 1 subunit sigma 2 (AP1S2) transcript variant 2 mRNA	AP4M1 NM 004722.4 Homo sapiens adaptor related protein complex 4 subunit mu 1 (AP4M1) transcript variant 1 mRNA	2.19722				2.09495
AP1S2 NM 003916.5 Homo sapiens adaptor related protein complex 1 subunit sigma 2 (AP1S2) transcript variant 2 mRNA	ap5s1 XM 030357132.1 PREDICTED: Gadus morhua adaptor related protein complex 5 subunit sigma 1 (ap5s1) mRNA	2.26336				2.09495
AP1S2 NM 003916.5 Homo sapiens adaptor related protein complex 1 subunit sigma 2 (AP1S2) transcript variant 2 mRNA	AP3M1 NM 001320263.2 Homo sapiens adaptor related protein complex 3 subunit mu 1 (AP3M1) transcript variant 4 mRNA	2.2882				2.09512
AP1S2 NM 003916.5 Homo sapiens adaptor related protein complex 1 subunit sigma 2 (AP1S2) transcript variant 2 mRNA	AP3M2 NM 001134296.2 Homo sapiens adaptor related protein complex 3 subunit mu 2 (AP3M2) transcript variant 1 mRNA	2.2882				2.09824
AP1S2 NM 003916.5 Homo sapiens adaptor related protein complex 1 subunit sigma 2 (AP1S2) transcript variant 2 mRNA	AP2M1 NM 004068.4 Homo sapiens adaptor related protein complex 2 subunit mu 1 (AP2M1) transcript variant 1 mRNA	2.34455				2.09849
AP1S2 NM 003916.5 Homo sapiens adaptor related protein complex 1 subunit sigma 2 (AP1S2) transcript variant 2 mRNA	ap2ma XM 030364979.1 PREDICTED: Gadus morhua AP-2 complex subunit mu-A (LOC115549660) transcript variant X1 mRNA	2.41866				2.10006
AP1S2 NM 003916.5 Homo sapiens adaptor related protein complex 1 subunit sigma 2 (AP1S2) transcript variant 2 mRNA	ap3m1 XM 030379194.1 PREDICTED: Gadus morhua AP-3 complex subunit mu-1-like (LOC115559957) transcript variant X1 mRNA	2.44235				2.10006
AP1S2 NM 003916.5 Homo sapiens adaptor related protein complex 1 subunit sigma 2 (AP1S2) transcript variant 2 mRNA	ap2ma XM 030381516.1 PREDICTED: Gadus morhua AP-2 complex subunit mu-A-like (LOC115561448) transcript variant X1 mRNA	2.4987				2.10006
AP1S2 NM 003916.5 Homo sapiens adaptor related protein complex 1 subunit sigma 2 (AP1S2) transcript variant 2 mRNA	ap3m2 XM 030357645.1 PREDICTED: Gadus morhua AP-3 complex subunit mu-2 (LOC115544963) mRNA	2.53658				2.10095
AP1S2 NM 003916.5 Homo sapiens adaptor related protein complex 1 subunit sigma 2 (AP1S2) transcript variant 2 mRNA	ap5m1 XM 030356378.1 PREDICTED: Gadus morhua adaptor related protein complex 5 subunit mu 1 (ap5m1) mRNA	2.60605				2.10126
AP1S2 NM 003916.5 Homo sapiens adaptor related protein complex 1 subunit sigma 2 (AP1S2) transcript variant 2 mRNA	AP5B1 NM 138368.5 Homo sapiens adaptor related protein complex 5 subunit beta 1 (AP5B1) mRNA	2.62599				2.10126
ap1s2 XM 030372162.1 PREDICTED: Gadus morhua AP-1 complex subunit sigma-2-like (LOC115555350) transcript variant X1 mRNA	ap1s2 XM 030377036.1 PREDICTED: Gadus morhua AP-1 complex subunit sigma-2 (LOC115558683) mRNA	0.203599				2.10126
ap1s2 XM 030372162.1 PREDICTED: Gadus morhua AP-1 complex subunit sigma-2-like (LOC115555350) transcript variant X1 mRNA	AP1S3 NM 001039569.2 Homo sapiens adaptor related protein complex 1 subunit sigma 3 (AP1S3) transcript variant 1 mRNA	0.389152				2.10126
ap1s2 XM 030372162.1 PREDICTED: Gadus morhua AP-1 complex subunit sigma-2-like (LOC115555350) transcript variant X1 mRNA	ap1s3 XM 030364442.1 PREDICTED: Gadus morhua AP-1 complex subunit sigma-3-like (LOC115549304) transcript variant X1 mRNA	0.470004				2.10126
ap1s2 XM 030372162.1 PREDICTED: Gadus morhua AP-1 complex subunit sigma-2-like (LOC115555350) transcript variant X1 mRNA	ap1s3 XM 030381007.1 PREDICTED: Gadus morhua adaptor related protein complex 1 subunit sigma 3 (ap1s3) transcript variant X1 mRNA	0.491281				2.10126
ap1s2 XM 030372162.1 PREDICTED: Gadus morhua AP-1 complex subunit sigma-2-like (LOC115555350) transcript variant X1 mRNA	AP2S1 NM 001301076.3 Homo sapiens adaptor related protein complex 2 subunit sigma 1 (AP2S1) transcript variant 3 mRNA	0.800119				2.10261
ap1s2 XM 030372162.1 PREDICTED: Gadus morhua AP-1 complex subunit sigma-2-like (LOC115555350) transcript variant X1 mRNA	ap2s1 XM 030337445.1 PREDICTED: Gadus morhua adaptor related protein complex 2 subunit sigma 1 (ap2s1) mRNA	0.800119				2.10297
ap1s2 XM 030372162.1 PREDICTED: Gadus morhua AP-1 complex subunit sigma-2-like (LOC115555350) transcript variant X1 mRNA	ap4s1 XM 030355742.1 PREDICTED: Gadus morhua adaptor related protein complex 4 subunit sigma 1 (ap4s1) transcript variant X1 mRNA	0.898591				2.10357
ap1s2 XM 030372162.1 PREDICTED: Gadus morhua AP-1 complex subunit sigma-2-like (LOC115555350) transcript variant X1 mRNA	AP4S1 NM 001128126.3 Homo sapiens adaptor related protein complex 4 subunit sigma 1 (AP4S1) transcript variant 2 mRNA	0.97601				2.10459
ap1s2 XM 030372162.1 PREDICTED: Gadus morhua AP-1 complex subunit sigma-2-like (LOC115555350) transcript variant X1 mRNA	AP3S2 NM 005829.5 Homo sapiens adaptor related protein complex 3 subunit sigma 2 (AP3S2) transcript variant 1 mRNA	1.10488				2.10605
ap1s2 XM 030372162.1 PREDICTED: Gadus morhua AP-1 complex subunit sigma-2-like (LOC115555350) transcript variant X1 mRNA	AP3S1 NM 001364119.1 Homo sapiens adaptor related protein complex 3 subunit sigma 1 (AP3S1) transcript variant 7 mRNA	1.17137				2.10625
ap1s2 XM 030372162.1 PREDICTED: Gadus morhua AP-1 complex subunit sigma-2-like (LOC115555350) transcript variant X1 mRNA	ap3s2 XM 030376755.1 PREDICTED: Gadus morhua adaptor related protein complex 3 subunit sigma 2 (ap3s2) mRNA	1.17412				2.10654
ap1s2 XM 030372162.1 PREDICTED: Gadus morhua AP-1 complex subunit sigma-2-like (LOC115555350) transcript variant X1 mRNA	ap3s1 XM 030359145.1 PREDICTED: Gadus morhua adaptor related protein complex 3 subunit sigma 1 (ap3s1) transcript variant X1 mRNA	1.29578				2.10684
ap1s2 XM 030372162.1 PREDICTED: Gadus morhua AP-1 complex subunit sigma-2-like (LOC115555350) transcript variant X1 mRNA	AP3B1 NM 001271769.2 Homo sapiens adaptor related protein complex 3 subunit beta 1 (AP3B1) transcript variant 2 mRNA	1.8068				2.10745
ap1s2 XM 030372162.1 PREDICTED: Gadus morhua AP-1 complex subunit sigma-2-like (LOC115555350) transcript variant X1 mRNA	AP3D1 NM 001261826.3 Homo sapiens adaptor related protein complex 3 subunit delta 1 (AP3D1) transcript variant 3 mRNA	1.84253				2.10745
ap1s2 XM 030372162.1 PREDICTED: Gadus morhua AP-1 complex subunit sigma-2-like (LOC115555350) transcript variant X1 mRNA	ap3b1 XM 030353667.1 PREDICTED: Gadus morhua adaptor related protein complex 3 subunit beta 1 (ap3b1) transcript variant X1 mRNA	1.87428				2.10843
ap1s2 XM 030372162.1 PREDICTED: Gadus morhua AP-1 complex subunit sigma-2-like (LOC115555350) transcript variant X1 mRNA	ap3d1 XM 030372535.1 PREDICTED: Gadus morhua adaptor related protein complex 3 subunit delta 1 (ap3d1) transcript variant X1 mRNA	1.87428				2.10843
ap1s2 XM 030372162.1 PREDICTED: Gadus morhua AP-1 complex subunit sigma-2-like (LOC115555350) transcript variant X1 mRNA	AP4B1 NM 006594.5 Homo sapiens adaptor related protein complex 4 subunit beta 1 (AP4B1) transcript variant 1 mRNA	1.87922				2.10986
ap1s2 XM 030372162.1 PREDICTED: Gadus morhua AP-1 complex subunit sigma-2-like (LOC115555350) transcript variant X1 mRNA	ap5z1 XM 030349847.1 PREDICTED: Gadus morhua adaptor related protein complex 5 subunit zeta 1 (ap5z1) mRNA	1.87922				2.11021
ap1s2 XM 030372162.1 PREDICTED: Gadus morhua AP-1 complex subunit sigma-2-like (LOC115555350) transcript variant X1 mRNA	AP3B2 NM 001278511.2 Homo sapiens adaptor related protein complex 3 subunit beta 2 (AP3B2) transcript variant 3 mRNA	1.90707				2.11021
ap1s2 XM 030372162.1 PREDICTED: Gadus morhua AP-1 complex subunit sigma-2-like (LOC115555350) transcript variant X1 mRNA	ap3b2 XM 030365115.1 PREDICTED: Gadus morhua adaptor related protein complex 3 subunit beta 2 (ap3b2) transcript variant X1 mRNA	1.94097				2.11021
ap1s2 XM 030372162.1 PREDICTED: Gadus morhua AP-1 complex subunit sigma-2-like (LOC115555350) transcript variant X1 mRNA	AP5S1 NM 018347.3 Homo sapiens adaptor related protein complex 5 subunit sigma 1 (AP5S1) transcript variant 2 mRNA	1.96009				2.11089
ap1s2 XM 030372162.1 PREDICTED: Gadus morhua AP-1 complex subunit sigma-2-like (LOC115555350) transcript variant X1 mRNA	AP2B1 NM 001030006.2 Homo sapiens adaptor related protein complex 2 subunit beta 1 (AP2B1) transcript variant 1 mRNA	2.00248				2.11095
ap1s2 XM 030372162.1 PREDICTED: Gadus morhua AP-1 complex subunit sigma-2-like (LOC115555350) transcript variant X1 mRNA	ap4e1 XM 030365953.1 PREDICTED: Gadus morhua adaptor related protein complex 4 subunit epsilon 1 (ap4e1) transcript variant X1 mRNA	2.04521				2.11133
ap1s2 XM 030372162.1 PREDICTED: Gadus morhua AP-1 complex subunit sigma-2-like (LOC115555350) transcript variant X1 mRNA	ap4b1 XM 030362761.1 PREDICTED: Gadus morhua adaptor related protein complex 4 subunit beta 1 (ap4b1) transcript variant X1 mRNA	2.05511				2.11153
ap1s2 XM 030372162.1 PREDICTED: Gadus morhua AP-1 complex subunit sigma-2-like (LOC115555350) transcript variant X1 mRNA	ap5b1 XM 030374270.1 PREDICTED: Gadus morhua adaptor related protein complex 5 subunit beta 1 (ap5b1) mRNA	2.05511				2.11207
ap1s2 XM 030372162.1 PREDICTED: Gadus morhua AP-1 complex subunit sigma-2-like (LOC115555350) transcript variant X1 mRNA	AP5M1 NM 018229.4 Homo sapiens adaptor related protein complex 5 subunit mu 1 (AP5M1) transcript variant 1 mRNA	2.05511				2.11223
ap1s2 XM 030372162.1 PREDICTED: Gadus morhua AP-1 complex subunit sigma-2-like (LOC115555350) transcript variant X1 mRNA	AP5Z1 NM 001364858.1 Homo sapiens adaptor related protein complex 5 subunit zeta 1 (AP5Z1) transcript variant 2 mRNA	2.06433				2.11238
ap1s2 XM 030372162.1 PREDICTED: Gadus morhua AP-1 complex subunit sigma-2-like (LOC115555350) transcript variant X1 mRNA	AP2A1 NM 014203.3 Homo sapiens adaptor related protein complex 2 subunit alpha 1 (AP2A1) transcript variant 1 mRNA	2.08443				2.11258
ap1s2 XM 030372162.1 PREDICTED: Gadus morhua AP-1 complex subunit sigma-2-like (LOC115555350) transcript variant X1 mRNA	AP2A2 NM 012305.4 Homo sapiens adaptor related protein complex 2 subunit alpha 2 (AP2A2) transcript variant 2 mRNA	2.08443				2.11296
ap1s2 XM 030372162.1 PREDICTED: Gadus morhua AP-1 complex subunit sigma-2-like (LOC115555350) transcript variant X1 mRNA	ap5s1 XM 030357132.1 PREDICTED: Gadus morhua adaptor related protein complex 5 subunit sigma 1 (ap5s1) mRNA	2.10843				2.11296
ap1s2 XM 030372162.1 PREDICTED: Gadus morhua AP-1 complex subunit sigma-2-like (LOC115555350) transcript variant X1 mRNA	ap2a2 XM 030376179.1 PREDICTED: Gadus morhua AP-2 complex subunit alpha-2-like (LOC115558241) mRNA	2.12525				2.11296
ap1s2 XM 030372162.1 PREDICTED: Gadus morhua AP-1 complex subunit sigma-2-like (LOC115555350) transcript variant X1 mRNA	ap2a2 XM 030376454.1 PREDICTED: Gadus morhua AP-2 complex subunit alpha-2 (LOC115558380) transcript variant X1 mRNA	2.12525				2.11296
ap1s2 XM 030372162.1 PREDICTED: Gadus morhua AP-1 complex subunit sigma-2-like (LOC115555350) transcript variant X1 mRNA	AP4M1 NM 004722.4 Homo sapiens adaptor related protein complex 4 subunit mu 1 (AP4M1) transcript variant 1 mRNA	2.13515				2.11357
ap1s2 XM 030372162.1 PREDICTED: Gadus morhua AP-1 complex subunit sigma-2-like (LOC115555350) transcript variant X1 mRNA	ap4m1 XM 030361805.1 PREDICTED: Gadus morhua adaptor related protein complex 4 subunit mu 1 (ap4m1) mRNA	2.20727				2.11357
ap1s2 XM 030372162.1 PREDICTED: Gadus morhua AP-1 complex subunit sigma-2-like (LOC115555350) transcript variant X1 mRNA	AP4E1 NM 001252127.2 Homo sapiens adaptor related protein complex 4 subunit epsilon 1 (AP4E1) transcript variant 2 mRNA	2.21226				2.11357
ap1s2 XM 030372162.1 PREDICTED: Gadus morhua AP-1 complex subunit sigma-2-like (LOC115555350) transcript variant X1 mRNA	AP2M1 NM 004068.4 Homo sapiens adaptor related protein complex 2 subunit mu 1 (AP2M1) transcript variant 1 mRNA	2.26696				2.11555
ap1s2 XM 030372162.1 PREDICTED: Gadus morhua AP-1 complex subunit sigma-2-like (LOC115555350) transcript variant X1 mRNA	AP3M1 NM 001320263.2 Homo sapiens adaptor related protein complex 3 subunit mu 1 (AP3M1) transcript variant 4 mRNA	2.292				2.11555
ap1s2 XM 030372162.1 PREDICTED: Gadus morhua AP-1 complex subunit sigma-2-like (LOC115555350) transcript variant X1 mRNA	ap2ma XM 030364979.1 PREDICTED: Gadus morhua AP-2 complex subunit mu-A (LOC115549660) transcript variant X1 mRNA	2.31825				2.1164
ap1s2 XM 030372162.1 PREDICTED: Gadus morhua AP-1 complex subunit sigma-2-like (LOC115555350) transcript variant X1 mRNA	ap2ma XM 030381516.1 PREDICTED: Gadus morhua AP-2 complex subunit mu-A-like (LOC115561448) transcript variant X1 mRNA	2.37232				2.11776
ap1s2 XM 030372162.1 PREDICTED: Gadus morhua AP-1 complex subunit sigma-2-like (LOC115555350) transcript variant X1 mRNA	ap3m1 XM 030379194.1 PREDICTED: Gadus morhua AP-3 complex subunit mu-1-like (LOC115559957) transcript variant X1 mRNA	2.40323				2.11776
ap1s2 XM 030372162.1 PREDICTED: Gadus morhua AP-1 complex subunit sigma-2-like (LOC115555350) transcript variant X1 mRNA	AP3M2 NM 001134296.2 Homo sapiens adaptor related protein complex 3 subunit mu 2 (AP3M2) transcript variant 1 mRNA	2.40323				2.11824
ap1s2 XM 030372162.1 PREDICTED: Gadus morhua AP-1 complex subunit sigma-2-like (LOC115555350) transcript variant X1 mRNA	ap3m2 XM 030357645.1 PREDICTED: Gadus morhua AP-3 complex subunit mu-2 (LOC115544963) mRNA	2.46916				2.11838
ap1s2 XM 030372162.1 PREDICTED: Gadus morhua AP-1 complex subunit sigma-2-like (LOC115555350) transcript variant X1 mRNA	ap5m1 XM 030356378.1 PREDICTED: Gadus morhua adaptor related protein complex 5 subunit mu 1 (ap5m1) mRNA	2.58525				2.11844
ap1s2 XM 030372162.1 PREDICTED: Gadus morhua AP-1 complex subunit sigma-2-like (LOC115555350) transcript variant X1 mRNA	AP5B1 NM 138368.5 Homo sapiens adaptor related protein complex 5 subunit beta 1 (AP5B1) mRNA	2.60022				2.11844
ap1s2 XM 030377036.1 PREDICTED: Gadus morhua AP-1 complex subunit sigma-2 (LOC115558683) mRNA	AP1S3 NM 001039569.2 Homo sapiens adaptor related protein complex 1 subunit sigma 3 (AP1S3) transcript variant 1 mRNA	0.363319				2.11844
ap1s2 XM 030377036.1 PREDICTED: Gadus morhua AP-1 complex subunit sigma-2 (LOC115558683) mRNA	ap1s3 XM 030364442.1 PREDICTED: Gadus morhua AP-1 complex subunit sigma-3-like (LOC115549304) transcript variant X1 mRNA	0.432312				2.11844
ap1s2 XM 030377036.1 PREDICTED: Gadus morhua AP-1 complex subunit sigma-2 (LOC115558683) mRNA	ap1s3 XM 030381007.1 PREDICTED: Gadus morhua adaptor related protein complex 1 subunit sigma 3 (ap1s3) transcript variant X1 mRNA	0.473985				2.122
ap1s2 XM 030377036.1 PREDICTED: Gadus morhua AP-1 complex subunit sigma-2 (LOC115558683) mRNA	AP2S1 NM 001301076.3 Homo sapiens adaptor related protein complex 2 subunit sigma 1 (AP2S1) transcript variant 3 mRNA	0.842443				2.12261
ap1s2 XM 030377036.1 PREDICTED: Gadus morhua AP-1 complex subunit sigma-2 (LOC115558683) mRNA	ap2s1 XM 030337445.1 PREDICTED: Gadus morhua adaptor related protein complex 2 subunit sigma 1 (ap2s1) mRNA	0.842443				2.12261
ap1s2 XM 030377036.1 PREDICTED: Gadus morhua AP-1 complex subunit sigma-2 (LOC115558683) mRNA	ap4s1 XM 030355742.1 PREDICTED: Gadus morhua adaptor related protein complex 4 subunit sigma 1 (ap4s1) transcript variant X1 mRNA	0.916291				2.12261
ap1s2 XM 030377036.1 PREDICTED: Gadus morhua AP-1 complex subunit sigma-2 (LOC115558683) mRNA	AP4S1 NM 001128126.3 Homo sapiens adaptor related protein complex 4 subunit sigma 1 (AP4S1) transcript variant 2 mRNA	0.93827				2.12261
ap1s2 XM 030377036.1 PREDICTED: Gadus morhua AP-1 complex subunit sigma-2 (LOC115558683) mRNA	ap3s1 XM 030359145.1 PREDICTED: Gadus morhua adaptor related protein complex 3 subunit sigma 1 (ap3s1) transcript variant X1 mRNA	0.999521				2.12261
ap1s2 XM 030377036.1 PREDICTED: Gadus morhua AP-1 complex subunit sigma-2 (LOC115558683) mRNA	AP3S2 NM 005829.5 Homo sapiens adaptor related protein complex 3 subunit sigma 2 (AP3S2) transcript variant 1 mRNA	1.01655				2.12261
ap1s2 XM 030377036.1 PREDICTED: Gadus morhua AP-1 complex subunit sigma-2 (LOC115558683) mRNA	AP3S1 NM 001364119.1 Homo sapiens adaptor related protein complex 3 subunit sigma 1 (AP3S1) transcript variant 7 mRNA	1.0349				2.12261
ap1s2 XM 030377036.1 PREDICTED: Gadus morhua AP-1 complex subunit sigma-2 (LOC115558683) mRNA	ap3s2 XM 030376755.1 PREDICTED: Gadus morhua adaptor related protein complex 3 subunit sigma 2 (ap3s2) mRNA	1.09205				2.12312
ap1s2 XM 030377036.1 PREDICTED: Gadus morhua AP-1 complex subunit sigma-2 (LOC115558683) mRNA	AP3D1 NM 001261826.3 Homo sapiens adaptor related protein complex 3 subunit delta 1 (AP3D1) transcript variant 3 mRNA	1.52077				2.12312
ap1s2 XM 030377036.1 PREDICTED: Gadus morhua AP-1 complex subunit sigma-2 (LOC115558683) mRNA	ap3d1 XM 030372535.1 PREDICTED: Gadus morhua adaptor related protein complex 3 subunit delta 1 (ap3d1) transcript variant X1 mRNA	1.52077				2.1234
ap1s2 XM 030377036.1 PREDICTED: Gadus morhua AP-1 complex subunit sigma-2 (LOC115558683) mRNA	AP3B1 NM 001271769.2 Homo sapiens adaptor related protein complex 3 subunit beta 1 (AP3B1) transcript variant 2 mRNA	1.61608				2.12342
ap1s2 XM 030377036.1 PREDICTED: Gadus morhua AP-1 complex subunit sigma-2 (LOC115558683) mRNA	AP2B1 NM 001030006.2 Homo sapiens adaptor related protein complex 2 subunit beta 1 (AP2B1) transcript variant 1 mRNA	1.69168				2.12346
ap1s2 XM 030377036.1 PREDICTED: Gadus morhua AP-1 complex subunit sigma-2 (LOC115558683) mRNA	ap3b1 XM 030353667.1 PREDICTED: Gadus morhua adaptor related protein complex 3 subunit beta 1 (ap3b1) transcript variant X1 mRNA	1.72144				2.12389
ap1s2 XM 030377036.1 PREDICTED: Gadus morhua AP-1 complex subunit sigma-2 (LOC115558683) mRNA	AP3B2 NM 001278511.2 Homo sapiens adaptor related protein complex 3 subunit beta 2 (AP3B2) transcript variant 3 mRNA	1.72144				2.1247
ap1s2 XM 030377036.1 PREDICTED: Gadus morhua AP-1 complex subunit sigma-2 (LOC115558683) mRNA	ap5z1 XM 030349847.1 PREDICTED: Gadus morhua adaptor related protein complex 5 subunit zeta 1 (ap5z1) mRNA	1.7346				2.12525
ap1s2 XM 030377036.1 PREDICTED: Gadus morhua AP-1 complex subunit sigma-2 (LOC115558683) mRNA	ap3b2 XM 030365115.1 PREDICTED: Gadus morhua adaptor related protein complex 3 subunit beta 2 (ap3b2) transcript variant X1 mRNA	1.7984				2.12525
ap1s2 XM 030377036.1 PREDICTED: Gadus morhua AP-1 complex subunit sigma-2 (LOC115558683) mRNA	ap4e1 XM 030365953.1 PREDICTED: Gadus morhua adaptor related protein complex 4 subunit epsilon 1 (ap4e1) transcript variant X1 mRNA	1.83258				2.12525
ap1s2 XM 030377036.1 PREDICTED: Gadus morhua AP-1 complex subunit sigma-2 (LOC115558683) mRNA	AP4E1 NM 001252127.2 Homo sapiens adaptor related protein complex 4 subunit epsilon 1 (AP4E1) transcript variant 2 mRNA	1.87514				2.12738
ap1s2 XM 030377036.1 PREDICTED: Gadus morhua AP-1 complex subunit sigma-2 (LOC115558683) mRNA	AP4B1 NM 006594.5 Homo sapiens adaptor related protein complex 4 subunit beta 1 (AP4B1) transcript variant 1 mRNA	1.89494				2.12794
ap1s2 XM 030377036.1 PREDICTED: Gadus morhua AP-1 complex subunit sigma-2 (LOC115558683) mRNA	AP5Z1 NM 001364858.1 Homo sapiens adaptor related protein complex 5 subunit zeta 1 (AP5Z1) transcript variant 2 mRNA	1.89939				2.12823
ap1s2 XM 030377036.1 PREDICTED: Gadus morhua AP-1 complex subunit sigma-2 (LOC115558683) mRNA	ap5b1 XM 030374270.1 PREDICTED: Gadus morhua adaptor related protein complex 5 subunit beta 1 (ap5b1) mRNA	1.9394				2.12823
ap1s2 XM 030377036.1 PREDICTED: Gadus morhua AP-1 complex subunit sigma-2 (LOC115558683) mRNA	AP2A1 NM 014203.3 Homo sapiens adaptor related protein complex 2 subunit alpha 1 (AP2A1) transcript variant 1 mRNA	1.97276				2.12931
ap1s2 XM 030377036.1 PREDICTED: Gadus morhua AP-1 complex subunit sigma-2 (LOC115558683) mRNA	AP5M1 NM 018229.4 Homo sapiens adaptor related protein complex 5 subunit mu 1 (AP5M1) transcript variant 1 mRNA	1.98592				2.13021
ap1s2 XM 030377036.1 PREDICTED: Gadus morhua AP-1 complex subunit sigma-2 (LOC115558683) mRNA	AP2A2 NM 012305.4 Homo sapiens adaptor related protein complex 2 subunit alpha 2 (AP2A2) transcript variant 2 mRNA	2.02155				2.13098
ap1s2 XM 030377036.1 PREDICTED: Gadus morhua AP-1 complex subunit sigma-2 (LOC115558683) mRNA	ap2a2 XM 030376179.1 PREDICTED: Gadus morhua AP-2 complex subunit alpha-2-like (LOC115558241) mRNA	2.02155				2.13127
ap1s2 XM 030377036.1 PREDICTED: Gadus morhua AP-1 complex subunit sigma-2 (LOC115558683) mRNA	ap2a2 XM 030376454.1 PREDICTED: Gadus morhua AP-2 complex subunit alpha-2 (LOC115558380) transcript variant X1 mRNA	2.07284				2.13163
ap1s2 XM 030377036.1 PREDICTED: Gadus morhua AP-1 complex subunit sigma-2 (LOC115558683) mRNA	ap4b1 XM 030362761.1 PREDICTED: Gadus morhua adaptor related protein complex 4 subunit beta 1 (ap4b1) transcript variant X1 mRNA	2.086				2.13236
ap1s2 XM 030377036.1 PREDICTED: Gadus morhua AP-1 complex subunit sigma-2 (LOC115558683) mRNA	ap4m1 XM 030361805.1 PREDICTED: Gadus morhua adaptor related protein complex 4 subunit mu 1 (ap4m1) mRNA	2.086				2.13241
ap1s2 XM 030377036.1 PREDICTED: Gadus morhua AP-1 complex subunit sigma-2 (LOC115558683) mRNA	AP5S1 NM 018347.3 Homo sapiens adaptor related protein complex 5 subunit sigma 1 (AP5S1) transcript variant 2 mRNA	2.12261				2.13269
ap1s2 XM 030377036.1 PREDICTED: Gadus morhua AP-1 complex subunit sigma-2 (LOC115558683) mRNA	AP4M1 NM 004722.4 Homo sapiens adaptor related protein complex 4 subunit mu 1 (AP4M1) transcript variant 1 mRNA	2.14007				2.13282
ap1s2 XM 030377036.1 PREDICTED: Gadus morhua AP-1 complex subunit sigma-2 (LOC115558683) mRNA	ap5s1 XM 030357132.1 PREDICTED: Gadus morhua adaptor related protein complex 5 subunit sigma 1 (ap5s1) mRNA	2.25533				2.13351
ap1s2 XM 030377036.1 PREDICTED: Gadus morhua AP-1 complex subunit sigma-2 (LOC115558683) mRNA	AP3M1 NM 001320263.2 Homo sapiens adaptor related protein complex 3 subunit mu 1 (AP3M1) transcript variant 4 mRNA	2.2882				2.13351
ap1s2 XM 030377036.1 PREDICTED: Gadus morhua AP-1 complex subunit sigma-2 (LOC115558683) mRNA	AP3M2 NM 001134296.2 Homo sapiens adaptor related protein complex 3 subunit mu 2 (AP3M2) transcript variant 1 mRNA	2.2882				2.13363
ap1s2 XM 030377036.1 PREDICTED: Gadus morhua AP-1 complex subunit sigma-2 (LOC115558683) mRNA	AP2M1 NM 004068.4 Homo sapiens adaptor related protein complex 2 subunit mu 1 (AP2M1) transcript variant 1 mRNA	2.41866				2.13417
ap1s2 XM 030377036.1 PREDICTED: Gadus morhua AP-1 complex subunit sigma-2 (LOC115558683) mRNA	ap3m1 XM 030379194.1 PREDICTED: Gadus morhua AP-3 complex subunit mu-1-like (LOC115559957) transcript variant X1 mRNA	2.44235				2.13417
ap1s2 XM 030377036.1 PREDICTED: Gadus morhua AP-1 complex subunit sigma-2 (LOC115558683) mRNA	ap2ma XM 030364979.1 PREDICTED: Gadus morhua AP-2 complex subunit mu-A (LOC115549660) transcript variant X1 mRNA	2.4987				2.13515
ap1s2 XM 030377036.1 PREDICTED: Gadus morhua AP-1 complex subunit sigma-2 (LOC115558683) mRNA	ap3m2 XM 030357645.1 PREDICTED: Gadus morhua AP-3 complex subunit mu-2 (LOC115544963) mRNA	2.53658				2.13614
ap1s2 XM 030377036.1 PREDICTED: Gadus morhua AP-1 complex subunit sigma-2 (LOC115558683) mRNA	ap2ma XM 030381516.1 PREDICTED: Gadus morhua AP-2 complex subunit mu-A-like (LOC115561448) transcript variant X1 mRNA	2.58571				2.13751
ap1s2 XM 030377036.1 PREDICTED: Gadus morhua AP-1 complex subunit sigma-2 (LOC115558683) mRNA	ap5m1 XM 030356378.1 PREDICTED: Gadus morhua adaptor related protein complex 5 subunit mu 1 (ap5m1) mRNA	2.60605				2.13751
ap1s2 XM 030377036.1 PREDICTED: Gadus morhua AP-1 complex subunit sigma-2 (LOC115558683) mRNA	AP5B1 NM 138368.5 Homo sapiens adaptor related protein complex 5 subunit beta 1 (AP5B1) mRNA	2.71469				2.13751
AP1S3 NM 001039569.2 Homo sapiens adaptor related protein complex 1 subunit sigma 3 (AP1S3) transcript variant 1 mRNA	ap1s3 XM 030364442.1 PREDICTED: Gadus morhua AP-1 complex subunit sigma-3-like (LOC115549304) transcript variant X1 mRNA	0.46609				2.13942
AP1S3 NM 001039569.2 Homo sapiens adaptor related protein complex 1 subunit sigma 3 (AP1S3) transcript variant 1 mRNA	ap1s3 XM 030381007.1 PREDICTED: Gadus morhua adaptor related protein complex 1 subunit sigma 3 (ap1s3) transcript variant X1 mRNA	0.476561				2.14007
AP1S3 NM 001039569.2 Homo sapiens adaptor related protein complex 1 subunit sigma 3 (AP1S3) transcript variant 1 mRNA	ap2s1 XM 030337445.1 PREDICTED: Gadus morhua adaptor related protein complex 2 subunit sigma 1 (ap2s1) mRNA	0.856936				2.14007
AP1S3 NM 001039569.2 Homo sapiens adaptor related protein complex 1 subunit sigma 3 (AP1S3) transcript variant 1 mRNA	AP2S1 NM 001301076.3 Homo sapiens adaptor related protein complex 2 subunit sigma 1 (AP2S1) transcript variant 3 mRNA	0.874031				2.14007
AP1S3 NM 001039569.2 Homo sapiens adaptor related protein complex 1 subunit sigma 3 (AP1S3) transcript variant 1 mRNA	ap4s1 XM 030355742.1 PREDICTED: Gadus morhua adaptor related protein complex 4 subunit sigma 1 (ap4s1) transcript variant X1 mRNA	0.923408				2.14007
AP1S3 NM 001039569.2 Homo sapiens adaptor related protein complex 1 subunit sigma 3 (AP1S3) transcript variant 1 mRNA	ap3s1 XM 030359145.1 PREDICTED: Gadus morhua adaptor related protein complex 3 subunit sigma 1 (ap3s1) transcript variant X1 mRNA	1.00644				2.14007
AP1S3 NM 001039569.2 Homo sapiens adaptor related protein complex 1 subunit sigma 3 (AP1S3) transcript variant 1 mRNA	AP4S1 NM 001128126.3 Homo sapiens adaptor related protein complex 4 subunit sigma 1 (AP4S1) transcript variant 2 mRNA	1.01523				2.14132
AP1S3 NM 001039569.2 Homo sapiens adaptor related protein complex 1 subunit sigma 3 (AP1S3) transcript variant 1 mRNA	AP3S2 NM 005829.5 Homo sapiens adaptor related protein complex 3 subunit sigma 2 (AP3S2) transcript variant 1 mRNA	1.06015				2.14132
AP1S3 NM 001039569.2 Homo sapiens adaptor related protein complex 1 subunit sigma 3 (AP1S3) transcript variant 1 mRNA	AP3S1 NM 001364119.1 Homo sapiens adaptor related protein complex 3 subunit sigma 1 (AP3S1) transcript variant 7 mRNA	1.07919				2.14132
AP1S3 NM 001039569.2 Homo sapiens adaptor related protein complex 1 subunit sigma 3 (AP1S3) transcript variant 1 mRNA	ap3s2 XM 030376755.1 PREDICTED: Gadus morhua adaptor related protein complex 3 subunit sigma 2 (ap3s2) mRNA	1.09861				2.14132
AP1S3 NM 001039569.2 Homo sapiens adaptor related protein complex 1 subunit sigma 3 (AP1S3) transcript variant 1 mRNA	AP2A2 NM 012305.4 Homo sapiens adaptor related protein complex 2 subunit alpha 2 (AP2A2) transcript variant 2 mRNA	1.68508				2.14137
AP1S3 NM 001039569.2 Homo sapiens adaptor related protein complex 1 subunit sigma 3 (AP1S3) transcript variant 1 mRNA	AP2A1 NM 014203.3 Homo sapiens adaptor related protein complex 2 subunit alpha 1 (AP2A1) transcript variant 1 mRNA	1.72144				2.14143
AP1S3 NM 001039569.2 Homo sapiens adaptor related protein complex 1 subunit sigma 3 (AP1S3) transcript variant 1 mRNA	ap3d1 XM 030372535.1 PREDICTED: Gadus morhua adaptor related protein complex 3 subunit delta 1 (ap3d1) transcript variant X1 mRNA	1.72804				2.14262
AP1S3 NM 001039569.2 Homo sapiens adaptor related protein complex 1 subunit sigma 3 (AP1S3) transcript variant 1 mRNA	ap2a2 XM 030376179.1 PREDICTED: Gadus morhua AP-2 complex subunit alpha-2-like (LOC115558241) mRNA	1.75918				2.14262
AP1S3 NM 001039569.2 Homo sapiens adaptor related protein complex 1 subunit sigma 3 (AP1S3) transcript variant 1 mRNA	ap2a2 XM 030376454.1 PREDICTED: Gadus morhua AP-2 complex subunit alpha-2 (LOC115558380) transcript variant X1 mRNA	1.75918				2.14286
AP1S3 NM 001039569.2 Homo sapiens adaptor related protein complex 1 subunit sigma 3 (AP1S3) transcript variant 1 mRNA	AP3B1 NM 001271769.2 Homo sapiens adaptor related protein complex 3 subunit beta 1 (AP3B1) transcript variant 2 mRNA	1.75918				2.14286
AP1S3 NM 001039569.2 Homo sapiens adaptor related protein complex 1 subunit sigma 3 (AP1S3) transcript variant 1 mRNA	AP3D1 NM 001261826.3 Homo sapiens adaptor related protein complex 3 subunit delta 1 (AP3D1) transcript variant 3 mRNA	1.76578				2.14398
AP1S3 NM 001039569.2 Homo sapiens adaptor related protein complex 1 subunit sigma 3 (AP1S3) transcript variant 1 mRNA	ap3b1 XM 030353667.1 PREDICTED: Gadus morhua adaptor related protein complex 3 subunit beta 1 (ap3b1) transcript variant X1 mRNA	1.805				2.14496
AP1S3 NM 001039569.2 Homo sapiens adaptor related protein complex 1 subunit sigma 3 (AP1S3) transcript variant 1 mRNA	ap4e1 XM 030365953.1 PREDICTED: Gadus morhua adaptor related protein complex 4 subunit epsilon 1 (ap4e1) transcript variant X1 mRNA	1.83923				2.14571
AP1S3 NM 001039569.2 Homo sapiens adaptor related protein complex 1 subunit sigma 3 (AP1S3) transcript variant 1 mRNA	ap5z1 XM 030349847.1 PREDICTED: Gadus morhua adaptor related protein complex 5 subunit zeta 1 (ap5z1) mRNA	1.85238				2.14598
AP1S3 NM 001039569.2 Homo sapiens adaptor related protein complex 1 subunit sigma 3 (AP1S3) transcript variant 1 mRNA	AP4B1 NM 006594.5 Homo sapiens adaptor related protein complex 4 subunit beta 1 (AP4B1) transcript variant 1 mRNA	1.9394				2.14658
AP1S3 NM 001039569.2 Homo sapiens adaptor related protein complex 1 subunit sigma 3 (AP1S3) transcript variant 1 mRNA	AP4E1 NM 001252127.2 Homo sapiens adaptor related protein complex 4 subunit epsilon 1 (AP4E1) transcript variant 2 mRNA	1.97276				2.14658
AP1S3 NM 001039569.2 Homo sapiens adaptor related protein complex 1 subunit sigma 3 (AP1S3) transcript variant 1 mRNA	AP2B1 NM 001030006.2 Homo sapiens adaptor related protein complex 2 subunit beta 1 (AP2B1) transcript variant 1 mRNA	1.97936				2.14658
AP1S3 NM 001039569.2 Homo sapiens adaptor related protein complex 1 subunit sigma 3 (AP1S3) transcript variant 1 mRNA	AP3B2 NM 001278511.2 Homo sapiens adaptor related protein complex 3 subunit beta 2 (AP3B2) transcript variant 3 mRNA	1.97936				2.14704
AP1S3 NM 001039569.2 Homo sapiens adaptor related protein complex 1 subunit sigma 3 (AP1S3) transcript variant 1 mRNA	ap3b2 XM 030365115.1 PREDICTED: Gadus morhua adaptor related protein complex 3 subunit beta 2 (ap3b2) transcript variant X1 mRNA	1.97936				2.14739
AP1S3 NM 001039569.2 Homo sapiens adaptor related protein complex 1 subunit sigma 3 (AP1S3) transcript variant 1 mRNA	AP5S1 NM 018347.3 Homo sapiens adaptor related protein complex 5 subunit sigma 1 (AP5S1) transcript variant 2 mRNA	2.01841				2.14771
AP1S3 NM 001039569.2 Homo sapiens adaptor related protein complex 1 subunit sigma 3 (AP1S3) transcript variant 1 mRNA	ap4m1 XM 030361805.1 PREDICTED: Gadus morhua adaptor related protein complex 4 subunit mu 1 (ap4m1) mRNA	2.086				2.14822
AP1S3 NM 001039569.2 Homo sapiens adaptor related protein complex 1 subunit sigma 3 (AP1S3) transcript variant 1 mRNA	ap5b1 XM 030374270.1 PREDICTED: Gadus morhua adaptor related protein complex 5 subunit beta 1 (ap5b1) mRNA	2.086				2.14828
AP1S3 NM 001039569.2 Homo sapiens adaptor related protein complex 1 subunit sigma 3 (AP1S3) transcript variant 1 mRNA	ap4b1 XM 030362761.1 PREDICTED: Gadus morhua adaptor related protein complex 4 subunit beta 1 (ap4b1) transcript variant X1 mRNA	2.14007				2.14882
AP1S3 NM 001039569.2 Homo sapiens adaptor related protein complex 1 subunit sigma 3 (AP1S3) transcript variant 1 mRNA	AP2M1 NM 004068.4 Homo sapiens adaptor related protein complex 2 subunit mu 1 (AP2M1) transcript variant 1 mRNA	2.15039				2.14908
AP1S3 NM 001039569.2 Homo sapiens adaptor related protein complex 1 subunit sigma 3 (AP1S3) transcript variant 1 mRNA	AP3M1 NM 001320263.2 Homo sapiens adaptor related protein complex 3 subunit mu 1 (AP3M1) transcript variant 4 mRNA	2.15466				2.14917
AP1S3 NM 001039569.2 Homo sapiens adaptor related protein complex 1 subunit sigma 3 (AP1S3) transcript variant 1 mRNA	AP5Z1 NM 001364858.1 Homo sapiens adaptor related protein complex 5 subunit zeta 1 (AP5Z1) transcript variant 2 mRNA	2.15722				2.14917
AP1S3 NM 001039569.2 Homo sapiens adaptor related protein complex 1 subunit sigma 3 (AP1S3) transcript variant 1 mRNA	ap2ma XM 030364979.1 PREDICTED: Gadus morhua AP-2 complex subunit mu-A (LOC115549660) transcript variant X1 mRNA	2.21102				2.15039
AP1S3 NM 001039569.2 Homo sapiens adaptor related protein complex 1 subunit sigma 3 (AP1S3) transcript variant 1 mRNA	AP4M1 NM 004722.4 Homo sapiens adaptor related protein complex 4 subunit mu 1 (AP4M1) transcript variant 1 mRNA	2.25785				2.15176
AP1S3 NM 001039569.2 Homo sapiens adaptor related protein complex 1 subunit sigma 3 (AP1S3) transcript variant 1 mRNA	ap2ma XM 030381516.1 PREDICTED: Gadus morhua AP-2 complex subunit mu-A-like (LOC115561448) transcript variant X1 mRNA	2.27556				2.15176
AP1S3 NM 001039569.2 Homo sapiens adaptor related protein complex 1 subunit sigma 3 (AP1S3) transcript variant 1 mRNA	ap3m1 XM 030379194.1 PREDICTED: Gadus morhua AP-3 complex subunit mu-1-like (LOC115559957) transcript variant X1 mRNA	2.2882				2.15176
AP1S3 NM 001039569.2 Homo sapiens adaptor related protein complex 1 subunit sigma 3 (AP1S3) transcript variant 1 mRNA	AP3M2 NM 001134296.2 Homo sapiens adaptor related protein complex 3 subunit mu 2 (AP3M2) transcript variant 1 mRNA	2.2882				2.15176
AP1S3 NM 001039569.2 Homo sapiens adaptor related protein complex 1 subunit sigma 3 (AP1S3) transcript variant 1 mRNA	ap3m2 XM 030357645.1 PREDICTED: Gadus morhua AP-3 complex subunit mu-2 (LOC115544963) mRNA	2.36952				2.15277
AP1S3 NM 001039569.2 Homo sapiens adaptor related protein complex 1 subunit sigma 3 (AP1S3) transcript variant 1 mRNA	AP5M1 NM 018229.4 Homo sapiens adaptor related protein complex 5 subunit mu 1 (AP5M1) transcript variant 1 mRNA	2.39138				2.15277
AP1S3 NM 001039569.2 Homo sapiens adaptor related protein complex 1 subunit sigma 3 (AP1S3) transcript variant 1 mRNA	ap5s1 XM 030357132.1 PREDICTED: Gadus morhua adaptor related protein complex 5 subunit sigma 1 (ap5s1) mRNA	2.52573				2.1529
AP1S3 NM 001039569.2 Homo sapiens adaptor related protein complex 1 subunit sigma 3 (AP1S3) transcript variant 1 mRNA	ap5m1 XM 030356378.1 PREDICTED: Gadus morhua adaptor related protein complex 5 subunit mu 1 (ap5m1) mRNA	2.60605				2.15305
AP1S3 NM 001039569.2 Homo sapiens adaptor related protein complex 1 subunit sigma 3 (AP1S3) transcript variant 1 mRNA	AP5B1 NM 138368.5 Homo sapiens adaptor related protein complex 5 subunit beta 1 (AP5B1) mRNA	2.82666				2.1537
ap1s3 XM 030364442.1 PREDICTED: Gadus morhua AP-1 complex subunit sigma-3-like (LOC115549304) transcript variant X1 mRNA	ap1s3 XM 030381007.1 PREDICTED: Gadus morhua adaptor related protein complex 1 subunit sigma 3 (ap1s3) transcript variant X1 mRNA	0.435318				2.15374
ap1s3 XM 030364442.1 PREDICTED: Gadus morhua AP-1 complex subunit sigma-3-like (LOC115549304) transcript variant X1 mRNA	ap2s1 XM 030337445.1 PREDICTED: Gadus morhua adaptor related protein complex 2 subunit sigma 1 (ap2s1) mRNA	0.927141				2.15374
ap1s3 XM 030364442.1 PREDICTED: Gadus morhua AP-1 complex subunit sigma-3-like (LOC115549304) transcript variant X1 mRNA	ap4s1 XM 030355742.1 PREDICTED: Gadus morhua adaptor related protein complex 4 subunit sigma 1 (ap4s1) transcript variant X1 mRNA	0.941427				2.15466
ap1s3 XM 030364442.1 PREDICTED: Gadus morhua AP-1 complex subunit sigma-3-like (LOC115549304) transcript variant X1 mRNA	AP2S1 NM 001301076.3 Homo sapiens adaptor related protein complex 2 subunit sigma 1 (AP2S1) transcript variant 3 mRNA	0.94549				2.15466
ap1s3 XM 030364442.1 PREDICTED: Gadus morhua AP-1 complex subunit sigma-3-like (LOC115549304) transcript variant X1 mRNA	ap3s1 XM 030359145.1 PREDICTED: Gadus morhua adaptor related protein complex 3 subunit sigma 1 (ap3s1) transcript variant X1 mRNA	1.02549				2.15466
ap1s3 XM 030364442.1 PREDICTED: Gadus morhua AP-1 complex subunit sigma-3-like (LOC115549304) transcript variant X1 mRNA	AP3S1 NM 001364119.1 Homo sapiens adaptor related protein complex 3 subunit sigma 1 (AP3S1) transcript variant 7 mRNA	1.04252				2.15466
ap1s3 XM 030364442.1 PREDICTED: Gadus morhua AP-1 complex subunit sigma-3-like (LOC115549304) transcript variant X1 mRNA	AP3S2 NM 005829.5 Homo sapiens adaptor related protein complex 3 subunit sigma 2 (AP3S2) transcript variant 1 mRNA	1.04252				2.15621
ap1s3 XM 030364442.1 PREDICTED: Gadus morhua AP-1 complex subunit sigma-3-like (LOC115549304) transcript variant X1 mRNA	AP4S1 NM 001128126.3 Homo sapiens adaptor related protein complex 4 subunit sigma 1 (AP4S1) transcript variant 2 mRNA	1.07711				2.15722
ap1s3 XM 030364442.1 PREDICTED: Gadus morhua AP-1 complex subunit sigma-3-like (LOC115549304) transcript variant X1 mRNA	ap3s2 XM 030376755.1 PREDICTED: Gadus morhua adaptor related protein complex 3 subunit sigma 2 (ap3s2) mRNA	1.07956				2.15756
ap1s3 XM 030364442.1 PREDICTED: Gadus morhua AP-1 complex subunit sigma-3-like (LOC115549304) transcript variant X1 mRNA	AP3B1 NM 001271769.2 Homo sapiens adaptor related protein complex 3 subunit beta 1 (AP3B1) transcript variant 2 mRNA	1.60297				2.15948
ap1s3 XM 030364442.1 PREDICTED: Gadus morhua AP-1 complex subunit sigma-3-like (LOC115549304) transcript variant X1 mRNA	ap3b1 XM 030353667.1 PREDICTED: Gadus morhua adaptor related protein complex 3 subunit beta 1 (ap3b1) transcript variant X1 mRNA	1.67613				2.15948
ap1s3 XM 030364442.1 PREDICTED: Gadus morhua AP-1 complex subunit sigma-3-like (LOC115549304) transcript variant X1 mRNA	AP3D1 NM 001261826.3 Homo sapiens adaptor related protein complex 3 subunit delta 1 (AP3D1) transcript variant 3 mRNA	1.67613				2.15948
ap1s3 XM 030364442.1 PREDICTED: Gadus morhua AP-1 complex subunit sigma-3-like (LOC115549304) transcript variant X1 mRNA	ap3d1 XM 030372535.1 PREDICTED: Gadus morhua adaptor related protein complex 3 subunit delta 1 (ap3d1) transcript variant X1 mRNA	1.67613				2.15948
ap1s3 XM 030364442.1 PREDICTED: Gadus morhua AP-1 complex subunit sigma-3-like (LOC115549304) transcript variant X1 mRNA	ap3b2 XM 030365115.1 PREDICTED: Gadus morhua adaptor related protein complex 3 subunit beta 2 (ap3b2) transcript variant X1 mRNA	1.78533				2.15948
ap1s3 XM 030364442.1 PREDICTED: Gadus morhua AP-1 complex subunit sigma-3-like (LOC115549304) transcript variant X1 mRNA	AP2B1 NM 001030006.2 Homo sapiens adaptor related protein complex 2 subunit beta 1 (AP2B1) transcript variant 1 mRNA	1.805				2.15948
ap1s3 XM 030364442.1 PREDICTED: Gadus morhua AP-1 complex subunit sigma-3-like (LOC115549304) transcript variant X1 mRNA	ap4e1 XM 030365953.1 PREDICTED: Gadus morhua adaptor related protein complex 4 subunit epsilon 1 (ap4e1) transcript variant X1 mRNA	1.805				2.16123
ap1s3 XM 030364442.1 PREDICTED: Gadus morhua AP-1 complex subunit sigma-3-like (LOC115549304) transcript variant X1 mRNA	AP5S1 NM 018347.3 Homo sapiens adaptor related protein complex 5 subunit sigma 1 (AP5S1) transcript variant 2 mRNA	1.82735				2.16168
ap1s3 XM 030364442.1 PREDICTED: Gadus morhua AP-1 complex subunit sigma-3-like (LOC115549304) transcript variant X1 mRNA	AP2A1 NM 014203.3 Homo sapiens adaptor related protein complex 2 subunit alpha 1 (AP2A1) transcript variant 1 mRNA	1.84583				2.16189
ap1s3 XM 030364442.1 PREDICTED: Gadus morhua AP-1 complex subunit sigma-3-like (LOC115549304) transcript variant X1 mRNA	AP2A2 NM 012305.4 Homo sapiens adaptor related protein complex 2 subunit alpha 2 (AP2A2) transcript variant 2 mRNA	1.84583				2.16189
ap1s3 XM 030364442.1 PREDICTED: Gadus morhua AP-1 complex subunit sigma-3-like (LOC115549304) transcript variant X1 mRNA	ap2a2 XM 030376179.1 PREDICTED: Gadus morhua AP-2 complex subunit alpha-2-like (LOC115558241) mRNA	1.84583				2.16189
ap1s3 XM 030364442.1 PREDICTED: Gadus morhua AP-1 complex subunit sigma-3-like (LOC115549304) transcript variant X1 mRNA	ap2a2 XM 030376454.1 PREDICTED: Gadus morhua AP-2 complex subunit alpha-2 (LOC115558380) transcript variant X1 mRNA	1.84583				2.16189
ap1s3 XM 030364442.1 PREDICTED: Gadus morhua AP-1 complex subunit sigma-3-like (LOC115549304) transcript variant X1 mRNA	AP4E1 NM 001252127.2 Homo sapiens adaptor related protein complex 4 subunit epsilon 1 (AP4E1) transcript variant 2 mRNA	1.8589				2.16189
ap1s3 XM 030364442.1 PREDICTED: Gadus morhua AP-1 complex subunit sigma-3-like (LOC115549304) transcript variant X1 mRNA	ap5z1 XM 030349847.1 PREDICTED: Gadus morhua adaptor related protein complex 5 subunit zeta 1 (ap5z1) mRNA	1.8718				2.16262
ap1s3 XM 030364442.1 PREDICTED: Gadus morhua AP-1 complex subunit sigma-3-like (LOC115549304) transcript variant X1 mRNA	AP4B1 NM 006594.5 Homo sapiens adaptor related protein complex 4 subunit beta 1 (AP4B1) transcript variant 1 mRNA	1.89494				2.16262
ap1s3 XM 030364442.1 PREDICTED: Gadus morhua AP-1 complex subunit sigma-3-like (LOC115549304) transcript variant X1 mRNA	ap4b1 XM 030362761.1 PREDICTED: Gadus morhua adaptor related protein complex 4 subunit beta 1 (ap4b1) transcript variant X1 mRNA	1.89494				2.16357
ap1s3 XM 030364442.1 PREDICTED: Gadus morhua AP-1 complex subunit sigma-3-like (LOC115549304) transcript variant X1 mRNA	ap4m1 XM 030361805.1 PREDICTED: Gadus morhua adaptor related protein complex 4 subunit mu 1 (ap4m1) mRNA	1.89494				2.16357
ap1s3 XM 030364442.1 PREDICTED: Gadus morhua AP-1 complex subunit sigma-3-like (LOC115549304) transcript variant X1 mRNA	AP3B2 NM 001278511.2 Homo sapiens adaptor related protein complex 3 subunit beta 2 (AP3B2) transcript variant 3 mRNA	1.90793				2.16375
ap1s3 XM 030364442.1 PREDICTED: Gadus morhua AP-1 complex subunit sigma-3-like (LOC115549304) transcript variant X1 mRNA	AP3M2 NM 001134296.2 Homo sapiens adaptor related protein complex 3 subunit mu 2 (AP3M2) transcript variant 1 mRNA	1.93152				2.16428
ap1s3 XM 030364442.1 PREDICTED: Gadus morhua AP-1 complex subunit sigma-3-like (LOC115549304) transcript variant X1 mRNA	AP2M1 NM 004068.4 Homo sapiens adaptor related protein complex 2 subunit mu 1 (AP2M1) transcript variant 1 mRNA	1.93908				2.16532
ap1s3 XM 030364442.1 PREDICTED: Gadus morhua AP-1 complex subunit sigma-3-like (LOC115549304) transcript variant X1 mRNA	AP3M1 NM 001320263.2 Homo sapiens adaptor related protein complex 3 subunit mu 1 (AP3M1) transcript variant 4 mRNA	1.98281				2.16535
ap1s3 XM 030364442.1 PREDICTED: Gadus morhua AP-1 complex subunit sigma-3-like (LOC115549304) transcript variant X1 mRNA	AP4M1 NM 004722.4 Homo sapiens adaptor related protein complex 4 subunit mu 1 (AP4M1) transcript variant 1 mRNA	1.98592				2.16645
ap1s3 XM 030364442.1 PREDICTED: Gadus morhua AP-1 complex subunit sigma-3-like (LOC115549304) transcript variant X1 mRNA	ap2ma XM 030364979.1 PREDICTED: Gadus morhua AP-2 complex subunit mu-A (LOC115549660) transcript variant X1 mRNA	1.98787				2.16645
ap1s3 XM 030364442.1 PREDICTED: Gadus morhua AP-1 complex subunit sigma-3-like (LOC115549304) transcript variant X1 mRNA	ap3m1 XM 030379194.1 PREDICTED: Gadus morhua AP-3 complex subunit mu-1-like (LOC115559957) transcript variant X1 mRNA	2.03688				2.16665
ap1s3 XM 030364442.1 PREDICTED: Gadus morhua AP-1 complex subunit sigma-3-like (LOC115549304) transcript variant X1 mRNA	ap2ma XM 030381516.1 PREDICTED: Gadus morhua AP-2 complex subunit mu-A-like (LOC115561448) transcript variant X1 mRNA	2.03917				2.16685
ap1s3 XM 030364442.1 PREDICTED: Gadus morhua AP-1 complex subunit sigma-3-like (LOC115549304) transcript variant X1 mRNA	AP5Z1 NM 001364858.1 Homo sapiens adaptor related protein complex 5 subunit zeta 1 (AP5Z1) transcript variant 2 mRNA	2.04599				2.16849
ap1s3 XM 030364442.1 PREDICTED: Gadus morhua AP-1 complex subunit sigma-3-like (LOC115549304) transcript variant X1 mRNA	AP5M1 NM 018229.4 Homo sapiens adaptor related protein complex 5 subunit mu 1 (AP5M1) transcript variant 1 mRNA	2.086				2.16905
ap1s3 XM 030364442.1 PREDICTED: Gadus morhua AP-1 complex subunit sigma-3-like (LOC115549304) transcript variant X1 mRNA	ap3m2 XM 030357645.1 PREDICTED: Gadus morhua AP-3 complex subunit mu-2 (LOC115544963) mRNA	2.10126				2.16961
ap1s3 XM 030364442.1 PREDICTED: Gadus morhua AP-1 complex subunit sigma-3-like (LOC115549304) transcript variant X1 mRNA	ap5b1 XM 030374270.1 PREDICTED: Gadus morhua adaptor related protein complex 5 subunit beta 1 (ap5b1) mRNA	2.14007				2.16969
ap1s3 XM 030364442.1 PREDICTED: Gadus morhua AP-1 complex subunit sigma-3-like (LOC115549304) transcript variant X1 mRNA	AP5B1 NM 138368.5 Homo sapiens adaptor related protein complex 5 subunit beta 1 (AP5B1) mRNA	2.21021				2.16969
ap1s3 XM 030364442.1 PREDICTED: Gadus morhua AP-1 complex subunit sigma-3-like (LOC115549304) transcript variant X1 mRNA	ap5m1 XM 030356378.1 PREDICTED: Gadus morhua adaptor related protein complex 5 subunit mu 1 (ap5m1) mRNA	2.2959				2.1702
ap1s3 XM 030364442.1 PREDICTED: Gadus morhua AP-1 complex subunit sigma-3-like (LOC115549304) transcript variant X1 mRNA	ap5s1 XM 030357132.1 PREDICTED: Gadus morhua adaptor related protein complex 5 subunit sigma 1 (ap5s1) mRNA	2.34341				2.17041
ap1s3 XM 030381007.1 PREDICTED: Gadus morhua adaptor related protein complex 1 subunit sigma 3 (ap1s3) transcript variant X1 mRNA	ap2s1 XM 030337445.1 PREDICTED: Gadus morhua adaptor related protein complex 2 subunit sigma 1 (ap2s1) mRNA	0.874031				2.17073
ap1s3 XM 030381007.1 PREDICTED: Gadus morhua adaptor related protein complex 1 subunit sigma 3 (ap1s3) transcript variant X1 mRNA	AP2S1 NM 001301076.3 Homo sapiens adaptor related protein complex 2 subunit sigma 1 (AP2S1) transcript variant 3 mRNA	0.891423				2.17073
ap1s3 XM 030381007.1 PREDICTED: Gadus morhua adaptor related protein complex 1 subunit sigma 3 (ap1s3) transcript variant X1 mRNA	ap3s1 XM 030359145.1 PREDICTED: Gadus morhua adaptor related protein complex 3 subunit sigma 1 (ap3s1) transcript variant X1 mRNA	0.916291				2.17165
ap1s3 XM 030381007.1 PREDICTED: Gadus morhua adaptor related protein complex 1 subunit sigma 3 (ap1s3) transcript variant X1 mRNA	AP3S1 NM 001364119.1 Homo sapiens adaptor related protein complex 3 subunit sigma 1 (AP3S1) transcript variant 7 mRNA	0.9529				2.17165
ap1s3 XM 030381007.1 PREDICTED: Gadus morhua adaptor related protein complex 1 subunit sigma 3 (ap1s3) transcript variant X1 mRNA	ap4s1 XM 030355742.1 PREDICTED: Gadus morhua adaptor related protein complex 4 subunit sigma 1 (ap4s1) transcript variant X1 mRNA	0.978468				2.17277
ap1s3 XM 030381007.1 PREDICTED: Gadus morhua adaptor related protein complex 1 subunit sigma 3 (ap1s3) transcript variant X1 mRNA	AP3S2 NM 005829.5 Homo sapiens adaptor related protein complex 3 subunit sigma 2 (AP3S2) transcript variant 1 mRNA	1.00509				2.17475
ap1s3 XM 030381007.1 PREDICTED: Gadus morhua adaptor related protein complex 1 subunit sigma 3 (ap1s3) transcript variant X1 mRNA	ap3s2 XM 030376755.1 PREDICTED: Gadus morhua adaptor related protein complex 3 subunit sigma 2 (ap3s2) mRNA	1.00509				2.17475
ap1s3 XM 030381007.1 PREDICTED: Gadus morhua adaptor related protein complex 1 subunit sigma 3 (ap1s3) transcript variant X1 mRNA	AP4S1 NM 001128126.3 Homo sapiens adaptor related protein complex 4 subunit sigma 1 (AP4S1) transcript variant 2 mRNA	1.14306				2.17525
ap1s3 XM 030381007.1 PREDICTED: Gadus morhua adaptor related protein complex 1 subunit sigma 3 (ap1s3) transcript variant X1 mRNA	AP3D1 NM 001261826.3 Homo sapiens adaptor related protein complex 3 subunit delta 1 (AP3D1) transcript variant 3 mRNA	1.65658				2.17525
ap1s3 XM 030381007.1 PREDICTED: Gadus morhua adaptor related protein complex 1 subunit sigma 3 (ap1s3) transcript variant X1 mRNA	ap3d1 XM 030372535.1 PREDICTED: Gadus morhua adaptor related protein complex 3 subunit delta 1 (ap3d1) transcript variant X1 mRNA	1.65658				2.17634
ap1s3 XM 030381007.1 PREDICTED: Gadus morhua adaptor related protein complex 1 subunit sigma 3 (ap1s3) transcript variant X1 mRNA	ap5z1 XM 030349847.1 PREDICTED: Gadus morhua adaptor related protein complex 5 subunit zeta 1 (ap5z1) mRNA	1.69823				2.17682
ap1s3 XM 030381007.1 PREDICTED: Gadus morhua adaptor related protein complex 1 subunit sigma 3 (ap1s3) transcript variant X1 mRNA	AP3B1 NM 001271769.2 Homo sapiens adaptor related protein complex 3 subunit beta 1 (AP3B1) transcript variant 2 mRNA	1.7984				2.17682
ap1s3 XM 030381007.1 PREDICTED: Gadus morhua adaptor related protein complex 1 subunit sigma 3 (ap1s3) transcript variant X1 mRNA	ap3b1 XM 030353667.1 PREDICTED: Gadus morhua adaptor related protein complex 3 subunit beta 1 (ap3b1) transcript variant X1 mRNA	1.805				2.17682
ap1s3 XM 030381007.1 PREDICTED: Gadus morhua adaptor related protein complex 1 subunit sigma 3 (ap1s3) transcript variant X1 mRNA	AP3B2 NM 001278511.2 Homo sapiens adaptor related protein complex 3 subunit beta 2 (AP3B2) transcript variant 3 mRNA	1.84583				2.17742
ap1s3 XM 030381007.1 PREDICTED: Gadus morhua adaptor related protein complex 1 subunit sigma 3 (ap1s3) transcript variant X1 mRNA	ap3b2 XM 030365115.1 PREDICTED: Gadus morhua adaptor related protein complex 3 subunit beta 2 (ap3b2) transcript variant X1 mRNA	1.84583				2.17742
ap1s3 XM 030381007.1 PREDICTED: Gadus morhua adaptor related protein complex 1 subunit sigma 3 (ap1s3) transcript variant X1 mRNA	AP5S1 NM 018347.3 Homo sapiens adaptor related protein complex 5 subunit sigma 1 (AP5S1) transcript variant 2 mRNA	1.8718				2.17742
ap1s3 XM 030381007.1 PREDICTED: Gadus morhua adaptor related protein complex 1 subunit sigma 3 (ap1s3) transcript variant X1 mRNA	ap4b1 XM 030362761.1 PREDICTED: Gadus morhua adaptor related protein complex 4 subunit beta 1 (ap4b1) transcript variant X1 mRNA	1.89494				2.17929
ap1s3 XM 030381007.1 PREDICTED: Gadus morhua adaptor related protein complex 1 subunit sigma 3 (ap1s3) transcript variant X1 mRNA	AP5Z1 NM 001364858.1 Homo sapiens adaptor related protein complex 5 subunit zeta 1 (AP5Z1) transcript variant 2 mRNA	1.94591				2.18054
ap1s3 XM 030381007.1 PREDICTED: Gadus morhua adaptor related protein complex 1 subunit sigma 3 (ap1s3) transcript variant X1 mRNA	AP2A2 NM 012305.4 Homo sapiens adaptor related protein complex 2 subunit alpha 2 (AP2A2) transcript variant 2 mRNA	1.97276				2.18054
ap1s3 XM 030381007.1 PREDICTED: Gadus morhua adaptor related protein complex 1 subunit sigma 3 (ap1s3) transcript variant X1 mRNA	AP4B1 NM 006594.5 Homo sapiens adaptor related protein complex 4 subunit beta 1 (AP4B1) transcript variant 1 mRNA	1.98592				2.18324
ap1s3 XM 030381007.1 PREDICTED: Gadus morhua adaptor related protein complex 1 subunit sigma 3 (ap1s3) transcript variant X1 mRNA	ap5b1 XM 030374270.1 PREDICTED: Gadus morhua adaptor related protein complex 5 subunit beta 1 (ap5b1) mRNA	1.98592				2.18324
ap1s3 XM 030381007.1 PREDICTED: Gadus morhua adaptor related protein complex 1 subunit sigma 3 (ap1s3) transcript variant X1 mRNA	AP2A1 NM 014203.3 Homo sapiens adaptor related protein complex 2 subunit alpha 1 (AP2A1) transcript variant 1 mRNA	2.02155				2.18324
ap1s3 XM 030381007.1 PREDICTED: Gadus morhua adaptor related protein complex 1 subunit sigma 3 (ap1s3) transcript variant X1 mRNA	ap4e1 XM 030365953.1 PREDICTED: Gadus morhua adaptor related protein complex 4 subunit epsilon 1 (ap4e1) transcript variant X1 mRNA	2.02155				2.18324
ap1s3 XM 030381007.1 PREDICTED: Gadus morhua adaptor related protein complex 1 subunit sigma 3 (ap1s3) transcript variant X1 mRNA	AP3M1 NM 001320263.2 Homo sapiens adaptor related protein complex 3 subunit mu 1 (AP3M1) transcript variant 4 mRNA	2.03688				2.18324
ap1s3 XM 030381007.1 PREDICTED: Gadus morhua adaptor related protein complex 1 subunit sigma 3 (ap1s3) transcript variant X1 mRNA	AP3M2 NM 001134296.2 Homo sapiens adaptor related protein complex 3 subunit mu 2 (AP3M2) transcript variant 1 mRNA	2.03688				2.18452
ap1s3 XM 030381007.1 PREDICTED: Gadus morhua adaptor related protein complex 1 subunit sigma 3 (ap1s3) transcript variant X1 mRNA	ap2a2 XM 030376179.1 PREDICTED: Gadus morhua AP-2 complex subunit alpha-2-like (LOC115558241) mRNA	2.07284				2.1848
ap1s3 XM 030381007.1 PREDICTED: Gadus morhua adaptor related protein complex 1 subunit sigma 3 (ap1s3) transcript variant X1 mRNA	ap2a2 XM 030376454.1 PREDICTED: Gadus morhua AP-2 complex subunit alpha-2 (LOC115558380) transcript variant X1 mRNA	2.07284				2.18507
ap1s3 XM 030381007.1 PREDICTED: Gadus morhua adaptor related protein complex 1 subunit sigma 3 (ap1s3) transcript variant X1 mRNA	AP4E1 NM 001252127.2 Homo sapiens adaptor related protein complex 4 subunit epsilon 1 (AP4E1) transcript variant 2 mRNA	2.07284				2.18507
ap1s3 XM 030381007.1 PREDICTED: Gadus morhua adaptor related protein complex 1 subunit sigma 3 (ap1s3) transcript variant X1 mRNA	AP2B1 NM 001030006.2 Homo sapiens adaptor related protein complex 2 subunit beta 1 (AP2B1) transcript variant 1 mRNA	2.07944				2.18546
ap1s3 XM 030381007.1 PREDICTED: Gadus morhua adaptor related protein complex 1 subunit sigma 3 (ap1s3) transcript variant X1 mRNA	ap3m1 XM 030379194.1 PREDICTED: Gadus morhua AP-3 complex subunit mu-1-like (LOC115559957) transcript variant X1 mRNA	2.09404				2.18591
ap1s3 XM 030381007.1 PREDICTED: Gadus morhua adaptor related protein complex 1 subunit sigma 3 (ap1s3) transcript variant X1 mRNA	ap3m2 XM 030357645.1 PREDICTED: Gadus morhua AP-3 complex subunit mu-2 (LOC115544963) mRNA	2.16189				2.18683
ap1s3 XM 030381007.1 PREDICTED: Gadus morhua adaptor related protein complex 1 subunit sigma 3 (ap1s3) transcript variant X1 mRNA	ap5s1 XM 030357132.1 PREDICTED: Gadus morhua adaptor related protein complex 5 subunit sigma 1 (ap5s1) mRNA	2.26336				2.18683
ap1s3 XM 030381007.1 PREDICTED: Gadus morhua adaptor related protein complex 1 subunit sigma 3 (ap1s3) transcript variant X1 mRNA	AP4M1 NM 004722.4 Homo sapiens adaptor related protein complex 4 subunit mu 1 (AP4M1) transcript variant 1 mRNA	2.32239				2.18707
ap1s3 XM 030381007.1 PREDICTED: Gadus morhua adaptor related protein complex 1 subunit sigma 3 (ap1s3) transcript variant X1 mRNA	ap4m1 XM 030361805.1 PREDICTED: Gadus morhua adaptor related protein complex 4 subunit mu 1 (ap4m1) mRNA	2.32239				2.1873
ap1s3 XM 030381007.1 PREDICTED: Gadus morhua adaptor related protein complex 1 subunit sigma 3 (ap1s3) transcript variant X1 mRNA	AP5M1 NM 018229.4 Homo sapiens adaptor related protein complex 5 subunit mu 1 (AP5M1) transcript variant 1 mRNA	2.32239				2.18752
ap1s3 XM 030381007.1 PREDICTED: Gadus morhua adaptor related protein complex 1 subunit sigma 3 (ap1s3) transcript variant X1 mRNA	AP2M1 NM 004068.4 Homo sapiens adaptor related protein complex 2 subunit mu 1 (AP2M1) transcript variant 1 mRNA	2.34455				2.18817
ap1s3 XM 030381007.1 PREDICTED: Gadus morhua adaptor related protein complex 1 subunit sigma 3 (ap1s3) transcript variant X1 mRNA	ap2ma XM 030364979.1 PREDICTED: Gadus morhua AP-2 complex subunit mu-A (LOC115549660) transcript variant X1 mRNA	2.41866				2.18864
ap1s3 XM 030381007.1 PREDICTED: Gadus morhua adaptor related protein complex 1 subunit sigma 3 (ap1s3) transcript variant X1 mRNA	ap2ma XM 030381516.1 PREDICTED: Gadus morhua AP-2 complex subunit mu-A-like (LOC115561448) transcript variant X1 mRNA	2.4987				2.18979
ap1s3 XM 030381007.1 PREDICTED: Gadus morhua adaptor related protein complex 1 subunit sigma 3 (ap1s3) transcript variant X1 mRNA	AP5B1 NM 138368.5 Homo sapiens adaptor related protein complex 5 subunit beta 1 (AP5B1) mRNA	2.53897				2.19067
ap1s3 XM 030381007.1 PREDICTED: Gadus morhua adaptor related protein complex 1 subunit sigma 3 (ap1s3) transcript variant X1 mRNA	ap5m1 XM 030356378.1 PREDICTED: Gadus morhua adaptor related protein complex 5 subunit mu 1 (ap5m1) mRNA	2.60605				2.19216
AP2A1 NM 014203.3 Homo sapiens adaptor related protein complex 2 subunit alpha 1 (AP2A1) transcript variant 1 mRNA	ap2a2 XM 030376179.1 PREDICTED: Gadus morhua AP-2 complex subunit alpha-2-like (LOC115558241) mRNA	0.163072				2.19227
AP2A1 NM 014203.3 Homo sapiens adaptor related protein complex 2 subunit alpha 1 (AP2A1) transcript variant 1 mRNA	AP2A2 NM 012305.4 Homo sapiens adaptor related protein complex 2 subunit alpha 2 (AP2A2) transcript variant 2 mRNA	0.18734				2.19238
AP2A1 NM 014203.3 Homo sapiens adaptor related protein complex 2 subunit alpha 1 (AP2A1) transcript variant 1 mRNA	ap2a2 XM 030376454.1 PREDICTED: Gadus morhua AP-2 complex subunit alpha-2 (LOC115558380) transcript variant X1 mRNA	0.255845				2.19273
AP2A1 NM 014203.3 Homo sapiens adaptor related protein complex 2 subunit alpha 1 (AP2A1) transcript variant 1 mRNA	AP4E1 NM 001252127.2 Homo sapiens adaptor related protein complex 4 subunit epsilon 1 (AP4E1) transcript variant 2 mRNA	1.74806				2.19407
AP2A1 NM 014203.3 Homo sapiens adaptor related protein complex 2 subunit alpha 1 (AP2A1) transcript variant 1 mRNA	ap4e1 XM 030365953.1 PREDICTED: Gadus morhua adaptor related protein complex 4 subunit epsilon 1 (ap4e1) transcript variant X1 mRNA	1.75329				2.19464
AP2A1 NM 014203.3 Homo sapiens adaptor related protein complex 2 subunit alpha 1 (AP2A1) transcript variant 1 mRNA	ap4s1 XM 030355742.1 PREDICTED: Gadus morhua adaptor related protein complex 4 subunit sigma 1 (ap4s1) transcript variant X1 mRNA	1.77777				2.19481
AP2A1 NM 014203.3 Homo sapiens adaptor related protein complex 2 subunit alpha 1 (AP2A1) transcript variant 1 mRNA	ap3d1 XM 030372535.1 PREDICTED: Gadus morhua adaptor related protein complex 3 subunit delta 1 (ap3d1) transcript variant X1 mRNA	1.78626				2.19722
AP2A1 NM 014203.3 Homo sapiens adaptor related protein complex 2 subunit alpha 1 (AP2A1) transcript variant 1 mRNA	AP3D1 NM 001261826.3 Homo sapiens adaptor related protein complex 3 subunit delta 1 (AP3D1) transcript variant 3 mRNA	1.87684				2.19722
AP2A1 NM 014203.3 Homo sapiens adaptor related protein complex 2 subunit alpha 1 (AP2A1) transcript variant 1 mRNA	AP3S2 NM 005829.5 Homo sapiens adaptor related protein complex 3 subunit sigma 2 (AP3S2) transcript variant 1 mRNA	1.87728				2.19722
AP2A1 NM 014203.3 Homo sapiens adaptor related protein complex 2 subunit alpha 1 (AP2A1) transcript variant 1 mRNA	AP2B1 NM 001030006.2 Homo sapiens adaptor related protein complex 2 subunit beta 1 (AP2B1) transcript variant 1 mRNA	1.89028				2.19722
AP2A1 NM 014203.3 Homo sapiens adaptor related protein complex 2 subunit alpha 1 (AP2A1) transcript variant 1 mRNA	ap3s2 XM 030376755.1 PREDICTED: Gadus morhua adaptor related protein complex 3 subunit sigma 2 (ap3s2) mRNA	1.90817				2.19722
AP2A1 NM 014203.3 Homo sapiens adaptor related protein complex 2 subunit alpha 1 (AP2A1) transcript variant 1 mRNA	AP3S1 NM 001364119.1 Homo sapiens adaptor related protein complex 3 subunit sigma 1 (AP3S1) transcript variant 7 mRNA	1.94591				2.19722
AP2A1 NM 014203.3 Homo sapiens adaptor related protein complex 2 subunit alpha 1 (AP2A1) transcript variant 1 mRNA	AP5S1 NM 018347.3 Homo sapiens adaptor related protein complex 5 subunit sigma 1 (AP5S1) transcript variant 2 mRNA	1.97202				2.19722
AP2A1 NM 014203.3 Homo sapiens adaptor related protein complex 2 subunit alpha 1 (AP2A1) transcript variant 1 mRNA	AP5M1 NM 018229.4 Homo sapiens adaptor related protein complex 5 subunit mu 1 (AP5M1) transcript variant 1 mRNA	1.97276				2.19722
AP2A1 NM 014203.3 Homo sapiens adaptor related protein complex 2 subunit alpha 1 (AP2A1) transcript variant 1 mRNA	AP4S1 NM 001128126.3 Homo sapiens adaptor related protein complex 4 subunit sigma 1 (AP4S1) transcript variant 2 mRNA	1.9972				2.19722
AP2A1 NM 014203.3 Homo sapiens adaptor related protein complex 2 subunit alpha 1 (AP2A1) transcript variant 1 mRNA	AP2S1 NM 001301076.3 Homo sapiens adaptor related protein complex 2 subunit sigma 1 (AP2S1) transcript variant 3 mRNA	1.9989				2.19722
AP2A1 NM 014203.3 Homo sapiens adaptor related protein complex 2 subunit alpha 1 (AP2A1) transcript variant 1 mRNA	AP4B1 NM 006594.5 Homo sapiens adaptor related protein complex 4 subunit beta 1 (AP4B1) transcript variant 1 mRNA	2.0149				2.19959
AP2A1 NM 014203.3 Homo sapiens adaptor related protein complex 2 subunit alpha 1 (AP2A1) transcript variant 1 mRNA	AP3B1 NM 001271769.2 Homo sapiens adaptor related protein complex 3 subunit beta 1 (AP3B1) transcript variant 2 mRNA	2.01605				2.20031
AP2A1 NM 014203.3 Homo sapiens adaptor related protein complex 2 subunit alpha 1 (AP2A1) transcript variant 1 mRNA	ap2s1 XM 030337445.1 PREDICTED: Gadus morhua adaptor related protein complex 2 subunit sigma 1 (ap2s1) mRNA	2.0441				2.20149
AP2A1 NM 014203.3 Homo sapiens adaptor related protein complex 2 subunit alpha 1 (AP2A1) transcript variant 1 mRNA	ap3s1 XM 030359145.1 PREDICTED: Gadus morhua adaptor related protein complex 3 subunit sigma 1 (ap3s1) transcript variant X1 mRNA	2.0488				2.20204
AP2A1 NM 014203.3 Homo sapiens adaptor related protein complex 2 subunit alpha 1 (AP2A1) transcript variant 1 mRNA	ap3b1 XM 030353667.1 PREDICTED: Gadus morhua adaptor related protein complex 3 subunit beta 1 (ap3b1) transcript variant X1 mRNA	2.09824				2.20238
AP2A1 NM 014203.3 Homo sapiens adaptor related protein complex 2 subunit alpha 1 (AP2A1) transcript variant 1 mRNA	ap5s1 XM 030357132.1 PREDICTED: Gadus morhua adaptor related protein complex 5 subunit sigma 1 (ap5s1) mRNA	2.10006				2.20276
AP2A1 NM 014203.3 Homo sapiens adaptor related protein complex 2 subunit alpha 1 (AP2A1) transcript variant 1 mRNA	ap4b1 XM 030362761.1 PREDICTED: Gadus morhua adaptor related protein complex 4 subunit beta 1 (ap4b1) transcript variant X1 mRNA	2.10654				2.20306
AP2A1 NM 014203.3 Homo sapiens adaptor related protein complex 2 subunit alpha 1 (AP2A1) transcript variant 1 mRNA	ap3b2 XM 030365115.1 PREDICTED: Gadus morhua adaptor related protein complex 3 subunit beta 2 (ap3b2) transcript variant X1 mRNA	2.11238				2.20444
AP2A1 NM 014203.3 Homo sapiens adaptor related protein complex 2 subunit alpha 1 (AP2A1) transcript variant 1 mRNA	AP3B2 NM 001278511.2 Homo sapiens adaptor related protein complex 3 subunit beta 2 (AP3B2) transcript variant 3 mRNA	2.21898				2.20495
AP2A1 NM 014203.3 Homo sapiens adaptor related protein complex 2 subunit alpha 1 (AP2A1) transcript variant 1 mRNA	AP5B1 NM 138368.5 Homo sapiens adaptor related protein complex 5 subunit beta 1 (AP5B1) mRNA	2.24812				2.20513
AP2A1 NM 014203.3 Homo sapiens adaptor related protein complex 2 subunit alpha 1 (AP2A1) transcript variant 1 mRNA	AP2M1 NM 004068.4 Homo sapiens adaptor related protein complex 2 subunit mu 1 (AP2M1) transcript variant 1 mRNA	2.25252				2.20727
AP2A1 NM 014203.3 Homo sapiens adaptor related protein complex 2 subunit alpha 1 (AP2A1) transcript variant 1 mRNA	ap2ma XM 030381516.1 PREDICTED: Gadus morhua AP-2 complex subunit mu-A-like (LOC115561448) transcript variant X1 mRNA	2.25496				2.20727
AP2A1 NM 014203.3 Homo sapiens adaptor related protein complex 2 subunit alpha 1 (AP2A1) transcript variant 1 mRNA	ap4m1 XM 030361805.1 PREDICTED: Gadus morhua adaptor related protein complex 4 subunit mu 1 (ap4m1) mRNA	2.27189				2.20727
AP2A1 NM 014203.3 Homo sapiens adaptor related protein complex 2 subunit alpha 1 (AP2A1) transcript variant 1 mRNA	ap2ma XM 030364979.1 PREDICTED: Gadus morhua AP-2 complex subunit mu-A (LOC115549660) transcript variant X1 mRNA	2.27605				2.20775
AP2A1 NM 014203.3 Homo sapiens adaptor related protein complex 2 subunit alpha 1 (AP2A1) transcript variant 1 mRNA	ap5z1 XM 030349847.1 PREDICTED: Gadus morhua adaptor related protein complex 5 subunit zeta 1 (ap5z1) mRNA	2.27829				2.20775
AP2A1 NM 014203.3 Homo sapiens adaptor related protein complex 2 subunit alpha 1 (AP2A1) transcript variant 1 mRNA	ap5m1 XM 030356378.1 PREDICTED: Gadus morhua adaptor related protein complex 5 subunit mu 1 (ap5m1) mRNA	2.29604				2.20806
AP2A1 NM 014203.3 Homo sapiens adaptor related protein complex 2 subunit alpha 1 (AP2A1) transcript variant 1 mRNA	ap3m1 XM 030379194.1 PREDICTED: Gadus morhua AP-3 complex subunit mu-1-like (LOC115559957) transcript variant X1 mRNA	2.30508				2.20827
AP2A1 NM 014203.3 Homo sapiens adaptor related protein complex 2 subunit alpha 1 (AP2A1) transcript variant 1 mRNA	AP3M1 NM 001320263.2 Homo sapiens adaptor related protein complex 3 subunit mu 1 (AP3M1) transcript variant 4 mRNA	2.3304				2.20949
AP2A1 NM 014203.3 Homo sapiens adaptor related protein complex 2 subunit alpha 1 (AP2A1) transcript variant 1 mRNA	AP5Z1 NM 001364858.1 Homo sapiens adaptor related protein complex 5 subunit zeta 1 (AP5Z1) transcript variant 2 mRNA	2.33537				2.20949
AP2A1 NM 014203.3 Homo sapiens adaptor related protein complex 2 subunit alpha 1 (AP2A1) transcript variant 1 mRNA	AP3M2 NM 001134296.2 Homo sapiens adaptor related protein complex 3 subunit mu 2 (AP3M2) transcript variant 1 mRNA	2.35638				2.20949
AP2A1 NM 014203.3 Homo sapiens adaptor related protein complex 2 subunit alpha 1 (AP2A1) transcript variant 1 mRNA	ap3m2 XM 030357645.1 PREDICTED: Gadus morhua AP-3 complex subunit mu-2 (LOC115544963) mRNA	2.41044				2.20977
AP2A1 NM 014203.3 Homo sapiens adaptor related protein complex 2 subunit alpha 1 (AP2A1) transcript variant 1 mRNA	AP4M1 NM 004722.4 Homo sapiens adaptor related protein complex 4 subunit mu 1 (AP4M1) transcript variant 1 mRNA	2.4192				2.20977
AP2A1 NM 014203.3 Homo sapiens adaptor related protein complex 2 subunit alpha 1 (AP2A1) transcript variant 1 mRNA	ap5b1 XM 030374270.1 PREDICTED: Gadus morhua adaptor related protein complex 5 subunit beta 1 (ap5b1) mRNA	2.46446				2.20977
AP2A2 NM 012305.4 Homo sapiens adaptor related protein complex 2 subunit alpha 2 (AP2A2) transcript variant 2 mRNA	ap2a2 XM 030376454.1 PREDICTED: Gadus morhua AP-2 complex subunit alpha-2 (LOC115558380) transcript variant X1 mRNA	0.168534				2.20977
AP2A2 NM 012305.4 Homo sapiens adaptor related protein complex 2 subunit alpha 2 (AP2A2) transcript variant 2 mRNA	ap2a2 XM 030376179.1 PREDICTED: Gadus morhua AP-2 complex subunit alpha-2-like (LOC115558241) mRNA	0.177561				2.21021
AP2A2 NM 012305.4 Homo sapiens adaptor related protein complex 2 subunit alpha 2 (AP2A2) transcript variant 2 mRNA	ap4e1 XM 030365953.1 PREDICTED: Gadus morhua adaptor related protein complex 4 subunit epsilon 1 (ap4e1) transcript variant X1 mRNA	1.70588				2.21102
AP2A2 NM 012305.4 Homo sapiens adaptor related protein complex 2 subunit alpha 2 (AP2A2) transcript variant 2 mRNA	AP4E1 NM 001252127.2 Homo sapiens adaptor related protein complex 4 subunit epsilon 1 (AP4E1) transcript variant 2 mRNA	1.75189				2.21193
AP2A2 NM 012305.4 Homo sapiens adaptor related protein complex 2 subunit alpha 2 (AP2A2) transcript variant 2 mRNA	ap4s1 XM 030355742.1 PREDICTED: Gadus morhua adaptor related protein complex 4 subunit sigma 1 (ap4s1) transcript variant X1 mRNA	1.77777				2.21226
AP2A2 NM 012305.4 Homo sapiens adaptor related protein complex 2 subunit alpha 2 (AP2A2) transcript variant 2 mRNA	ap3d1 XM 030372535.1 PREDICTED: Gadus morhua adaptor related protein complex 3 subunit delta 1 (ap3d1) transcript variant X1 mRNA	1.81267				2.21261
AP2A2 NM 012305.4 Homo sapiens adaptor related protein complex 2 subunit alpha 2 (AP2A2) transcript variant 2 mRNA	AP2B1 NM 001030006.2 Homo sapiens adaptor related protein complex 2 subunit beta 1 (AP2B1) transcript variant 1 mRNA	1.82813				2.21261
AP2A2 NM 012305.4 Homo sapiens adaptor related protein complex 2 subunit alpha 2 (AP2A2) transcript variant 2 mRNA	AP3D1 NM 001261826.3 Homo sapiens adaptor related protein complex 3 subunit delta 1 (AP3D1) transcript variant 3 mRNA	1.84195				2.21297
AP2A2 NM 012305.4 Homo sapiens adaptor related protein complex 2 subunit alpha 2 (AP2A2) transcript variant 2 mRNA	AP3S1 NM 001364119.1 Homo sapiens adaptor related protein complex 3 subunit sigma 1 (AP3S1) transcript variant 7 mRNA	1.87692				2.21297
AP2A2 NM 012305.4 Homo sapiens adaptor related protein complex 2 subunit alpha 2 (AP2A2) transcript variant 2 mRNA	AP3S2 NM 005829.5 Homo sapiens adaptor related protein complex 3 subunit sigma 2 (AP3S2) transcript variant 1 mRNA	1.87728				2.21297
AP2A2 NM 012305.4 Homo sapiens adaptor related protein complex 2 subunit alpha 2 (AP2A2) transcript variant 2 mRNA	AP4S1 NM 001128126.3 Homo sapiens adaptor related protein complex 4 subunit sigma 1 (AP4S1) transcript variant 2 mRNA	1.89712				2.21297
AP2A2 NM 012305.4 Homo sapiens adaptor related protein complex 2 subunit alpha 2 (AP2A2) transcript variant 2 mRNA	ap3s2 XM 030376755.1 PREDICTED: Gadus morhua adaptor related protein complex 3 subunit sigma 2 (ap3s2) mRNA	1.90817				2.21297
AP2A2 NM 012305.4 Homo sapiens adaptor related protein complex 2 subunit alpha 2 (AP2A2) transcript variant 2 mRNA	ap3s1 XM 030359145.1 PREDICTED: Gadus morhua adaptor related protein complex 3 subunit sigma 1 (ap3s1) transcript variant X1 mRNA	1.91959				2.21297
AP2A2 NM 012305.4 Homo sapiens adaptor related protein complex 2 subunit alpha 2 (AP2A2) transcript variant 2 mRNA	AP4B1 NM 006594.5 Homo sapiens adaptor related protein complex 4 subunit beta 1 (AP4B1) transcript variant 1 mRNA	1.95172				2.21297
AP2A2 NM 012305.4 Homo sapiens adaptor related protein complex 2 subunit alpha 2 (AP2A2) transcript variant 2 mRNA	ap5s1 XM 030357132.1 PREDICTED: Gadus morhua adaptor related protein complex 5 subunit sigma 1 (ap5s1) mRNA	1.98228				2.21297
AP2A2 NM 012305.4 Homo sapiens adaptor related protein complex 2 subunit alpha 2 (AP2A2) transcript variant 2 mRNA	AP2S1 NM 001301076.3 Homo sapiens adaptor related protein complex 2 subunit sigma 1 (AP2S1) transcript variant 3 mRNA	1.9989				2.21375
AP2A2 NM 012305.4 Homo sapiens adaptor related protein complex 2 subunit alpha 2 (AP2A2) transcript variant 2 mRNA	AP5M1 NM 018229.4 Homo sapiens adaptor related protein complex 5 subunit mu 1 (AP5M1) transcript variant 1 mRNA	2.00502				2.21375
AP2A2 NM 012305.4 Homo sapiens adaptor related protein complex 2 subunit alpha 2 (AP2A2) transcript variant 2 mRNA	AP3B1 NM 001271769.2 Homo sapiens adaptor related protein complex 3 subunit beta 1 (AP3B1) transcript variant 2 mRNA	2.02695				2.21417
AP2A2 NM 012305.4 Homo sapiens adaptor related protein complex 2 subunit alpha 2 (AP2A2) transcript variant 2 mRNA	ap2s1 XM 030337445.1 PREDICTED: Gadus morhua adaptor related protein complex 2 subunit sigma 1 (ap2s1) mRNA	2.0441				2.21515
AP2A2 NM 012305.4 Homo sapiens adaptor related protein complex 2 subunit alpha 2 (AP2A2) transcript variant 2 mRNA	AP5S1 NM 018347.3 Homo sapiens adaptor related protein complex 5 subunit sigma 1 (AP5S1) transcript variant 2 mRNA	2.04898				2.21664
AP2A2 NM 012305.4 Homo sapiens adaptor related protein complex 2 subunit alpha 2 (AP2A2) transcript variant 2 mRNA	ap3b1 XM 030353667.1 PREDICTED: Gadus morhua adaptor related protein complex 3 subunit beta 1 (ap3b1) transcript variant X1 mRNA	2.0783				2.21664
AP2A2 NM 012305.4 Homo sapiens adaptor related protein complex 2 subunit alpha 2 (AP2A2) transcript variant 2 mRNA	ap3b2 XM 030365115.1 PREDICTED: Gadus morhua adaptor related protein complex 3 subunit beta 2 (ap3b2) transcript variant X1 mRNA	2.09186				2.21664
AP2A2 NM 012305.4 Homo sapiens adaptor related protein complex 2 subunit alpha 2 (AP2A2) transcript variant 2 mRNA	ap4b1 XM 030362761.1 PREDICTED: Gadus morhua adaptor related protein complex 4 subunit beta 1 (ap4b1) transcript variant X1 mRNA	2.10357				2.21723
AP2A2 NM 012305.4 Homo sapiens adaptor related protein complex 2 subunit alpha 2 (AP2A2) transcript variant 2 mRNA	AP3B2 NM 001278511.2 Homo sapiens adaptor related protein complex 3 subunit beta 2 (AP3B2) transcript variant 3 mRNA	2.14658				2.21784
AP2A2 NM 012305.4 Homo sapiens adaptor related protein complex 2 subunit alpha 2 (AP2A2) transcript variant 2 mRNA	ap4m1 XM 030361805.1 PREDICTED: Gadus morhua adaptor related protein complex 4 subunit mu 1 (ap4m1) mRNA	2.20444				2.21817
AP2A2 NM 012305.4 Homo sapiens adaptor related protein complex 2 subunit alpha 2 (AP2A2) transcript variant 2 mRNA	AP2M1 NM 004068.4 Homo sapiens adaptor related protein complex 2 subunit mu 1 (AP2M1) transcript variant 1 mRNA	2.22953				2.21817
AP2A2 NM 012305.4 Homo sapiens adaptor related protein complex 2 subunit alpha 2 (AP2A2) transcript variant 2 mRNA	ap2ma XM 030364979.1 PREDICTED: Gadus morhua AP-2 complex subunit mu-A (LOC115549660) transcript variant X1 mRNA	2.25252				2.21817
AP2A2 NM 012305.4 Homo sapiens adaptor related protein complex 2 subunit alpha 2 (AP2A2) transcript variant 2 mRNA	ap2ma XM 030381516.1 PREDICTED: Gadus morhua AP-2 complex subunit mu-A-like (LOC115561448) transcript variant X1 mRNA	2.25496				2.21828
AP2A2 NM 012305.4 Homo sapiens adaptor related protein complex 2 subunit alpha 2 (AP2A2) transcript variant 2 mRNA	AP5B1 NM 138368.5 Homo sapiens adaptor related protein complex 5 subunit beta 1 (AP5B1) mRNA	2.25896				2.21898
AP2A2 NM 012305.4 Homo sapiens adaptor related protein complex 2 subunit alpha 2 (AP2A2) transcript variant 2 mRNA	ap5m1 XM 030356378.1 PREDICTED: Gadus morhua adaptor related protein complex 5 subunit mu 1 (ap5m1) mRNA	2.27454				2.2192
AP2A2 NM 012305.4 Homo sapiens adaptor related protein complex 2 subunit alpha 2 (AP2A2) transcript variant 2 mRNA	ap5z1 XM 030349847.1 PREDICTED: Gadus morhua adaptor related protein complex 5 subunit zeta 1 (ap5z1) mRNA	2.29035				2.2192
AP2A2 NM 012305.4 Homo sapiens adaptor related protein complex 2 subunit alpha 2 (AP2A2) transcript variant 2 mRNA	AP4M1 NM 004722.4 Homo sapiens adaptor related protein complex 4 subunit mu 1 (AP4M1) transcript variant 1 mRNA	2.31911				2.2192
AP2A2 NM 012305.4 Homo sapiens adaptor related protein complex 2 subunit alpha 2 (AP2A2) transcript variant 2 mRNA	ap3m1 XM 030379194.1 PREDICTED: Gadus morhua AP-3 complex subunit mu-1-like (LOC115559957) transcript variant X1 mRNA	2.3304				2.2192
AP2A2 NM 012305.4 Homo sapiens adaptor related protein complex 2 subunit alpha 2 (AP2A2) transcript variant 2 mRNA	AP5Z1 NM 001364858.1 Homo sapiens adaptor related protein complex 5 subunit zeta 1 (AP5Z1) transcript variant 2 mRNA	2.33368				2.2192
AP2A2 NM 012305.4 Homo sapiens adaptor related protein complex 2 subunit alpha 2 (AP2A2) transcript variant 2 mRNA	ap5b1 XM 030374270.1 PREDICTED: Gadus morhua adaptor related protein complex 5 subunit beta 1 (ap5b1) mRNA	2.36797				2.2197
AP2A2 NM 012305.4 Homo sapiens adaptor related protein complex 2 subunit alpha 2 (AP2A2) transcript variant 2 mRNA	AP3M1 NM 001320263.2 Homo sapiens adaptor related protein complex 3 subunit mu 1 (AP3M1) transcript variant 4 mRNA	2.43861				2.2197
AP2A2 NM 012305.4 Homo sapiens adaptor related protein complex 2 subunit alpha 2 (AP2A2) transcript variant 2 mRNA	AP3M2 NM 001134296.2 Homo sapiens adaptor related protein complex 3 subunit mu 2 (AP3M2) transcript variant 1 mRNA	2.52823				2.2197
AP2A2 NM 012305.4 Homo sapiens adaptor related protein complex 2 subunit alpha 2 (AP2A2) transcript variant 2 mRNA	ap3m2 XM 030357645.1 PREDICTED: Gadus morhua AP-3 complex subunit mu-2 (LOC115544963) mRNA	2.55997				2.22011
ap2a2 XM 030376179.1 PREDICTED: Gadus morhua AP-2 complex subunit alpha-2-like (LOC115558241) mRNA	ap2a2 XM 030376454.1 PREDICTED: Gadus morhua AP-2 complex subunit alpha-2 (LOC115558380) transcript variant X1 mRNA	0.238775				2.22011
ap2a2 XM 030376179.1 PREDICTED: Gadus morhua AP-2 complex subunit alpha-2-like (LOC115558241) mRNA	ap4s1 XM 030355742.1 PREDICTED: Gadus morhua adaptor related protein complex 4 subunit sigma 1 (ap4s1) transcript variant X1 mRNA	1.69773				2.22076
ap2a2 XM 030376179.1 PREDICTED: Gadus morhua AP-2 complex subunit alpha-2-like (LOC115558241) mRNA	ap4e1 XM 030365953.1 PREDICTED: Gadus morhua adaptor related protein complex 4 subunit epsilon 1 (ap4e1) transcript variant X1 mRNA	1.74947				2.22076
ap2a2 XM 030376179.1 PREDICTED: Gadus morhua AP-2 complex subunit alpha-2-like (LOC115558241) mRNA	AP4E1 NM 001252127.2 Homo sapiens adaptor related protein complex 4 subunit epsilon 1 (AP4E1) transcript variant 2 mRNA	1.75062				2.22076
ap2a2 XM 030376179.1 PREDICTED: Gadus morhua AP-2 complex subunit alpha-2-like (LOC115558241) mRNA	ap3d1 XM 030372535.1 PREDICTED: Gadus morhua adaptor related protein complex 3 subunit delta 1 (ap3d1) transcript variant X1 mRNA	1.82171				2.22274
ap2a2 XM 030376179.1 PREDICTED: Gadus morhua AP-2 complex subunit alpha-2-like (LOC115558241) mRNA	AP2B1 NM 001030006.2 Homo sapiens adaptor related protein complex 2 subunit beta 1 (AP2B1) transcript variant 1 mRNA	1.83486				2.22303
ap2a2 XM 030376179.1 PREDICTED: Gadus morhua AP-2 complex subunit alpha-2-like (LOC115558241) mRNA	AP3S2 NM 005829.5 Homo sapiens adaptor related protein complex 3 subunit sigma 2 (AP3S2) transcript variant 1 mRNA	1.87728				2.22334
ap2a2 XM 030376179.1 PREDICTED: Gadus morhua AP-2 complex subunit alpha-2-like (LOC115558241) mRNA	AP3S1 NM 001364119.1 Homo sapiens adaptor related protein complex 3 subunit sigma 1 (AP3S1) transcript variant 7 mRNA	1.91082				2.22334
ap2a2 XM 030376179.1 PREDICTED: Gadus morhua AP-2 complex subunit alpha-2-like (LOC115558241) mRNA	AP3D1 NM 001261826.3 Homo sapiens adaptor related protein complex 3 subunit delta 1 (AP3D1) transcript variant 3 mRNA	1.91537				2.22334
ap2a2 XM 030376179.1 PREDICTED: Gadus morhua AP-2 complex subunit alpha-2-like (LOC115558241) mRNA	ap3s2 XM 030376755.1 PREDICTED: Gadus morhua adaptor related protein complex 3 subunit sigma 2 (ap3s2) mRNA	1.94591				2.22427
ap2a2 XM 030376179.1 PREDICTED: Gadus morhua AP-2 complex subunit alpha-2-like (LOC115558241) mRNA	AP4S1 NM 001128126.3 Homo sapiens adaptor related protein complex 4 subunit sigma 1 (AP4S1) transcript variant 2 mRNA	1.94591				2.22525
ap2a2 XM 030376179.1 PREDICTED: Gadus morhua AP-2 complex subunit alpha-2-like (LOC115558241) mRNA	AP4B1 NM 006594.5 Homo sapiens adaptor related protein complex 4 subunit beta 1 (AP4B1) transcript variant 1 mRNA	1.97234				2.2258
ap2a2 XM 030376179.1 PREDICTED: Gadus morhua AP-2 complex subunit alpha-2-like (LOC115558241) mRNA	AP2S1 NM 001301076.3 Homo sapiens adaptor related protein complex 2 subunit sigma 1 (AP2S1) transcript variant 3 mRNA	1.9989				2.22642
ap2a2 XM 030376179.1 PREDICTED: Gadus morhua AP-2 complex subunit alpha-2-like (LOC115558241) mRNA	AP5M1 NM 018229.4 Homo sapiens adaptor related protein complex 5 subunit mu 1 (AP5M1) transcript variant 1 mRNA	2.00502				2.22642
ap2a2 XM 030376179.1 PREDICTED: Gadus morhua AP-2 complex subunit alpha-2-like (LOC115558241) mRNA	AP5S1 NM 018347.3 Homo sapiens adaptor related protein complex 5 subunit sigma 1 (AP5S1) transcript variant 2 mRNA	2.00976				2.22642
ap2a2 XM 030376179.1 PREDICTED: Gadus morhua AP-2 complex subunit alpha-2-like (LOC115558241) mRNA	ap2s1 XM 030337445.1 PREDICTED: Gadus morhua adaptor related protein complex 2 subunit sigma 1 (ap2s1) mRNA	2.0441				2.2266
ap2a2 XM 030376179.1 PREDICTED: Gadus morhua AP-2 complex subunit alpha-2-like (LOC115558241) mRNA	ap3s1 XM 030359145.1 PREDICTED: Gadus morhua adaptor related protein complex 3 subunit sigma 1 (ap3s1) transcript variant X1 mRNA	2.0488				2.22708
ap2a2 XM 030376179.1 PREDICTED: Gadus morhua AP-2 complex subunit alpha-2-like (LOC115558241) mRNA	AP3B1 NM 001271769.2 Homo sapiens adaptor related protein complex 3 subunit beta 1 (AP3B1) transcript variant 2 mRNA	2.05573				2.22953
ap2a2 XM 030376179.1 PREDICTED: Gadus morhua AP-2 complex subunit alpha-2-like (LOC115558241) mRNA	ap5s1 XM 030357132.1 PREDICTED: Gadus morhua adaptor related protein complex 5 subunit sigma 1 (ap5s1) mRNA	2.05924				2.23026
ap2a2 XM 030376179.1 PREDICTED: Gadus morhua AP-2 complex subunit alpha-2-like (LOC115558241) mRNA	ap2ma XM 030381516.1 PREDICTED: Gadus morhua AP-2 complex subunit mu-A-like (LOC115561448) transcript variant X1 mRNA	2.14496				2.23026
ap2a2 XM 030376179.1 PREDICTED: Gadus morhua AP-2 complex subunit alpha-2-like (LOC115558241) mRNA	ap3b2 XM 030365115.1 PREDICTED: Gadus morhua adaptor related protein complex 3 subunit beta 2 (ap3b2) transcript variant X1 mRNA	2.14598				2.23099
ap2a2 XM 030376179.1 PREDICTED: Gadus morhua AP-2 complex subunit alpha-2-like (LOC115558241) mRNA	ap3b1 XM 030353667.1 PREDICTED: Gadus morhua adaptor related protein complex 3 subunit beta 1 (ap3b1) transcript variant X1 mRNA	2.14828				2.23136
ap2a2 XM 030376179.1 PREDICTED: Gadus morhua AP-2 complex subunit alpha-2-like (LOC115558241) mRNA	ap4b1 XM 030362761.1 PREDICTED: Gadus morhua adaptor related protein complex 4 subunit beta 1 (ap4b1) transcript variant X1 mRNA	2.14882				2.23136
ap2a2 XM 030376179.1 PREDICTED: Gadus morhua AP-2 complex subunit alpha-2-like (LOC115558241) mRNA	AP2M1 NM 004068.4 Homo sapiens adaptor related protein complex 2 subunit mu 1 (AP2M1) transcript variant 1 mRNA	2.16357				2.23136
ap2a2 XM 030376179.1 PREDICTED: Gadus morhua AP-2 complex subunit alpha-2-like (LOC115558241) mRNA	ap2ma XM 030364979.1 PREDICTED: Gadus morhua AP-2 complex subunit mu-A (LOC115549660) transcript variant X1 mRNA	2.18507				2.23276
ap2a2 XM 030376179.1 PREDICTED: Gadus morhua AP-2 complex subunit alpha-2-like (LOC115558241) mRNA	AP3B2 NM 001278511.2 Homo sapiens adaptor related protein complex 3 subunit beta 2 (AP3B2) transcript variant 3 mRNA	2.19273				2.23276
ap2a2 XM 030376179.1 PREDICTED: Gadus morhua AP-2 complex subunit alpha-2-like (LOC115558241) mRNA	ap3m1 XM 030379194.1 PREDICTED: Gadus morhua AP-3 complex subunit mu-1-like (LOC115559957) transcript variant X1 mRNA	2.23276				2.23359
ap2a2 XM 030376179.1 PREDICTED: Gadus morhua AP-2 complex subunit alpha-2-like (LOC115558241) mRNA	ap4m1 XM 030361805.1 PREDICTED: Gadus morhua adaptor related protein complex 4 subunit mu 1 (ap4m1) mRNA	2.2489				2.23359
ap2a2 XM 030376179.1 PREDICTED: Gadus morhua AP-2 complex subunit alpha-2-like (LOC115558241) mRNA	AP5B1 NM 138368.5 Homo sapiens adaptor related protein complex 5 subunit beta 1 (AP5B1) mRNA	2.27251				2.23359
ap2a2 XM 030376179.1 PREDICTED: Gadus morhua AP-2 complex subunit alpha-2-like (LOC115558241) mRNA	AP3M1 NM 001320263.2 Homo sapiens adaptor related protein complex 3 subunit mu 1 (AP3M1) transcript variant 4 mRNA	2.28039				2.23359
ap2a2 XM 030376179.1 PREDICTED: Gadus morhua AP-2 complex subunit alpha-2-like (LOC115558241) mRNA	AP4M1 NM 004722.4 Homo sapiens adaptor related protein complex 4 subunit mu 1 (AP4M1) transcript variant 1 mRNA	2.29558				2.23446
ap2a2 XM 030376179.1 PREDICTED: Gadus morhua AP-2 complex subunit alpha-2-like (LOC115558241) mRNA	ap5z1 XM 030349847.1 PREDICTED: Gadus morhua adaptor related protein complex 5 subunit zeta 1 (ap5z1) mRNA	2.34729				2.23614
ap2a2 XM 030376179.1 PREDICTED: Gadus morhua AP-2 complex subunit alpha-2-like (LOC115558241) mRNA	AP3M2 NM 001134296.2 Homo sapiens adaptor related protein complex 3 subunit mu 2 (AP3M2) transcript variant 1 mRNA	2.35638				2.23614
ap2a2 XM 030376179.1 PREDICTED: Gadus morhua AP-2 complex subunit alpha-2-like (LOC115558241) mRNA	ap5m1 XM 030356378.1 PREDICTED: Gadus morhua adaptor related protein complex 5 subunit mu 1 (ap5m1) mRNA	2.36348				2.23614
ap2a2 XM 030376179.1 PREDICTED: Gadus morhua AP-2 complex subunit alpha-2-like (LOC115558241) mRNA	ap3m2 XM 030357645.1 PREDICTED: Gadus morhua AP-3 complex subunit mu-2 (LOC115544963) mRNA	2.41044				2.23671
ap2a2 XM 030376179.1 PREDICTED: Gadus morhua AP-2 complex subunit alpha-2-like (LOC115558241) mRNA	AP5Z1 NM 001364858.1 Homo sapiens adaptor related protein complex 5 subunit zeta 1 (AP5Z1) transcript variant 2 mRNA	2.42718				2.23805
ap2a2 XM 030376179.1 PREDICTED: Gadus morhua AP-2 complex subunit alpha-2-like (LOC115558241) mRNA	ap5b1 XM 030374270.1 PREDICTED: Gadus morhua adaptor related protein complex 5 subunit beta 1 (ap5b1) mRNA	2.46931				2.23805
ap2a2 XM 030376454.1 PREDICTED: Gadus morhua AP-2 complex subunit alpha-2 (LOC115558380) transcript variant X1 mRNA	ap4s1 XM 030355742.1 PREDICTED: Gadus morhua adaptor related protein complex 4 subunit sigma 1 (ap4s1) transcript variant X1 mRNA	1.73695				2.23805
ap2a2 XM 030376454.1 PREDICTED: Gadus morhua AP-2 complex subunit alpha-2 (LOC115558380) transcript variant X1 mRNA	ap4e1 XM 030365953.1 PREDICTED: Gadus morhua adaptor related protein complex 4 subunit epsilon 1 (ap4e1) transcript variant X1 mRNA	1.77688				2.23805
ap2a2 XM 030376454.1 PREDICTED: Gadus morhua AP-2 complex subunit alpha-2 (LOC115558380) transcript variant X1 mRNA	AP4E1 NM 001252127.2 Homo sapiens adaptor related protein complex 4 subunit epsilon 1 (AP4E1) transcript variant 2 mRNA	1.79966				2.23805
ap2a2 XM 030376454.1 PREDICTED: Gadus morhua AP-2 complex subunit alpha-2 (LOC115558380) transcript variant X1 mRNA	ap3d1 XM 030372535.1 PREDICTED: Gadus morhua adaptor related protein complex 3 subunit delta 1 (ap3d1) transcript variant X1 mRNA	1.86478				2.23805
ap2a2 XM 030376454.1 PREDICTED: Gadus morhua AP-2 complex subunit alpha-2 (LOC115558380) transcript variant X1 mRNA	AP3D1 NM 001261826.3 Homo sapiens adaptor related protein complex 3 subunit delta 1 (AP3D1) transcript variant 3 mRNA	1.8729				2.23868
ap2a2 XM 030376454.1 PREDICTED: Gadus morhua AP-2 complex subunit alpha-2 (LOC115558380) transcript variant X1 mRNA	AP3S2 NM 005829.5 Homo sapiens adaptor related protein complex 3 subunit sigma 2 (AP3S2) transcript variant 1 mRNA	1.87728				2.24021
ap2a2 XM 030376454.1 PREDICTED: Gadus morhua AP-2 complex subunit alpha-2 (LOC115558380) transcript variant X1 mRNA	AP2B1 NM 001030006.2 Homo sapiens adaptor related protein complex 2 subunit beta 1 (AP2B1) transcript variant 1 mRNA	1.87814				2.24071
ap2a2 XM 030376454.1 PREDICTED: Gadus morhua AP-2 complex subunit alpha-2 (LOC115558380) transcript variant X1 mRNA	AP3S1 NM 001364119.1 Homo sapiens adaptor related protein complex 3 subunit sigma 1 (AP3S1) transcript variant 7 mRNA	1.91082				2.24071
ap2a2 XM 030376454.1 PREDICTED: Gadus morhua AP-2 complex subunit alpha-2 (LOC115558380) transcript variant X1 mRNA	AP4S1 NM 001128126.3 Homo sapiens adaptor related protein complex 4 subunit sigma 1 (AP4S1) transcript variant 2 mRNA	1.94591				2.24071
ap2a2 XM 030376454.1 PREDICTED: Gadus morhua AP-2 complex subunit alpha-2 (LOC115558380) transcript variant X1 mRNA	ap5s1 XM 030357132.1 PREDICTED: Gadus morhua adaptor related protein complex 5 subunit sigma 1 (ap5s1) mRNA	1.94591				2.24168
ap2a2 XM 030376454.1 PREDICTED: Gadus morhua AP-2 complex subunit alpha-2 (LOC115558380) transcript variant X1 mRNA	AP4B1 NM 006594.5 Homo sapiens adaptor related protein complex 4 subunit beta 1 (AP4B1) transcript variant 1 mRNA	1.95172				2.24269
ap2a2 XM 030376454.1 PREDICTED: Gadus morhua AP-2 complex subunit alpha-2 (LOC115558380) transcript variant X1 mRNA	ap3s1 XM 030359145.1 PREDICTED: Gadus morhua adaptor related protein complex 3 subunit sigma 1 (ap3s1) transcript variant X1 mRNA	1.98211				2.24269
ap2a2 XM 030376454.1 PREDICTED: Gadus morhua AP-2 complex subunit alpha-2 (LOC115558380) transcript variant X1 mRNA	ap3s2 XM 030376755.1 PREDICTED: Gadus morhua adaptor related protein complex 3 subunit sigma 2 (ap3s2) mRNA	1.98513				2.24269
ap2a2 XM 030376454.1 PREDICTED: Gadus morhua AP-2 complex subunit alpha-2 (LOC115558380) transcript variant X1 mRNA	AP5S1 NM 018347.3 Homo sapiens adaptor related protein complex 5 subunit sigma 1 (AP5S1) transcript variant 2 mRNA	2.00976				2.24269
ap2a2 XM 030376454.1 PREDICTED: Gadus morhua AP-2 complex subunit alpha-2 (LOC115558380) transcript variant X1 mRNA	AP3B1 NM 001271769.2 Homo sapiens adaptor related protein complex 3 subunit beta 1 (AP3B1) transcript variant 2 mRNA	2.01377				2.24269
ap2a2 XM 030376454.1 PREDICTED: Gadus morhua AP-2 complex subunit alpha-2 (LOC115558380) transcript variant X1 mRNA	AP5M1 NM 018229.4 Homo sapiens adaptor related protein complex 5 subunit mu 1 (AP5M1) transcript variant 1 mRNA	2.03835				2.24269
ap2a2 XM 030376454.1 PREDICTED: Gadus morhua AP-2 complex subunit alpha-2 (LOC115558380) transcript variant X1 mRNA	AP2S1 NM 001301076.3 Homo sapiens adaptor related protein complex 2 subunit sigma 1 (AP2S1) transcript variant 3 mRNA	2.04769				2.2465
ap2a2 XM 030376454.1 PREDICTED: Gadus morhua AP-2 complex subunit alpha-2 (LOC115558380) transcript variant X1 mRNA	ap3b1 XM 030353667.1 PREDICTED: Gadus morhua adaptor related protein complex 3 subunit beta 1 (ap3b1) transcript variant X1 mRNA	2.0687				2.2465
ap2a2 XM 030376454.1 PREDICTED: Gadus morhua AP-2 complex subunit alpha-2 (LOC115558380) transcript variant X1 mRNA	ap4b1 XM 030362761.1 PREDICTED: Gadus morhua adaptor related protein complex 4 subunit beta 1 (ap4b1) transcript variant X1 mRNA	2.07152				2.24743
ap2a2 XM 030376454.1 PREDICTED: Gadus morhua AP-2 complex subunit alpha-2 (LOC115558380) transcript variant X1 mRNA	ap3b2 XM 030365115.1 PREDICTED: Gadus morhua adaptor related protein complex 3 subunit beta 2 (ap3b2) transcript variant X1 mRNA	2.10095				2.24743
ap2a2 XM 030376454.1 PREDICTED: Gadus morhua AP-2 complex subunit alpha-2 (LOC115558380) transcript variant X1 mRNA	ap2s1 XM 030337445.1 PREDICTED: Gadus morhua adaptor related protein complex 2 subunit sigma 1 (ap2s1) mRNA	2.10126				2.24778
ap2a2 XM 030376454.1 PREDICTED: Gadus morhua AP-2 complex subunit alpha-2 (LOC115558380) transcript variant X1 mRNA	AP3B2 NM 001278511.2 Homo sapiens adaptor related protein complex 3 subunit beta 2 (AP3B2) transcript variant 3 mRNA	2.14398				2.24778
ap2a2 XM 030376454.1 PREDICTED: Gadus morhua AP-2 complex subunit alpha-2 (LOC115558380) transcript variant X1 mRNA	AP2M1 NM 004068.4 Homo sapiens adaptor related protein complex 2 subunit mu 1 (AP2M1) transcript variant 1 mRNA	2.16357				2.24778
ap2a2 XM 030376454.1 PREDICTED: Gadus morhua AP-2 complex subunit alpha-2 (LOC115558380) transcript variant X1 mRNA	ap2ma XM 030364979.1 PREDICTED: Gadus morhua AP-2 complex subunit mu-A (LOC115549660) transcript variant X1 mRNA	2.18507				2.24778
ap2a2 XM 030376454.1 PREDICTED: Gadus morhua AP-2 complex subunit alpha-2 (LOC115558380) transcript variant X1 mRNA	ap2ma XM 030381516.1 PREDICTED: Gadus morhua AP-2 complex subunit mu-A-like (LOC115561448) transcript variant X1 mRNA	2.20949				2.24778
ap2a2 XM 030376454.1 PREDICTED: Gadus morhua AP-2 complex subunit alpha-2 (LOC115558380) transcript variant X1 mRNA	ap4m1 XM 030361805.1 PREDICTED: Gadus morhua adaptor related protein complex 4 subunit mu 1 (ap4m1) mRNA	2.22642				2.24778
ap2a2 XM 030376454.1 PREDICTED: Gadus morhua AP-2 complex subunit alpha-2 (LOC115558380) transcript variant X1 mRNA	AP5B1 NM 138368.5 Homo sapiens adaptor related protein complex 5 subunit beta 1 (AP5B1) mRNA	2.27251				2.24778
ap2a2 XM 030376454.1 PREDICTED: Gadus morhua AP-2 complex subunit alpha-2 (LOC115558380) transcript variant X1 mRNA	ap5m1 XM 030356378.1 PREDICTED: Gadus morhua adaptor related protein complex 5 subunit mu 1 (ap5m1) mRNA	2.31802				2.24778
ap2a2 XM 030376454.1 PREDICTED: Gadus morhua AP-2 complex subunit alpha-2 (LOC115558380) transcript variant X1 mRNA	AP4M1 NM 004722.4 Homo sapiens adaptor related protein complex 4 subunit mu 1 (AP4M1) transcript variant 1 mRNA	2.31911				2.24778
ap2a2 XM 030376454.1 PREDICTED: Gadus morhua AP-2 complex subunit alpha-2 (LOC115558380) transcript variant X1 mRNA	ap5z1 XM 030349847.1 PREDICTED: Gadus morhua adaptor related protein complex 5 subunit zeta 1 (ap5z1) mRNA	2.31911				2.24778
ap2a2 XM 030376454.1 PREDICTED: Gadus morhua AP-2 complex subunit alpha-2 (LOC115558380) transcript variant X1 mRNA	ap5b1 XM 030374270.1 PREDICTED: Gadus morhua adaptor related protein complex 5 subunit beta 1 (ap5b1) mRNA	2.37192				2.24778
ap2a2 XM 030376454.1 PREDICTED: Gadus morhua AP-2 complex subunit alpha-2 (LOC115558380) transcript variant X1 mRNA	AP5Z1 NM 001364858.1 Homo sapiens adaptor related protein complex 5 subunit zeta 1 (AP5Z1) transcript variant 2 mRNA	2.40813				2.24806
ap2a2 XM 030376454.1 PREDICTED: Gadus morhua AP-2 complex subunit alpha-2 (LOC115558380) transcript variant X1 mRNA	ap3m1 XM 030379194.1 PREDICTED: Gadus morhua AP-3 complex subunit mu-1-like (LOC115559957) transcript variant X1 mRNA	2.41044				2.24812
ap2a2 XM 030376454.1 PREDICTED: Gadus morhua AP-2 complex subunit alpha-2 (LOC115558380) transcript variant X1 mRNA	AP3M1 NM 001320263.2 Homo sapiens adaptor related protein complex 3 subunit mu 1 (AP3M1) transcript variant 4 mRNA	2.43861				2.24878
ap2a2 XM 030376454.1 PREDICTED: Gadus morhua AP-2 complex subunit alpha-2 (LOC115558380) transcript variant X1 mRNA	AP3M2 NM 001134296.2 Homo sapiens adaptor related protein complex 3 subunit mu 2 (AP3M2) transcript variant 1 mRNA	2.52823				2.24878
ap2a2 XM 030376454.1 PREDICTED: Gadus morhua AP-2 complex subunit alpha-2 (LOC115558380) transcript variant X1 mRNA	ap3m2 XM 030357645.1 PREDICTED: Gadus morhua AP-3 complex subunit mu-2 (LOC115544963) mRNA	2.55997				2.24878
AP2B1 NM 001030006.2 Homo sapiens adaptor related protein complex 2 subunit beta 1 (AP2B1) transcript variant 1 mRNA	AP4B1 NM 006594.5 Homo sapiens adaptor related protein complex 4 subunit beta 1 (AP4B1) transcript variant 1 mRNA	1.39766				2.2489
AP2B1 NM 001030006.2 Homo sapiens adaptor related protein complex 2 subunit beta 1 (AP2B1) transcript variant 1 mRNA	ap4b1 XM 030362761.1 PREDICTED: Gadus morhua adaptor related protein complex 4 subunit beta 1 (ap4b1) transcript variant X1 mRNA	1.46811				2.2489
AP2B1 NM 001030006.2 Homo sapiens adaptor related protein complex 2 subunit beta 1 (AP2B1) transcript variant 1 mRNA	ap3b2 XM 030365115.1 PREDICTED: Gadus morhua adaptor related protein complex 3 subunit beta 2 (ap3b2) transcript variant X1 mRNA	1.56252				2.25129
AP2B1 NM 001030006.2 Homo sapiens adaptor related protein complex 2 subunit beta 1 (AP2B1) transcript variant 1 mRNA	AP3B2 NM 001278511.2 Homo sapiens adaptor related protein complex 3 subunit beta 2 (AP3B2) transcript variant 3 mRNA	1.58596				2.25252
AP2B1 NM 001030006.2 Homo sapiens adaptor related protein complex 2 subunit beta 1 (AP2B1) transcript variant 1 mRNA	ap3b1 XM 030353667.1 PREDICTED: Gadus morhua adaptor related protein complex 3 subunit beta 1 (ap3b1) transcript variant X1 mRNA	1.58868				2.25252
AP2B1 NM 001030006.2 Homo sapiens adaptor related protein complex 2 subunit beta 1 (AP2B1) transcript variant 1 mRNA	AP3B1 NM 001271769.2 Homo sapiens adaptor related protein complex 3 subunit beta 1 (AP3B1) transcript variant 2 mRNA	1.61727				2.25257
AP2B1 NM 001030006.2 Homo sapiens adaptor related protein complex 2 subunit beta 1 (AP2B1) transcript variant 1 mRNA	ap2s1 XM 030337445.1 PREDICTED: Gadus morhua adaptor related protein complex 2 subunit sigma 1 (ap2s1) mRNA	1.83621				2.25257
AP2B1 NM 001030006.2 Homo sapiens adaptor related protein complex 2 subunit beta 1 (AP2B1) transcript variant 1 mRNA	AP2S1 NM 001301076.3 Homo sapiens adaptor related protein complex 2 subunit sigma 1 (AP2S1) transcript variant 3 mRNA	1.8589				2.25275
AP2B1 NM 001030006.2 Homo sapiens adaptor related protein complex 2 subunit beta 1 (AP2B1) transcript variant 1 mRNA	AP3S1 NM 001364119.1 Homo sapiens adaptor related protein complex 3 subunit sigma 1 (AP3S1) transcript variant 7 mRNA	1.92529				2.25358
AP2B1 NM 001030006.2 Homo sapiens adaptor related protein complex 2 subunit beta 1 (AP2B1) transcript variant 1 mRNA	AP5S1 NM 018347.3 Homo sapiens adaptor related protein complex 5 subunit sigma 1 (AP5S1) transcript variant 2 mRNA	1.98737				2.25368
AP2B1 NM 001030006.2 Homo sapiens adaptor related protein complex 2 subunit beta 1 (AP2B1) transcript variant 1 mRNA	ap3s1 XM 030359145.1 PREDICTED: Gadus morhua adaptor related protein complex 3 subunit sigma 1 (ap3s1) transcript variant X1 mRNA	1.99243				2.25368
AP2B1 NM 001030006.2 Homo sapiens adaptor related protein complex 2 subunit beta 1 (AP2B1) transcript variant 1 mRNA	ap3s2 XM 030376755.1 PREDICTED: Gadus morhua adaptor related protein complex 3 subunit sigma 2 (ap3s2) mRNA	2.00373				2.25379
AP2B1 NM 001030006.2 Homo sapiens adaptor related protein complex 2 subunit beta 1 (AP2B1) transcript variant 1 mRNA	AP3S2 NM 005829.5 Homo sapiens adaptor related protein complex 3 subunit sigma 2 (AP3S2) transcript variant 1 mRNA	2.00933				2.2547
AP2B1 NM 001030006.2 Homo sapiens adaptor related protein complex 2 subunit beta 1 (AP2B1) transcript variant 1 mRNA	AP4E1 NM 001252127.2 Homo sapiens adaptor related protein complex 4 subunit epsilon 1 (AP4E1) transcript variant 2 mRNA	2.04856				2.25479
AP2B1 NM 001030006.2 Homo sapiens adaptor related protein complex 2 subunit beta 1 (AP2B1) transcript variant 1 mRNA	AP4S1 NM 001128126.3 Homo sapiens adaptor related protein complex 4 subunit sigma 1 (AP4S1) transcript variant 2 mRNA	2.10126				2.25496
AP2B1 NM 001030006.2 Homo sapiens adaptor related protein complex 2 subunit beta 1 (AP2B1) transcript variant 1 mRNA	ap4e1 XM 030365953.1 PREDICTED: Gadus morhua adaptor related protein complex 4 subunit epsilon 1 (ap4e1) transcript variant X1 mRNA	2.11021				2.25496
AP2B1 NM 001030006.2 Homo sapiens adaptor related protein complex 2 subunit beta 1 (AP2B1) transcript variant 1 mRNA	ap3d1 XM 030372535.1 PREDICTED: Gadus morhua adaptor related protein complex 3 subunit delta 1 (ap3d1) transcript variant X1 mRNA	2.16168				2.25526
AP2B1 NM 001030006.2 Homo sapiens adaptor related protein complex 2 subunit beta 1 (AP2B1) transcript variant 1 mRNA	AP3D1 NM 001261826.3 Homo sapiens adaptor related protein complex 3 subunit delta 1 (AP3D1) transcript variant 3 mRNA	2.16961				2.25533
AP2B1 NM 001030006.2 Homo sapiens adaptor related protein complex 2 subunit beta 1 (AP2B1) transcript variant 1 mRNA	ap4s1 XM 030355742.1 PREDICTED: Gadus morhua adaptor related protein complex 4 subunit sigma 1 (ap4s1) transcript variant X1 mRNA	2.24071				2.25594
AP2B1 NM 001030006.2 Homo sapiens adaptor related protein complex 2 subunit beta 1 (AP2B1) transcript variant 1 mRNA	AP4M1 NM 004722.4 Homo sapiens adaptor related protein complex 4 subunit mu 1 (AP4M1) transcript variant 1 mRNA	2.3002				2.25629
AP2B1 NM 001030006.2 Homo sapiens adaptor related protein complex 2 subunit beta 1 (AP2B1) transcript variant 1 mRNA	ap5b1 XM 030374270.1 PREDICTED: Gadus morhua adaptor related protein complex 5 subunit beta 1 (ap5b1) mRNA	2.34421				2.25629
AP2B1 NM 001030006.2 Homo sapiens adaptor related protein complex 2 subunit beta 1 (AP2B1) transcript variant 1 mRNA	ap5m1 XM 030356378.1 PREDICTED: Gadus morhua adaptor related protein complex 5 subunit mu 1 (ap5m1) mRNA	2.35248				2.25629
AP2B1 NM 001030006.2 Homo sapiens adaptor related protein complex 2 subunit beta 1 (AP2B1) transcript variant 1 mRNA	AP3M2 NM 001134296.2 Homo sapiens adaptor related protein complex 3 subunit mu 2 (AP3M2) transcript variant 1 mRNA	2.36797				2.25629
AP2B1 NM 001030006.2 Homo sapiens adaptor related protein complex 2 subunit beta 1 (AP2B1) transcript variant 1 mRNA	ap5s1 XM 030357132.1 PREDICTED: Gadus morhua adaptor related protein complex 5 subunit sigma 1 (ap5s1) mRNA	2.37232				2.25629
AP2B1 NM 001030006.2 Homo sapiens adaptor related protein complex 2 subunit beta 1 (AP2B1) transcript variant 1 mRNA	ap4m1 XM 030361805.1 PREDICTED: Gadus morhua adaptor related protein complex 4 subunit mu 1 (ap4m1) mRNA	2.37613				2.25654
AP2B1 NM 001030006.2 Homo sapiens adaptor related protein complex 2 subunit beta 1 (AP2B1) transcript variant 1 mRNA	ap3m2 XM 030357645.1 PREDICTED: Gadus morhua AP-3 complex subunit mu-2 (LOC115544963) mRNA	2.3979				2.25654
AP2B1 NM 001030006.2 Homo sapiens adaptor related protein complex 2 subunit beta 1 (AP2B1) transcript variant 1 mRNA	AP3M1 NM 001320263.2 Homo sapiens adaptor related protein complex 3 subunit mu 1 (AP3M1) transcript variant 4 mRNA	2.42354				2.25712
AP2B1 NM 001030006.2 Homo sapiens adaptor related protein complex 2 subunit beta 1 (AP2B1) transcript variant 1 mRNA	AP5M1 NM 018229.4 Homo sapiens adaptor related protein complex 5 subunit mu 1 (AP5M1) transcript variant 1 mRNA	2.43676				2.25785
AP2B1 NM 001030006.2 Homo sapiens adaptor related protein complex 2 subunit beta 1 (AP2B1) transcript variant 1 mRNA	ap3m1 XM 030379194.1 PREDICTED: Gadus morhua AP-3 complex subunit mu-1-like (LOC115559957) transcript variant X1 mRNA	2.45253				2.25896
AP2B1 NM 001030006.2 Homo sapiens adaptor related protein complex 2 subunit beta 1 (AP2B1) transcript variant 1 mRNA	ap5z1 XM 030349847.1 PREDICTED: Gadus morhua adaptor related protein complex 5 subunit zeta 1 (ap5z1) mRNA	2.58545				2.25957
AP2B1 NM 001030006.2 Homo sapiens adaptor related protein complex 2 subunit beta 1 (AP2B1) transcript variant 1 mRNA	AP5Z1 NM 001364858.1 Homo sapiens adaptor related protein complex 5 subunit zeta 1 (AP5Z1) transcript variant 2 mRNA	2.59593				2.25982
AP2B1 NM 001030006.2 Homo sapiens adaptor related protein complex 2 subunit beta 1 (AP2B1) transcript variant 1 mRNA	AP5B1 NM 138368.5 Homo sapiens adaptor related protein complex 5 subunit beta 1 (AP5B1) mRNA	2.60739				2.26054
AP2B1 NM 001030006.2 Homo sapiens adaptor related protein complex 2 subunit beta 1 (AP2B1) transcript variant 1 mRNA	AP2M1 NM 004068.4 Homo sapiens adaptor related protein complex 2 subunit mu 1 (AP2M1) transcript variant 1 mRNA	2.78006				2.26147
AP2B1 NM 001030006.2 Homo sapiens adaptor related protein complex 2 subunit beta 1 (AP2B1) transcript variant 1 mRNA	ap2ma XM 030364979.1 PREDICTED: Gadus morhua AP-2 complex subunit mu-A (LOC115549660) transcript variant X1 mRNA	2.78006				2.26176
AP2B1 NM 001030006.2 Homo sapiens adaptor related protein complex 2 subunit beta 1 (AP2B1) transcript variant 1 mRNA	ap2ma XM 030381516.1 PREDICTED: Gadus morhua AP-2 complex subunit mu-A-like (LOC115561448) transcript variant X1 mRNA	2.82088				2.26292
AP2M1 NM 004068.4 Homo sapiens adaptor related protein complex 2 subunit mu 1 (AP2M1) transcript variant 1 mRNA	ap2ma XM 030364979.1 PREDICTED: Gadus morhua AP-2 complex subunit mu-A (LOC115549660) transcript variant X1 mRNA	0.0190029				2.26292
AP2M1 NM 004068.4 Homo sapiens adaptor related protein complex 2 subunit mu 1 (AP2M1) transcript variant 1 mRNA	ap2ma XM 030381516.1 PREDICTED: Gadus morhua AP-2 complex subunit mu-A-like (LOC115561448) transcript variant X1 mRNA	0.040822				2.26318
AP2M1 NM 004068.4 Homo sapiens adaptor related protein complex 2 subunit mu 1 (AP2M1) transcript variant 1 mRNA	ap3m1 XM 030379194.1 PREDICTED: Gadus morhua AP-3 complex subunit mu-1-like (LOC115559957) transcript variant X1 mRNA	1.25785				2.26336
AP2M1 NM 004068.4 Homo sapiens adaptor related protein complex 2 subunit mu 1 (AP2M1) transcript variant 1 mRNA	AP3M2 NM 001134296.2 Homo sapiens adaptor related protein complex 3 subunit mu 2 (AP3M2) transcript variant 1 mRNA	1.30352				2.26336
AP2M1 NM 004068.4 Homo sapiens adaptor related protein complex 2 subunit mu 1 (AP2M1) transcript variant 1 mRNA	AP3M1 NM 001320263.2 Homo sapiens adaptor related protein complex 3 subunit mu 1 (AP3M1) transcript variant 4 mRNA	1.31291				2.26375
AP2M1 NM 004068.4 Homo sapiens adaptor related protein complex 2 subunit mu 1 (AP2M1) transcript variant 1 mRNA	ap3m2 XM 030357645.1 PREDICTED: Gadus morhua AP-3 complex subunit mu-2 (LOC115544963) mRNA	1.31545				2.26375
AP2M1 NM 004068.4 Homo sapiens adaptor related protein complex 2 subunit mu 1 (AP2M1) transcript variant 1 mRNA	AP4M1 NM 004722.4 Homo sapiens adaptor related protein complex 4 subunit mu 1 (AP4M1) transcript variant 1 mRNA	1.31992				2.26505
AP2M1 NM 004068.4 Homo sapiens adaptor related protein complex 2 subunit mu 1 (AP2M1) transcript variant 1 mRNA	ap4m1 XM 030361805.1 PREDICTED: Gadus morhua adaptor related protein complex 4 subunit mu 1 (ap4m1) mRNA	1.35239				2.26531
AP2M1 NM 004068.4 Homo sapiens adaptor related protein complex 2 subunit mu 1 (AP2M1) transcript variant 1 mRNA	ap4s1 XM 030355742.1 PREDICTED: Gadus morhua adaptor related protein complex 4 subunit sigma 1 (ap4s1) transcript variant X1 mRNA	1.86075				2.26531
AP2M1 NM 004068.4 Homo sapiens adaptor related protein complex 2 subunit mu 1 (AP2M1) transcript variant 1 mRNA	ap5m1 XM 030356378.1 PREDICTED: Gadus morhua adaptor related protein complex 5 subunit mu 1 (ap5m1) mRNA	1.99679				2.26622
AP2M1 NM 004068.4 Homo sapiens adaptor related protein complex 2 subunit mu 1 (AP2M1) transcript variant 1 mRNA	AP4S1 NM 001128126.3 Homo sapiens adaptor related protein complex 4 subunit sigma 1 (AP4S1) transcript variant 2 mRNA	1.99998				2.26622
AP2M1 NM 004068.4 Homo sapiens adaptor related protein complex 2 subunit mu 1 (AP2M1) transcript variant 1 mRNA	ap3s2 XM 030376755.1 PREDICTED: Gadus morhua adaptor related protein complex 3 subunit sigma 2 (ap3s2) mRNA	2.012				2.26646
AP2M1 NM 004068.4 Homo sapiens adaptor related protein complex 2 subunit mu 1 (AP2M1) transcript variant 1 mRNA	AP3S1 NM 001364119.1 Homo sapiens adaptor related protein complex 3 subunit sigma 1 (AP3S1) transcript variant 7 mRNA	2.0423				2.26665
AP2M1 NM 004068.4 Homo sapiens adaptor related protein complex 2 subunit mu 1 (AP2M1) transcript variant 1 mRNA	AP2S1 NM 001301076.3 Homo sapiens adaptor related protein complex 2 subunit sigma 1 (AP2S1) transcript variant 3 mRNA	2.04959				2.26696
AP2M1 NM 004068.4 Homo sapiens adaptor related protein complex 2 subunit mu 1 (AP2M1) transcript variant 1 mRNA	ap2s1 XM 030337445.1 PREDICTED: Gadus morhua adaptor related protein complex 2 subunit sigma 1 (ap2s1) mRNA	2.04959				2.26696
AP2M1 NM 004068.4 Homo sapiens adaptor related protein complex 2 subunit mu 1 (AP2M1) transcript variant 1 mRNA	ap3s1 XM 030359145.1 PREDICTED: Gadus morhua adaptor related protein complex 3 subunit sigma 1 (ap3s1) transcript variant X1 mRNA	2.08424				2.26696
AP2M1 NM 004068.4 Homo sapiens adaptor related protein complex 2 subunit mu 1 (AP2M1) transcript variant 1 mRNA	ap3d1 XM 030372535.1 PREDICTED: Gadus morhua adaptor related protein complex 3 subunit delta 1 (ap3d1) transcript variant X1 mRNA	2.10126				2.26868
AP2M1 NM 004068.4 Homo sapiens adaptor related protein complex 2 subunit mu 1 (AP2M1) transcript variant 1 mRNA	ap5s1 XM 030357132.1 PREDICTED: Gadus morhua adaptor related protein complex 5 subunit sigma 1 (ap5s1) mRNA	2.11844				2.26868
AP2M1 NM 004068.4 Homo sapiens adaptor related protein complex 2 subunit mu 1 (AP2M1) transcript variant 1 mRNA	AP3S2 NM 005829.5 Homo sapiens adaptor related protein complex 3 subunit sigma 2 (AP3S2) transcript variant 1 mRNA	2.15176				2.26868
AP2M1 NM 004068.4 Homo sapiens adaptor related protein complex 2 subunit mu 1 (AP2M1) transcript variant 1 mRNA	AP4E1 NM 001252127.2 Homo sapiens adaptor related protein complex 4 subunit epsilon 1 (AP4E1) transcript variant 2 mRNA	2.15621				2.26868
AP2M1 NM 004068.4 Homo sapiens adaptor related protein complex 2 subunit mu 1 (AP2M1) transcript variant 1 mRNA	AP5M1 NM 018229.4 Homo sapiens adaptor related protein complex 5 subunit mu 1 (AP5M1) transcript variant 1 mRNA	2.17165				2.27189
AP2M1 NM 004068.4 Homo sapiens adaptor related protein complex 2 subunit mu 1 (AP2M1) transcript variant 1 mRNA	ap4e1 XM 030365953.1 PREDICTED: Gadus morhua adaptor related protein complex 4 subunit epsilon 1 (ap4e1) transcript variant X1 mRNA	2.24168				2.27213
AP2M1 NM 004068.4 Homo sapiens adaptor related protein complex 2 subunit mu 1 (AP2M1) transcript variant 1 mRNA	AP3D1 NM 001261826.3 Homo sapiens adaptor related protein complex 3 subunit delta 1 (AP3D1) transcript variant 3 mRNA	2.2489				2.27213
AP2M1 NM 004068.4 Homo sapiens adaptor related protein complex 2 subunit mu 1 (AP2M1) transcript variant 1 mRNA	ap5z1 XM 030349847.1 PREDICTED: Gadus morhua adaptor related protein complex 5 subunit zeta 1 (ap5z1) mRNA	2.26868				2.27213
AP2M1 NM 004068.4 Homo sapiens adaptor related protein complex 2 subunit mu 1 (AP2M1) transcript variant 1 mRNA	AP5S1 NM 018347.3 Homo sapiens adaptor related protein complex 5 subunit sigma 1 (AP5S1) transcript variant 2 mRNA	2.29001				2.27251
AP2M1 NM 004068.4 Homo sapiens adaptor related protein complex 2 subunit mu 1 (AP2M1) transcript variant 1 mRNA	ap3b2 XM 030365115.1 PREDICTED: Gadus morhua adaptor related protein complex 3 subunit beta 2 (ap3b2) transcript variant X1 mRNA	2.43993				2.27251
AP2M1 NM 004068.4 Homo sapiens adaptor related protein complex 2 subunit mu 1 (AP2M1) transcript variant 1 mRNA	ap5b1 XM 030374270.1 PREDICTED: Gadus morhua adaptor related protein complex 5 subunit beta 1 (ap5b1) mRNA	2.48245				2.27288
AP2M1 NM 004068.4 Homo sapiens adaptor related protein complex 2 subunit mu 1 (AP2M1) transcript variant 1 mRNA	AP5Z1 NM 001364858.1 Homo sapiens adaptor related protein complex 5 subunit zeta 1 (AP5Z1) transcript variant 2 mRNA	2.50243				2.27288
AP2M1 NM 004068.4 Homo sapiens adaptor related protein complex 2 subunit mu 1 (AP2M1) transcript variant 1 mRNA	ap3b1 XM 030353667.1 PREDICTED: Gadus morhua adaptor related protein complex 3 subunit beta 1 (ap3b1) transcript variant X1 mRNA	2.52694				2.27288
AP2M1 NM 004068.4 Homo sapiens adaptor related protein complex 2 subunit mu 1 (AP2M1) transcript variant 1 mRNA	AP3B2 NM 001278511.2 Homo sapiens adaptor related protein complex 3 subunit beta 2 (AP3B2) transcript variant 3 mRNA	2.55771				2.27288
AP2M1 NM 004068.4 Homo sapiens adaptor related protein complex 2 subunit mu 1 (AP2M1) transcript variant 1 mRNA	AP5B1 NM 138368.5 Homo sapiens adaptor related protein complex 5 subunit beta 1 (AP5B1) mRNA	2.56013				2.27288
AP2M1 NM 004068.4 Homo sapiens adaptor related protein complex 2 subunit mu 1 (AP2M1) transcript variant 1 mRNA	AP3B1 NM 001271769.2 Homo sapiens adaptor related protein complex 3 subunit beta 1 (AP3B1) transcript variant 2 mRNA	2.62225				2.27454
AP2M1 NM 004068.4 Homo sapiens adaptor related protein complex 2 subunit mu 1 (AP2M1) transcript variant 1 mRNA	AP4B1 NM 006594.5 Homo sapiens adaptor related protein complex 4 subunit beta 1 (AP4B1) transcript variant 1 mRNA	2.70291				2.27461
AP2M1 NM 004068.4 Homo sapiens adaptor related protein complex 2 subunit mu 1 (AP2M1) transcript variant 1 mRNA	ap4b1 XM 030362761.1 PREDICTED: Gadus morhua adaptor related protein complex 4 subunit beta 1 (ap4b1) transcript variant X1 mRNA	2.73086				2.27513
ap2ma XM 030364979.1 PREDICTED: Gadus morhua AP-2 complex subunit mu-A (LOC115549660) transcript variant X1 mRNA	ap2ma XM 030381516.1 PREDICTED: Gadus morhua AP-2 complex subunit mu-A-like (LOC115561448) transcript variant X1 mRNA	0.0431722				2.27556
ap2ma XM 030364979.1 PREDICTED: Gadus morhua AP-2 complex subunit mu-A (LOC115549660) transcript variant X1 mRNA	ap3m1 XM 030379194.1 PREDICTED: Gadus morhua AP-3 complex subunit mu-1-like (LOC115559957) transcript variant X1 mRNA	1.24896				2.27605
ap2ma XM 030364979.1 PREDICTED: Gadus morhua AP-2 complex subunit mu-A (LOC115549660) transcript variant X1 mRNA	AP3M2 NM 001134296.2 Homo sapiens adaptor related protein complex 3 subunit mu 2 (AP3M2) transcript variant 1 mRNA	1.29422				2.27727
ap2ma XM 030364979.1 PREDICTED: Gadus morhua AP-2 complex subunit mu-A (LOC115549660) transcript variant X1 mRNA	AP3M1 NM 001320263.2 Homo sapiens adaptor related protein complex 3 subunit mu 1 (AP3M1) transcript variant 4 mRNA	1.31291				2.27727
ap2ma XM 030364979.1 PREDICTED: Gadus morhua AP-2 complex subunit mu-A (LOC115549660) transcript variant X1 mRNA	ap3m2 XM 030357645.1 PREDICTED: Gadus morhua AP-3 complex subunit mu-2 (LOC115544963) mRNA	1.31545				2.27829
ap2ma XM 030364979.1 PREDICTED: Gadus morhua AP-2 complex subunit mu-A (LOC115549660) transcript variant X1 mRNA	AP4M1 NM 004722.4 Homo sapiens adaptor related protein complex 4 subunit mu 1 (AP4M1) transcript variant 1 mRNA	1.31992				2.27946
ap2ma XM 030364979.1 PREDICTED: Gadus morhua AP-2 complex subunit mu-A (LOC115549660) transcript variant X1 mRNA	ap4m1 XM 030361805.1 PREDICTED: Gadus morhua adaptor related protein complex 4 subunit mu 1 (ap4m1) mRNA	1.35239				2.28026
ap2ma XM 030364979.1 PREDICTED: Gadus morhua AP-2 complex subunit mu-A (LOC115549660) transcript variant X1 mRNA	ap4s1 XM 030355742.1 PREDICTED: Gadus morhua adaptor related protein complex 4 subunit sigma 1 (ap4s1) transcript variant X1 mRNA	1.90954				2.28039
ap2ma XM 030364979.1 PREDICTED: Gadus morhua AP-2 complex subunit mu-A (LOC115549660) transcript variant X1 mRNA	ap5m1 XM 030356378.1 PREDICTED: Gadus morhua adaptor related protein complex 5 subunit mu 1 (ap5m1) mRNA	1.99679				2.28039
ap2ma XM 030364979.1 PREDICTED: Gadus morhua AP-2 complex subunit mu-A (LOC115549660) transcript variant X1 mRNA	ap3s2 XM 030376755.1 PREDICTED: Gadus morhua adaptor related protein complex 3 subunit sigma 2 (ap3s2) mRNA	2.05645				2.28131
ap2ma XM 030364979.1 PREDICTED: Gadus morhua AP-2 complex subunit mu-A (LOC115549660) transcript variant X1 mRNA	AP4S1 NM 001128126.3 Homo sapiens adaptor related protein complex 4 subunit sigma 1 (AP4S1) transcript variant 2 mRNA	2.05714				2.28238
ap2ma XM 030364979.1 PREDICTED: Gadus morhua AP-2 complex subunit mu-A (LOC115549660) transcript variant X1 mRNA	AP3S1 NM 001364119.1 Homo sapiens adaptor related protein complex 3 subunit sigma 1 (AP3S1) transcript variant 7 mRNA	2.08486				2.28238
ap2ma XM 030364979.1 PREDICTED: Gadus morhua AP-2 complex subunit mu-A (LOC115549660) transcript variant X1 mRNA	AP2S1 NM 001301076.3 Homo sapiens adaptor related protein complex 2 subunit sigma 1 (AP2S1) transcript variant 3 mRNA	2.11021				2.28238
ap2ma XM 030364979.1 PREDICTED: Gadus morhua AP-2 complex subunit mu-A (LOC115549660) transcript variant X1 mRNA	ap2s1 XM 030337445.1 PREDICTED: Gadus morhua adaptor related protein complex 2 subunit sigma 1 (ap2s1) mRNA	2.11021				2.28267
ap2ma XM 030364979.1 PREDICTED: Gadus morhua AP-2 complex subunit mu-A (LOC115549660) transcript variant X1 mRNA	ap5s1 XM 030357132.1 PREDICTED: Gadus morhua adaptor related protein complex 5 subunit sigma 1 (ap5s1) mRNA	2.11844				2.28489
ap2ma XM 030364979.1 PREDICTED: Gadus morhua AP-2 complex subunit mu-A (LOC115549660) transcript variant X1 mRNA	ap3s1 XM 030359145.1 PREDICTED: Gadus morhua adaptor related protein complex 3 subunit sigma 1 (ap3s1) transcript variant X1 mRNA	2.12346				2.28493
ap2ma XM 030364979.1 PREDICTED: Gadus morhua AP-2 complex subunit mu-A (LOC115549660) transcript variant X1 mRNA	AP5M1 NM 018229.4 Homo sapiens adaptor related protein complex 5 subunit mu 1 (AP5M1) transcript variant 1 mRNA	2.14917				2.2851
ap2ma XM 030364979.1 PREDICTED: Gadus morhua AP-2 complex subunit mu-A (LOC115549660) transcript variant X1 mRNA	AP4E1 NM 001252127.2 Homo sapiens adaptor related protein complex 4 subunit epsilon 1 (AP4E1) transcript variant 2 mRNA	2.15466				2.28578
ap2ma XM 030364979.1 PREDICTED: Gadus morhua AP-2 complex subunit mu-A (LOC115549660) transcript variant X1 mRNA	ap3d1 XM 030372535.1 PREDICTED: Gadus morhua adaptor related protein complex 3 subunit delta 1 (ap3d1) transcript variant X1 mRNA	2.16262				2.28667
ap2ma XM 030364979.1 PREDICTED: Gadus morhua AP-2 complex subunit mu-A (LOC115549660) transcript variant X1 mRNA	AP3S2 NM 005829.5 Homo sapiens adaptor related protein complex 3 subunit sigma 2 (AP3S2) transcript variant 1 mRNA	2.20306				2.28708
ap2ma XM 030364979.1 PREDICTED: Gadus morhua AP-2 complex subunit mu-A (LOC115549660) transcript variant X1 mRNA	ap4e1 XM 030365953.1 PREDICTED: Gadus morhua adaptor related protein complex 4 subunit epsilon 1 (ap4e1) transcript variant X1 mRNA	2.26318				2.28708
ap2ma XM 030364979.1 PREDICTED: Gadus morhua AP-2 complex subunit mu-A (LOC115549660) transcript variant X1 mRNA	AP5S1 NM 018347.3 Homo sapiens adaptor related protein complex 5 subunit sigma 1 (AP5S1) transcript variant 2 mRNA	2.29001				2.28747
ap2ma XM 030364979.1 PREDICTED: Gadus morhua AP-2 complex subunit mu-A (LOC115549660) transcript variant X1 mRNA	ap5z1 XM 030349847.1 PREDICTED: Gadus morhua adaptor related protein complex 5 subunit zeta 1 (ap5z1) mRNA	2.29278				2.28747
ap2ma XM 030364979.1 PREDICTED: Gadus morhua AP-2 complex subunit mu-A (LOC115549660) transcript variant X1 mRNA	AP3D1 NM 001261826.3 Homo sapiens adaptor related protein complex 3 subunit delta 1 (AP3D1) transcript variant 3 mRNA	2.29324				2.28747
ap2ma XM 030364979.1 PREDICTED: Gadus morhua AP-2 complex subunit mu-A (LOC115549660) transcript variant X1 mRNA	ap5b1 XM 030374270.1 PREDICTED: Gadus morhua adaptor related protein complex 5 subunit beta 1 (ap5b1) mRNA	2.45347				2.28747
ap2ma XM 030364979.1 PREDICTED: Gadus morhua AP-2 complex subunit mu-A (LOC115549660) transcript variant X1 mRNA	ap3b2 XM 030365115.1 PREDICTED: Gadus morhua adaptor related protein complex 3 subunit beta 2 (ap3b2) transcript variant X1 mRNA	2.45435				2.28747
ap2ma XM 030364979.1 PREDICTED: Gadus morhua AP-2 complex subunit mu-A (LOC115549660) transcript variant X1 mRNA	AP5Z1 NM 001364858.1 Homo sapiens adaptor related protein complex 5 subunit zeta 1 (AP5Z1) transcript variant 2 mRNA	2.50243				2.28747
ap2ma XM 030364979.1 PREDICTED: Gadus morhua AP-2 complex subunit mu-A (LOC115549660) transcript variant X1 mRNA	ap3b1 XM 030353667.1 PREDICTED: Gadus morhua adaptor related protein complex 3 subunit beta 1 (ap3b1) transcript variant X1 mRNA	2.51151				2.2882
ap2ma XM 030364979.1 PREDICTED: Gadus morhua AP-2 complex subunit mu-A (LOC115549660) transcript variant X1 mRNA	AP3B2 NM 001278511.2 Homo sapiens adaptor related protein complex 3 subunit beta 2 (AP3B2) transcript variant 3 mRNA	2.54136				2.2882
ap2ma XM 030364979.1 PREDICTED: Gadus morhua AP-2 complex subunit mu-A (LOC115549660) transcript variant X1 mRNA	AP5B1 NM 138368.5 Homo sapiens adaptor related protein complex 5 subunit beta 1 (AP5B1) mRNA	2.56013				2.2882
ap2ma XM 030364979.1 PREDICTED: Gadus morhua AP-2 complex subunit mu-A (LOC115549660) transcript variant X1 mRNA	AP3B1 NM 001271769.2 Homo sapiens adaptor related protein complex 3 subunit beta 1 (AP3B1) transcript variant 2 mRNA	2.60388				2.2882
ap2ma XM 030364979.1 PREDICTED: Gadus morhua AP-2 complex subunit mu-A (LOC115549660) transcript variant X1 mRNA	AP4B1 NM 006594.5 Homo sapiens adaptor related protein complex 4 subunit beta 1 (AP4B1) transcript variant 1 mRNA	2.66517				2.2882
ap2ma XM 030364979.1 PREDICTED: Gadus morhua AP-2 complex subunit mu-A (LOC115549660) transcript variant X1 mRNA	ap4b1 XM 030362761.1 PREDICTED: Gadus morhua adaptor related protein complex 4 subunit beta 1 (ap4b1) transcript variant X1 mRNA	2.73086				2.2882
ap2ma XM 030381516.1 PREDICTED: Gadus morhua AP-2 complex subunit mu-A-like (LOC115561448) transcript variant X1 mRNA	ap3m1 XM 030379194.1 PREDICTED: Gadus morhua AP-3 complex subunit mu-1-like (LOC115559957) transcript variant X1 mRNA	1.26039				2.2882
ap2ma XM 030381516.1 PREDICTED: Gadus morhua AP-2 complex subunit mu-A-like (LOC115561448) transcript variant X1 mRNA	AP3M2 NM 001134296.2 Homo sapiens adaptor related protein complex 3 subunit mu 2 (AP3M2) transcript variant 1 mRNA	1.28754				2.2882
ap2ma XM 030381516.1 PREDICTED: Gadus morhua AP-2 complex subunit mu-A-like (LOC115561448) transcript variant X1 mRNA	AP3M1 NM 001320263.2 Homo sapiens adaptor related protein complex 3 subunit mu 1 (AP3M1) transcript variant 4 mRNA	1.29675				2.29001
ap2ma XM 030381516.1 PREDICTED: Gadus morhua AP-2 complex subunit mu-A-like (LOC115561448) transcript variant X1 mRNA	ap3m2 XM 030357645.1 PREDICTED: Gadus morhua AP-3 complex subunit mu-2 (LOC115544963) mRNA	1.30606				2.29001
ap2ma XM 030381516.1 PREDICTED: Gadus morhua AP-2 complex subunit mu-A-like (LOC115561448) transcript variant X1 mRNA	AP4M1 NM 004722.4 Homo sapiens adaptor related protein complex 4 subunit mu 1 (AP4M1) transcript variant 1 mRNA	1.35028				2.29001
ap2ma XM 030381516.1 PREDICTED: Gadus morhua AP-2 complex subunit mu-A-like (LOC115561448) transcript variant X1 mRNA	ap4m1 XM 030361805.1 PREDICTED: Gadus morhua adaptor related protein complex 4 subunit mu 1 (ap4m1) mRNA	1.37408				2.29032
ap2ma XM 030381516.1 PREDICTED: Gadus morhua AP-2 complex subunit mu-A-like (LOC115561448) transcript variant X1 mRNA	ap4s1 XM 030355742.1 PREDICTED: Gadus morhua adaptor related protein complex 4 subunit sigma 1 (ap4s1) transcript variant X1 mRNA	1.96084				2.29035
ap2ma XM 030381516.1 PREDICTED: Gadus morhua AP-2 complex subunit mu-A-like (LOC115561448) transcript variant X1 mRNA	ap5m1 XM 030356378.1 PREDICTED: Gadus morhua adaptor related protein complex 5 subunit mu 1 (ap5m1) mRNA	1.99679				2.29104
ap2ma XM 030381516.1 PREDICTED: Gadus morhua AP-2 complex subunit mu-A-like (LOC115561448) transcript variant X1 mRNA	ap5s1 XM 030357132.1 PREDICTED: Gadus morhua adaptor related protein complex 5 subunit sigma 1 (ap5s1) mRNA	2.07399				2.29141
ap2ma XM 030381516.1 PREDICTED: Gadus morhua AP-2 complex subunit mu-A-like (LOC115561448) transcript variant X1 mRNA	ap3s2 XM 030376755.1 PREDICTED: Gadus morhua adaptor related protein complex 3 subunit sigma 2 (ap3s2) mRNA	2.10297				2.292
ap2ma XM 030381516.1 PREDICTED: Gadus morhua AP-2 complex subunit mu-A-like (LOC115561448) transcript variant X1 mRNA	ap3d1 XM 030372535.1 PREDICTED: Gadus morhua adaptor related protein complex 3 subunit delta 1 (ap3d1) transcript variant X1 mRNA	2.10605				2.29228
ap2ma XM 030381516.1 PREDICTED: Gadus morhua AP-2 complex subunit mu-A-like (LOC115561448) transcript variant X1 mRNA	AP4S1 NM 001128126.3 Homo sapiens adaptor related protein complex 4 subunit sigma 1 (AP4S1) transcript variant 2 mRNA	2.11776				2.29253
ap2ma XM 030381516.1 PREDICTED: Gadus morhua AP-2 complex subunit mu-A-like (LOC115561448) transcript variant X1 mRNA	AP3S1 NM 001364119.1 Homo sapiens adaptor related protein complex 3 subunit sigma 1 (AP3S1) transcript variant 7 mRNA	2.12931				2.29253
ap2ma XM 030381516.1 PREDICTED: Gadus morhua AP-2 complex subunit mu-A-like (LOC115561448) transcript variant X1 mRNA	ap3s1 XM 030359145.1 PREDICTED: Gadus morhua adaptor related protein complex 3 subunit sigma 1 (ap3s1) transcript variant X1 mRNA	2.16428				2.29278
ap2ma XM 030381516.1 PREDICTED: Gadus morhua AP-2 complex subunit mu-A-like (LOC115561448) transcript variant X1 mRNA	AP2S1 NM 001301076.3 Homo sapiens adaptor related protein complex 2 subunit sigma 1 (AP2S1) transcript variant 3 mRNA	2.17475				2.29302
ap2ma XM 030381516.1 PREDICTED: Gadus morhua AP-2 complex subunit mu-A-like (LOC115561448) transcript variant X1 mRNA	ap2s1 XM 030337445.1 PREDICTED: Gadus morhua adaptor related protein complex 2 subunit sigma 1 (ap2s1) mRNA	2.17475				2.29324
ap2ma XM 030381516.1 PREDICTED: Gadus morhua AP-2 complex subunit mu-A-like (LOC115561448) transcript variant X1 mRNA	AP5M1 NM 018229.4 Homo sapiens adaptor related protein complex 5 subunit mu 1 (AP5M1) transcript variant 1 mRNA	2.19464				2.29486
ap2ma XM 030381516.1 PREDICTED: Gadus morhua AP-2 complex subunit mu-A-like (LOC115561448) transcript variant X1 mRNA	AP4E1 NM 001252127.2 Homo sapiens adaptor related protein complex 4 subunit epsilon 1 (AP4E1) transcript variant 2 mRNA	2.22708				2.29542
ap2ma XM 030381516.1 PREDICTED: Gadus morhua AP-2 complex subunit mu-A-like (LOC115561448) transcript variant X1 mRNA	AP3D1 NM 001261826.3 Homo sapiens adaptor related protein complex 3 subunit delta 1 (AP3D1) transcript variant 3 mRNA	2.25368				2.29542
ap2ma XM 030381516.1 PREDICTED: Gadus morhua AP-2 complex subunit mu-A-like (LOC115561448) transcript variant X1 mRNA	AP3S2 NM 005829.5 Homo sapiens adaptor related protein complex 3 subunit sigma 2 (AP3S2) transcript variant 1 mRNA	2.25712				2.29542
ap2ma XM 030381516.1 PREDICTED: Gadus morhua AP-2 complex subunit mu-A-like (LOC115561448) transcript variant X1 mRNA	ap5z1 XM 030349847.1 PREDICTED: Gadus morhua adaptor related protein complex 5 subunit zeta 1 (ap5z1) mRNA	2.26868				2.29542
ap2ma XM 030381516.1 PREDICTED: Gadus morhua AP-2 complex subunit mu-A-like (LOC115561448) transcript variant X1 mRNA	AP5S1 NM 018347.3 Homo sapiens adaptor related protein complex 5 subunit sigma 1 (AP5S1) transcript variant 2 mRNA	2.29001				2.29558
ap2ma XM 030381516.1 PREDICTED: Gadus morhua AP-2 complex subunit mu-A-like (LOC115561448) transcript variant X1 mRNA	ap4e1 XM 030365953.1 PREDICTED: Gadus morhua adaptor related protein complex 4 subunit epsilon 1 (ap4e1) transcript variant X1 mRNA	2.29302				2.2959
ap2ma XM 030381516.1 PREDICTED: Gadus morhua AP-2 complex subunit mu-A-like (LOC115561448) transcript variant X1 mRNA	ap5b1 XM 030374270.1 PREDICTED: Gadus morhua adaptor related protein complex 5 subunit beta 1 (ap5b1) mRNA	2.45592				2.2959
ap2ma XM 030381516.1 PREDICTED: Gadus morhua AP-2 complex subunit mu-A-like (LOC115561448) transcript variant X1 mRNA	ap3b2 XM 030365115.1 PREDICTED: Gadus morhua adaptor related protein complex 3 subunit beta 2 (ap3b2) transcript variant X1 mRNA	2.47293				2.29604
ap2ma XM 030381516.1 PREDICTED: Gadus morhua AP-2 complex subunit mu-A-like (LOC115561448) transcript variant X1 mRNA	AP3B2 NM 001278511.2 Homo sapiens adaptor related protein complex 3 subunit beta 2 (AP3B2) transcript variant 3 mRNA	2.50192				2.29757
ap2ma XM 030381516.1 PREDICTED: Gadus morhua AP-2 complex subunit mu-A-like (LOC115561448) transcript variant X1 mRNA	ap3b1 XM 030353667.1 PREDICTED: Gadus morhua adaptor related protein complex 3 subunit beta 1 (ap3b1) transcript variant X1 mRNA	2.53177				2.29757
ap2ma XM 030381516.1 PREDICTED: Gadus morhua AP-2 complex subunit mu-A-like (LOC115561448) transcript variant X1 mRNA	AP5B1 NM 138368.5 Homo sapiens adaptor related protein complex 5 subunit beta 1 (AP5B1) mRNA	2.56254				2.29757
ap2ma XM 030381516.1 PREDICTED: Gadus morhua AP-2 complex subunit mu-A-like (LOC115561448) transcript variant X1 mRNA	AP5Z1 NM 001364858.1 Homo sapiens adaptor related protein complex 5 subunit zeta 1 (AP5Z1) transcript variant 2 mRNA	2.56495				2.29757
ap2ma XM 030381516.1 PREDICTED: Gadus morhua AP-2 complex subunit mu-A-like (LOC115561448) transcript variant X1 mRNA	AP4B1 NM 006594.5 Homo sapiens adaptor related protein complex 4 subunit beta 1 (AP4B1) transcript variant 1 mRNA	2.59371				2.29757
ap2ma XM 030381516.1 PREDICTED: Gadus morhua AP-2 complex subunit mu-A-like (LOC115561448) transcript variant X1 mRNA	ap4b1 XM 030362761.1 PREDICTED: Gadus morhua adaptor related protein complex 4 subunit beta 1 (ap4b1) transcript variant X1 mRNA	2.65676				2.29757
ap2ma XM 030381516.1 PREDICTED: Gadus morhua AP-2 complex subunit mu-A-like (LOC115561448) transcript variant X1 mRNA	AP3B1 NM 001271769.2 Homo sapiens adaptor related protein complex 3 subunit beta 1 (AP3B1) transcript variant 2 mRNA	2.66098				2.29757
AP2S1 NM 001301076.3 Homo sapiens adaptor related protein complex 2 subunit sigma 1 (AP2S1) transcript variant 3 mRNA	ap2s1 XM 030337445.1 PREDICTED: Gadus morhua adaptor related protein complex 2 subunit sigma 1 (ap2s1) mRNA	0.021819				2.29757
AP2S1 NM 001301076.3 Homo sapiens adaptor related protein complex 2 subunit sigma 1 (AP2S1) transcript variant 3 mRNA	AP4S1 NM 001128126.3 Homo sapiens adaptor related protein complex 4 subunit sigma 1 (AP4S1) transcript variant 2 mRNA	0.81638				2.29757
AP2S1 NM 001301076.3 Homo sapiens adaptor related protein complex 2 subunit sigma 1 (AP2S1) transcript variant 3 mRNA	AP3S1 NM 001364119.1 Homo sapiens adaptor related protein complex 3 subunit sigma 1 (AP3S1) transcript variant 7 mRNA	0.874031				2.29823
AP2S1 NM 001301076.3 Homo sapiens adaptor related protein complex 2 subunit sigma 1 (AP2S1) transcript variant 3 mRNA	ap3s1 XM 030359145.1 PREDICTED: Gadus morhua adaptor related protein complex 3 subunit sigma 1 (ap3s1) transcript variant X1 mRNA	0.891423				2.30002
AP2S1 NM 001301076.3 Homo sapiens adaptor related protein complex 2 subunit sigma 1 (AP2S1) transcript variant 3 mRNA	ap4s1 XM 030355742.1 PREDICTED: Gadus morhua adaptor related protein complex 4 subunit sigma 1 (ap4s1) transcript variant X1 mRNA	0.930997				2.30002
AP2S1 NM 001301076.3 Homo sapiens adaptor related protein complex 2 subunit sigma 1 (AP2S1) transcript variant 3 mRNA	ap3s2 XM 030376755.1 PREDICTED: Gadus morhua adaptor related protein complex 3 subunit sigma 2 (ap3s2) mRNA	0.94549				2.3002
AP2S1 NM 001301076.3 Homo sapiens adaptor related protein complex 2 subunit sigma 1 (AP2S1) transcript variant 3 mRNA	AP3S2 NM 005829.5 Homo sapiens adaptor related protein complex 3 subunit sigma 2 (AP3S2) transcript variant 1 mRNA	0.98323				2.30259
AP2S1 NM 001301076.3 Homo sapiens adaptor related protein complex 2 subunit sigma 1 (AP2S1) transcript variant 3 mRNA	ap3b1 XM 030353667.1 PREDICTED: Gadus morhua adaptor related protein complex 3 subunit beta 1 (ap3b1) transcript variant X1 mRNA	1.63576				2.30259
AP2S1 NM 001301076.3 Homo sapiens adaptor related protein complex 2 subunit sigma 1 (AP2S1) transcript variant 3 mRNA	AP3B1 NM 001271769.2 Homo sapiens adaptor related protein complex 3 subunit beta 1 (AP3B1) transcript variant 2 mRNA	1.63665				2.30259
AP2S1 NM 001301076.3 Homo sapiens adaptor related protein complex 2 subunit sigma 1 (AP2S1) transcript variant 3 mRNA	AP3B2 NM 001278511.2 Homo sapiens adaptor related protein complex 3 subunit beta 2 (AP3B2) transcript variant 3 mRNA	1.66966				2.30259
AP2S1 NM 001301076.3 Homo sapiens adaptor related protein complex 2 subunit sigma 1 (AP2S1) transcript variant 3 mRNA	ap3b2 XM 030365115.1 PREDICTED: Gadus morhua adaptor related protein complex 3 subunit beta 2 (ap3b2) transcript variant X1 mRNA	1.66966				2.30259
AP2S1 NM 001301076.3 Homo sapiens adaptor related protein complex 2 subunit sigma 1 (AP2S1) transcript variant 3 mRNA	ap4m1 XM 030361805.1 PREDICTED: Gadus morhua adaptor related protein complex 4 subunit mu 1 (ap4m1) mRNA	1.84343				2.30259
AP2S1 NM 001301076.3 Homo sapiens adaptor related protein complex 2 subunit sigma 1 (AP2S1) transcript variant 3 mRNA	AP4B1 NM 006594.5 Homo sapiens adaptor related protein complex 4 subunit beta 1 (AP4B1) transcript variant 1 mRNA	1.90793				2.30259
AP2S1 NM 001301076.3 Homo sapiens adaptor related protein complex 2 subunit sigma 1 (AP2S1) transcript variant 3 mRNA	ap4e1 XM 030365953.1 PREDICTED: Gadus morhua adaptor related protein complex 4 subunit epsilon 1 (ap4e1) transcript variant X1 mRNA	2.03471				2.30259
AP2S1 NM 001301076.3 Homo sapiens adaptor related protein complex 2 subunit sigma 1 (AP2S1) transcript variant 3 mRNA	ap5z1 XM 030349847.1 PREDICTED: Gadus morhua adaptor related protein complex 5 subunit zeta 1 (ap5z1) mRNA	2.04769				2.30259
AP2S1 NM 001301076.3 Homo sapiens adaptor related protein complex 2 subunit sigma 1 (AP2S1) transcript variant 3 mRNA	AP3D1 NM 001261826.3 Homo sapiens adaptor related protein complex 3 subunit delta 1 (AP3D1) transcript variant 3 mRNA	2.09251				2.30259
AP2S1 NM 001301076.3 Homo sapiens adaptor related protein complex 2 subunit sigma 1 (AP2S1) transcript variant 3 mRNA	ap3d1 XM 030372535.1 PREDICTED: Gadus morhua adaptor related protein complex 3 subunit delta 1 (ap3d1) transcript variant X1 mRNA	2.09251				2.30259
AP2S1 NM 001301076.3 Homo sapiens adaptor related protein complex 2 subunit sigma 1 (AP2S1) transcript variant 3 mRNA	AP5Z1 NM 001364858.1 Homo sapiens adaptor related protein complex 5 subunit zeta 1 (AP5Z1) transcript variant 2 mRNA	2.11776				2.30259
AP2S1 NM 001301076.3 Homo sapiens adaptor related protein complex 2 subunit sigma 1 (AP2S1) transcript variant 3 mRNA	ap5m1 XM 030356378.1 PREDICTED: Gadus morhua adaptor related protein complex 5 subunit mu 1 (ap5m1) mRNA	2.14007				2.30508
AP2S1 NM 001301076.3 Homo sapiens adaptor related protein complex 2 subunit sigma 1 (AP2S1) transcript variant 3 mRNA	ap5b1 XM 030374270.1 PREDICTED: Gadus morhua adaptor related protein complex 5 subunit beta 1 (ap5b1) mRNA	2.15305				2.30702
AP2S1 NM 001301076.3 Homo sapiens adaptor related protein complex 2 subunit sigma 1 (AP2S1) transcript variant 3 mRNA	AP4M1 NM 004722.4 Homo sapiens adaptor related protein complex 4 subunit mu 1 (AP4M1) transcript variant 1 mRNA	2.16189				2.30702
AP2S1 NM 001301076.3 Homo sapiens adaptor related protein complex 2 subunit sigma 1 (AP2S1) transcript variant 3 mRNA	AP5S1 NM 018347.3 Homo sapiens adaptor related protein complex 5 subunit sigma 1 (AP5S1) transcript variant 2 mRNA	2.19722				2.30745
AP2S1 NM 001301076.3 Homo sapiens adaptor related protein complex 2 subunit sigma 1 (AP2S1) transcript variant 3 mRNA	AP3M1 NM 001320263.2 Homo sapiens adaptor related protein complex 3 subunit mu 1 (AP3M1) transcript variant 4 mRNA	2.21297				2.30757
AP2S1 NM 001301076.3 Homo sapiens adaptor related protein complex 2 subunit sigma 1 (AP2S1) transcript variant 3 mRNA	ap5s1 XM 030357132.1 PREDICTED: Gadus morhua adaptor related protein complex 5 subunit sigma 1 (ap5s1) mRNA	2.21417				2.30813
AP2S1 NM 001301076.3 Homo sapiens adaptor related protein complex 2 subunit sigma 1 (AP2S1) transcript variant 3 mRNA	AP5M1 NM 018229.4 Homo sapiens adaptor related protein complex 5 subunit mu 1 (AP5M1) transcript variant 1 mRNA	2.23359				2.30813
AP2S1 NM 001301076.3 Homo sapiens adaptor related protein complex 2 subunit sigma 1 (AP2S1) transcript variant 3 mRNA	AP4E1 NM 001252127.2 Homo sapiens adaptor related protein complex 4 subunit epsilon 1 (AP4E1) transcript variant 2 mRNA	2.24071				2.31025
AP2S1 NM 001301076.3 Homo sapiens adaptor related protein complex 2 subunit sigma 1 (AP2S1) transcript variant 3 mRNA	ap3m1 XM 030379194.1 PREDICTED: Gadus morhua AP-3 complex subunit mu-1-like (LOC115559957) transcript variant X1 mRNA	2.28708				2.31025
AP2S1 NM 001301076.3 Homo sapiens adaptor related protein complex 2 subunit sigma 1 (AP2S1) transcript variant 3 mRNA	ap4b1 XM 030362761.1 PREDICTED: Gadus morhua adaptor related protein complex 4 subunit beta 1 (ap4b1) transcript variant X1 mRNA	2.33537				2.31025
AP2S1 NM 001301076.3 Homo sapiens adaptor related protein complex 2 subunit sigma 1 (AP2S1) transcript variant 3 mRNA	AP3M2 NM 001134296.2 Homo sapiens adaptor related protein complex 3 subunit mu 2 (AP3M2) transcript variant 1 mRNA	2.36712				2.31025
AP2S1 NM 001301076.3 Homo sapiens adaptor related protein complex 2 subunit sigma 1 (AP2S1) transcript variant 3 mRNA	ap3m2 XM 030357645.1 PREDICTED: Gadus morhua AP-3 complex subunit mu-2 (LOC115544963) mRNA	2.43042				2.31045
AP2S1 NM 001301076.3 Homo sapiens adaptor related protein complex 2 subunit sigma 1 (AP2S1) transcript variant 3 mRNA	AP5B1 NM 138368.5 Homo sapiens adaptor related protein complex 5 subunit beta 1 (AP5B1) mRNA	2.95751				2.31124
ap2s1 XM 030337445.1 PREDICTED: Gadus morhua adaptor related protein complex 2 subunit sigma 1 (ap2s1) mRNA	AP4S1 NM 001128126.3 Homo sapiens adaptor related protein complex 4 subunit sigma 1 (AP4S1) transcript variant 2 mRNA	0.784119				2.31254
ap2s1 XM 030337445.1 PREDICTED: Gadus morhua adaptor related protein complex 2 subunit sigma 1 (ap2s1) mRNA	AP3S1 NM 001364119.1 Homo sapiens adaptor related protein complex 3 subunit sigma 1 (AP3S1) transcript variant 7 mRNA	0.856936				2.31279
ap2s1 XM 030337445.1 PREDICTED: Gadus morhua adaptor related protein complex 2 subunit sigma 1 (ap2s1) mRNA	ap3s1 XM 030359145.1 PREDICTED: Gadus morhua adaptor related protein complex 3 subunit sigma 1 (ap3s1) transcript variant X1 mRNA	0.874031				2.31415
ap2s1 XM 030337445.1 PREDICTED: Gadus morhua adaptor related protein complex 2 subunit sigma 1 (ap2s1) mRNA	ap4s1 XM 030355742.1 PREDICTED: Gadus morhua adaptor related protein complex 4 subunit sigma 1 (ap4s1) transcript variant X1 mRNA	0.912648				2.31428
ap2s1 XM 030337445.1 PREDICTED: Gadus morhua adaptor related protein complex 2 subunit sigma 1 (ap2s1) mRNA	ap3s2 XM 030376755.1 PREDICTED: Gadus morhua adaptor related protein complex 3 subunit sigma 2 (ap3s2) mRNA	0.927141				2.31428
ap2s1 XM 030337445.1 PREDICTED: Gadus morhua adaptor related protein complex 2 subunit sigma 1 (ap2s1) mRNA	AP3S2 NM 005829.5 Homo sapiens adaptor related protein complex 3 subunit sigma 2 (AP3S2) transcript variant 1 mRNA	0.964182				2.31501
ap2s1 XM 030337445.1 PREDICTED: Gadus morhua adaptor related protein complex 2 subunit sigma 1 (ap2s1) mRNA	ap3b1 XM 030353667.1 PREDICTED: Gadus morhua adaptor related protein complex 3 subunit beta 1 (ap3b1) transcript variant X1 mRNA	1.52606				2.31501
ap2s1 XM 030337445.1 PREDICTED: Gadus morhua adaptor related protein complex 2 subunit sigma 1 (ap2s1) mRNA	AP3B1 NM 001271769.2 Homo sapiens adaptor related protein complex 3 subunit beta 1 (AP3B1) transcript variant 2 mRNA	1.55269				2.31501
ap2s1 XM 030337445.1 PREDICTED: Gadus morhua adaptor related protein complex 2 subunit sigma 1 (ap2s1) mRNA	AP3B2 NM 001278511.2 Homo sapiens adaptor related protein complex 3 subunit beta 2 (AP3B2) transcript variant 3 mRNA	1.55996				2.31677
ap2s1 XM 030337445.1 PREDICTED: Gadus morhua adaptor related protein complex 2 subunit sigma 1 (ap2s1) mRNA	ap3b2 XM 030365115.1 PREDICTED: Gadus morhua adaptor related protein complex 3 subunit beta 2 (ap3b2) transcript variant X1 mRNA	1.55996				2.31677
ap2s1 XM 030337445.1 PREDICTED: Gadus morhua adaptor related protein complex 2 subunit sigma 1 (ap2s1) mRNA	AP4B1 NM 006594.5 Homo sapiens adaptor related protein complex 4 subunit beta 1 (AP4B1) transcript variant 1 mRNA	1.84343				2.31677
ap2s1 XM 030337445.1 PREDICTED: Gadus morhua adaptor related protein complex 2 subunit sigma 1 (ap2s1) mRNA	ap4m1 XM 030361805.1 PREDICTED: Gadus morhua adaptor related protein complex 4 subunit mu 1 (ap4m1) mRNA	1.84343				2.31677
ap2s1 XM 030337445.1 PREDICTED: Gadus morhua adaptor related protein complex 2 subunit sigma 1 (ap2s1) mRNA	ap4e1 XM 030365953.1 PREDICTED: Gadus morhua adaptor related protein complex 4 subunit epsilon 1 (ap4e1) transcript variant X1 mRNA	1.92425				2.31677
ap2s1 XM 030337445.1 PREDICTED: Gadus morhua adaptor related protein complex 2 subunit sigma 1 (ap2s1) mRNA	ap5z1 XM 030349847.1 PREDICTED: Gadus morhua adaptor related protein complex 5 subunit zeta 1 (ap5z1) mRNA	1.99003				2.31677
ap2s1 XM 030337445.1 PREDICTED: Gadus morhua adaptor related protein complex 2 subunit sigma 1 (ap2s1) mRNA	AP3D1 NM 001261826.3 Homo sapiens adaptor related protein complex 3 subunit delta 1 (AP3D1) transcript variant 3 mRNA	2.03688				2.31677
ap2s1 XM 030337445.1 PREDICTED: Gadus morhua adaptor related protein complex 2 subunit sigma 1 (ap2s1) mRNA	ap3d1 XM 030372535.1 PREDICTED: Gadus morhua adaptor related protein complex 3 subunit delta 1 (ap3d1) transcript variant X1 mRNA	2.03688				2.31677
ap2s1 XM 030337445.1 PREDICTED: Gadus morhua adaptor related protein complex 2 subunit sigma 1 (ap2s1) mRNA	AP5Z1 NM 001364858.1 Homo sapiens adaptor related protein complex 5 subunit zeta 1 (AP5Z1) transcript variant 2 mRNA	2.05714				2.31747
ap2s1 XM 030337445.1 PREDICTED: Gadus morhua adaptor related protein complex 2 subunit sigma 1 (ap2s1) mRNA	AP4M1 NM 004722.4 Homo sapiens adaptor related protein complex 4 subunit mu 1 (AP4M1) transcript variant 1 mRNA	2.10126				2.31785
ap2s1 XM 030337445.1 PREDICTED: Gadus morhua adaptor related protein complex 2 subunit sigma 1 (ap2s1) mRNA	ap5s1 XM 030357132.1 PREDICTED: Gadus morhua adaptor related protein complex 5 subunit sigma 1 (ap5s1) mRNA	2.13163				2.31802
ap2s1 XM 030337445.1 PREDICTED: Gadus morhua adaptor related protein complex 2 subunit sigma 1 (ap2s1) mRNA	ap5m1 XM 030356378.1 PREDICTED: Gadus morhua adaptor related protein complex 5 subunit mu 1 (ap5m1) mRNA	2.13269				2.31825
ap2s1 XM 030337445.1 PREDICTED: Gadus morhua adaptor related protein complex 2 subunit sigma 1 (ap2s1) mRNA	ap5b1 XM 030374270.1 PREDICTED: Gadus morhua adaptor related protein complex 5 subunit beta 1 (ap5b1) mRNA	2.16189				2.31825
ap2s1 XM 030337445.1 PREDICTED: Gadus morhua adaptor related protein complex 2 subunit sigma 1 (ap2s1) mRNA	AP5S1 NM 018347.3 Homo sapiens adaptor related protein complex 5 subunit sigma 1 (AP5S1) transcript variant 2 mRNA	2.18979				2.31911
ap2s1 XM 030337445.1 PREDICTED: Gadus morhua adaptor related protein complex 2 subunit sigma 1 (ap2s1) mRNA	AP4E1 NM 001252127.2 Homo sapiens adaptor related protein complex 4 subunit epsilon 1 (AP4E1) transcript variant 2 mRNA	2.21193				2.31911
ap2s1 XM 030337445.1 PREDICTED: Gadus morhua adaptor related protein complex 2 subunit sigma 1 (ap2s1) mRNA	AP3M1 NM 001320263.2 Homo sapiens adaptor related protein complex 3 subunit mu 1 (AP3M1) transcript variant 4 mRNA	2.21297				2.31911
ap2s1 XM 030337445.1 PREDICTED: Gadus morhua adaptor related protein complex 2 subunit sigma 1 (ap2s1) mRNA	AP5M1 NM 018229.4 Homo sapiens adaptor related protein complex 5 subunit mu 1 (AP5M1) transcript variant 1 mRNA	2.22642				2.31993
ap2s1 XM 030337445.1 PREDICTED: Gadus morhua adaptor related protein complex 2 subunit sigma 1 (ap2s1) mRNA	ap3m1 XM 030379194.1 PREDICTED: Gadus morhua AP-3 complex subunit mu-1-like (LOC115559957) transcript variant X1 mRNA	2.28708				2.32116
ap2s1 XM 030337445.1 PREDICTED: Gadus morhua adaptor related protein complex 2 subunit sigma 1 (ap2s1) mRNA	ap4b1 XM 030362761.1 PREDICTED: Gadus morhua adaptor related protein complex 4 subunit beta 1 (ap4b1) transcript variant X1 mRNA	2.29542				2.32239
ap2s1 XM 030337445.1 PREDICTED: Gadus morhua adaptor related protein complex 2 subunit sigma 1 (ap2s1) mRNA	AP3M2 NM 001134296.2 Homo sapiens adaptor related protein complex 3 subunit mu 2 (AP3M2) transcript variant 1 mRNA	2.36712				2.32239
ap2s1 XM 030337445.1 PREDICTED: Gadus morhua adaptor related protein complex 2 subunit sigma 1 (ap2s1) mRNA	ap3m2 XM 030357645.1 PREDICTED: Gadus morhua AP-3 complex subunit mu-2 (LOC115544963) mRNA	2.43042				2.32239
ap2s1 XM 030337445.1 PREDICTED: Gadus morhua adaptor related protein complex 2 subunit sigma 1 (ap2s1) mRNA	AP5B1 NM 138368.5 Homo sapiens adaptor related protein complex 5 subunit beta 1 (AP5B1) mRNA	2.84781				2.32239
AP3B1 NM 001271769.2 Homo sapiens adaptor related protein complex 3 subunit beta 1 (AP3B1) transcript variant 2 mRNA	ap3b1 XM 030353667.1 PREDICTED: Gadus morhua adaptor related protein complex 3 subunit beta 1 (ap3b1) transcript variant X1 mRNA	0.401037				2.32239
AP3B1 NM 001271769.2 Homo sapiens adaptor related protein complex 3 subunit beta 1 (AP3B1) transcript variant 2 mRNA	ap3b2 XM 030365115.1 PREDICTED: Gadus morhua adaptor related protein complex 3 subunit beta 2 (ap3b2) transcript variant X1 mRNA	0.491501				2.32289
AP3B1 NM 001271769.2 Homo sapiens adaptor related protein complex 3 subunit beta 1 (AP3B1) transcript variant 2 mRNA	AP3B2 NM 001278511.2 Homo sapiens adaptor related protein complex 3 subunit beta 2 (AP3B2) transcript variant 3 mRNA	0.513898				2.32289
AP3B1 NM 001271769.2 Homo sapiens adaptor related protein complex 3 subunit beta 1 (AP3B1) transcript variant 2 mRNA	AP3S1 NM 001364119.1 Homo sapiens adaptor related protein complex 3 subunit sigma 1 (AP3S1) transcript variant 7 mRNA	1.68239				2.32289
AP3B1 NM 001271769.2 Homo sapiens adaptor related protein complex 3 subunit beta 1 (AP3B1) transcript variant 2 mRNA	AP4S1 NM 001128126.3 Homo sapiens adaptor related protein complex 4 subunit sigma 1 (AP4S1) transcript variant 2 mRNA	1.70838				2.32289
AP3B1 NM 001271769.2 Homo sapiens adaptor related protein complex 3 subunit beta 1 (AP3B1) transcript variant 2 mRNA	AP4B1 NM 006594.5 Homo sapiens adaptor related protein complex 4 subunit beta 1 (AP4B1) transcript variant 1 mRNA	1.71272				2.32342
AP3B1 NM 001271769.2 Homo sapiens adaptor related protein complex 3 subunit beta 1 (AP3B1) transcript variant 2 mRNA	ap4b1 XM 030362761.1 PREDICTED: Gadus morhua adaptor related protein complex 4 subunit beta 1 (ap4b1) transcript variant X1 mRNA	1.71803				2.32349
AP3B1 NM 001271769.2 Homo sapiens adaptor related protein complex 3 subunit beta 1 (AP3B1) transcript variant 2 mRNA	ap3s1 XM 030359145.1 PREDICTED: Gadus morhua adaptor related protein complex 3 subunit sigma 1 (ap3s1) transcript variant X1 mRNA	1.76058				2.32379
AP3B1 NM 001271769.2 Homo sapiens adaptor related protein complex 3 subunit beta 1 (AP3B1) transcript variant 2 mRNA	ap3s2 XM 030376755.1 PREDICTED: Gadus morhua adaptor related protein complex 3 subunit sigma 2 (ap3s2) mRNA	1.80829				2.32379
AP3B1 NM 001271769.2 Homo sapiens adaptor related protein complex 3 subunit beta 1 (AP3B1) transcript variant 2 mRNA	AP3S2 NM 005829.5 Homo sapiens adaptor related protein complex 3 subunit sigma 2 (AP3S2) transcript variant 1 mRNA	1.84764				2.32379
AP3B1 NM 001271769.2 Homo sapiens adaptor related protein complex 3 subunit beta 1 (AP3B1) transcript variant 2 mRNA	ap4s1 XM 030355742.1 PREDICTED: Gadus morhua adaptor related protein complex 4 subunit sigma 1 (ap4s1) transcript variant X1 mRNA	1.94591				2.32409
AP3B1 NM 001271769.2 Homo sapiens adaptor related protein complex 3 subunit beta 1 (AP3B1) transcript variant 2 mRNA	ap4e1 XM 030365953.1 PREDICTED: Gadus morhua adaptor related protein complex 4 subunit epsilon 1 (ap4e1) transcript variant X1 mRNA	2.07409				2.3243
AP3B1 NM 001271769.2 Homo sapiens adaptor related protein complex 3 subunit beta 1 (AP3B1) transcript variant 2 mRNA	AP3D1 NM 001261826.3 Homo sapiens adaptor related protein complex 3 subunit delta 1 (AP3D1) transcript variant 3 mRNA	2.13282				2.32438
AP3B1 NM 001271769.2 Homo sapiens adaptor related protein complex 3 subunit beta 1 (AP3B1) transcript variant 2 mRNA	AP5S1 NM 018347.3 Homo sapiens adaptor related protein complex 5 subunit sigma 1 (AP5S1) transcript variant 2 mRNA	2.16123				2.3254
AP3B1 NM 001271769.2 Homo sapiens adaptor related protein complex 3 subunit beta 1 (AP3B1) transcript variant 2 mRNA	AP4E1 NM 001252127.2 Homo sapiens adaptor related protein complex 4 subunit epsilon 1 (AP4E1) transcript variant 2 mRNA	2.16665				2.3254
AP3B1 NM 001271769.2 Homo sapiens adaptor related protein complex 3 subunit beta 1 (AP3B1) transcript variant 2 mRNA	ap3d1 XM 030372535.1 PREDICTED: Gadus morhua adaptor related protein complex 3 subunit delta 1 (ap3d1) transcript variant X1 mRNA	2.20031				2.3254
AP3B1 NM 001271769.2 Homo sapiens adaptor related protein complex 3 subunit beta 1 (AP3B1) transcript variant 2 mRNA	ap4m1 XM 030361805.1 PREDICTED: Gadus morhua adaptor related protein complex 4 subunit mu 1 (ap4m1) mRNA	2.28578				2.32662
AP3B1 NM 001271769.2 Homo sapiens adaptor related protein complex 3 subunit beta 1 (AP3B1) transcript variant 2 mRNA	AP5M1 NM 018229.4 Homo sapiens adaptor related protein complex 5 subunit mu 1 (AP5M1) transcript variant 1 mRNA	2.31124				2.32762
AP3B1 NM 001271769.2 Homo sapiens adaptor related protein complex 3 subunit beta 1 (AP3B1) transcript variant 2 mRNA	ap5s1 XM 030357132.1 PREDICTED: Gadus morhua adaptor related protein complex 5 subunit sigma 1 (ap5s1) mRNA	2.31825				2.32784
AP3B1 NM 001271769.2 Homo sapiens adaptor related protein complex 3 subunit beta 1 (AP3B1) transcript variant 2 mRNA	ap5m1 XM 030356378.1 PREDICTED: Gadus morhua adaptor related protein complex 5 subunit mu 1 (ap5m1) mRNA	2.32409				2.3279
AP3B1 NM 001271769.2 Homo sapiens adaptor related protein complex 3 subunit beta 1 (AP3B1) transcript variant 2 mRNA	AP5Z1 NM 001364858.1 Homo sapiens adaptor related protein complex 5 subunit zeta 1 (AP5Z1) transcript variant 2 mRNA	2.34147				2.3279
AP3B1 NM 001271769.2 Homo sapiens adaptor related protein complex 3 subunit beta 1 (AP3B1) transcript variant 2 mRNA	AP3M1 NM 001320263.2 Homo sapiens adaptor related protein complex 3 subunit mu 1 (AP3M1) transcript variant 4 mRNA	2.40042				2.32906
AP3B1 NM 001271769.2 Homo sapiens adaptor related protein complex 3 subunit beta 1 (AP3B1) transcript variant 2 mRNA	AP3M2 NM 001134296.2 Homo sapiens adaptor related protein complex 3 subunit mu 2 (AP3M2) transcript variant 1 mRNA	2.42859				2.3304
AP3B1 NM 001271769.2 Homo sapiens adaptor related protein complex 3 subunit beta 1 (AP3B1) transcript variant 2 mRNA	ap3m2 XM 030357645.1 PREDICTED: Gadus morhua AP-3 complex subunit mu-2 (LOC115544963) mRNA	2.42859				2.3304
AP3B1 NM 001271769.2 Homo sapiens adaptor related protein complex 3 subunit beta 1 (AP3B1) transcript variant 2 mRNA	ap5z1 XM 030349847.1 PREDICTED: Gadus morhua adaptor related protein complex 5 subunit zeta 1 (ap5z1) mRNA	2.43672				2.3304
AP3B1 NM 001271769.2 Homo sapiens adaptor related protein complex 3 subunit beta 1 (AP3B1) transcript variant 2 mRNA	ap3m1 XM 030379194.1 PREDICTED: Gadus morhua AP-3 complex subunit mu-1-like (LOC115559957) transcript variant X1 mRNA	2.45758				2.3304
AP3B1 NM 001271769.2 Homo sapiens adaptor related protein complex 3 subunit beta 1 (AP3B1) transcript variant 2 mRNA	ap5b1 XM 030374270.1 PREDICTED: Gadus morhua adaptor related protein complex 5 subunit beta 1 (ap5b1) mRNA	2.50261				2.33116
AP3B1 NM 001271769.2 Homo sapiens adaptor related protein complex 3 subunit beta 1 (AP3B1) transcript variant 2 mRNA	AP5B1 NM 138368.5 Homo sapiens adaptor related protein complex 5 subunit beta 1 (AP5B1) mRNA	2.51143				2.33173
AP3B1 NM 001271769.2 Homo sapiens adaptor related protein complex 3 subunit beta 1 (AP3B1) transcript variant 2 mRNA	AP4M1 NM 004722.4 Homo sapiens adaptor related protein complex 4 subunit mu 1 (AP4M1) transcript variant 1 mRNA	2.58164				2.33322
ap3b1 XM 030353667.1 PREDICTED: Gadus morhua adaptor related protein complex 3 subunit beta 1 (ap3b1) transcript variant X1 mRNA	ap3b2 XM 030365115.1 PREDICTED: Gadus morhua adaptor related protein complex 3 subunit beta 2 (ap3b2) transcript variant X1 mRNA	0.535862				2.33336
ap3b1 XM 030353667.1 PREDICTED: Gadus morhua adaptor related protein complex 3 subunit beta 1 (ap3b1) transcript variant X1 mRNA	AP3B2 NM 001278511.2 Homo sapiens adaptor related protein complex 3 subunit beta 2 (AP3B2) transcript variant 3 mRNA	0.544659				2.33368
ap3b1 XM 030353667.1 PREDICTED: Gadus morhua adaptor related protein complex 3 subunit beta 1 (ap3b1) transcript variant X1 mRNA	AP4B1 NM 006594.5 Homo sapiens adaptor related protein complex 4 subunit beta 1 (AP4B1) transcript variant 1 mRNA	1.62644				2.33408
ap3b1 XM 030353667.1 PREDICTED: Gadus morhua adaptor related protein complex 3 subunit beta 1 (ap3b1) transcript variant X1 mRNA	AP4S1 NM 001128126.3 Homo sapiens adaptor related protein complex 4 subunit sigma 1 (AP4S1) transcript variant 2 mRNA	1.70838				2.33537
ap3b1 XM 030353667.1 PREDICTED: Gadus morhua adaptor related protein complex 3 subunit beta 1 (ap3b1) transcript variant X1 mRNA	ap4b1 XM 030362761.1 PREDICTED: Gadus morhua adaptor related protein complex 4 subunit beta 1 (ap4b1) transcript variant X1 mRNA	1.72097				2.33537
ap3b1 XM 030353667.1 PREDICTED: Gadus morhua adaptor related protein complex 3 subunit beta 1 (ap3b1) transcript variant X1 mRNA	AP3S1 NM 001364119.1 Homo sapiens adaptor related protein complex 3 subunit sigma 1 (AP3S1) transcript variant 7 mRNA	1.74297				2.33712
ap3b1 XM 030353667.1 PREDICTED: Gadus morhua adaptor related protein complex 3 subunit beta 1 (ap3b1) transcript variant X1 mRNA	ap3s1 XM 030359145.1 PREDICTED: Gadus morhua adaptor related protein complex 3 subunit sigma 1 (ap3s1) transcript variant X1 mRNA	1.76509				2.33785
ap3b1 XM 030353667.1 PREDICTED: Gadus morhua adaptor related protein complex 3 subunit beta 1 (ap3b1) transcript variant X1 mRNA	ap3s2 XM 030376755.1 PREDICTED: Gadus morhua adaptor related protein complex 3 subunit sigma 2 (ap3s2) mRNA	1.84764				2.33785
ap3b1 XM 030353667.1 PREDICTED: Gadus morhua adaptor related protein complex 3 subunit beta 1 (ap3b1) transcript variant X1 mRNA	AP3S2 NM 005829.5 Homo sapiens adaptor related protein complex 3 subunit sigma 2 (AP3S2) transcript variant 1 mRNA	1.88815				2.34033
ap3b1 XM 030353667.1 PREDICTED: Gadus morhua adaptor related protein complex 3 subunit beta 1 (ap3b1) transcript variant X1 mRNA	ap4s1 XM 030355742.1 PREDICTED: Gadus morhua adaptor related protein complex 4 subunit sigma 1 (ap4s1) transcript variant X1 mRNA	1.94591				2.34074
ap3b1 XM 030353667.1 PREDICTED: Gadus morhua adaptor related protein complex 3 subunit beta 1 (ap3b1) transcript variant X1 mRNA	AP4E1 NM 001252127.2 Homo sapiens adaptor related protein complex 4 subunit epsilon 1 (AP4E1) transcript variant 2 mRNA	2.0773				2.3413
ap3b1 XM 030353667.1 PREDICTED: Gadus morhua adaptor related protein complex 3 subunit beta 1 (ap3b1) transcript variant X1 mRNA	ap4e1 XM 030365953.1 PREDICTED: Gadus morhua adaptor related protein complex 4 subunit epsilon 1 (ap4e1) transcript variant X1 mRNA	2.08647				2.3413
ap3b1 XM 030353667.1 PREDICTED: Gadus morhua adaptor related protein complex 3 subunit beta 1 (ap3b1) transcript variant X1 mRNA	ap5m1 XM 030356378.1 PREDICTED: Gadus morhua adaptor related protein complex 5 subunit mu 1 (ap5m1) mRNA	2.16375				2.34147
ap3b1 XM 030353667.1 PREDICTED: Gadus morhua adaptor related protein complex 3 subunit beta 1 (ap3b1) transcript variant X1 mRNA	ap5s1 XM 030357132.1 PREDICTED: Gadus morhua adaptor related protein complex 5 subunit sigma 1 (ap5s1) mRNA	2.17682				2.34268
ap3b1 XM 030353667.1 PREDICTED: Gadus morhua adaptor related protein complex 3 subunit beta 1 (ap3b1) transcript variant X1 mRNA	ap4m1 XM 030361805.1 PREDICTED: Gadus morhua adaptor related protein complex 4 subunit mu 1 (ap4m1) mRNA	2.19481				2.34341
ap3b1 XM 030353667.1 PREDICTED: Gadus morhua adaptor related protein complex 3 subunit beta 1 (ap3b1) transcript variant X1 mRNA	AP5S1 NM 018347.3 Homo sapiens adaptor related protein complex 5 subunit sigma 1 (AP5S1) transcript variant 2 mRNA	2.20775				2.34383
ap3b1 XM 030353667.1 PREDICTED: Gadus morhua adaptor related protein complex 3 subunit beta 1 (ap3b1) transcript variant X1 mRNA	AP3M1 NM 001320263.2 Homo sapiens adaptor related protein complex 3 subunit mu 1 (AP3M1) transcript variant 4 mRNA	2.22274				2.34383
ap3b1 XM 030353667.1 PREDICTED: Gadus morhua adaptor related protein complex 3 subunit beta 1 (ap3b1) transcript variant X1 mRNA	ap3d1 XM 030372535.1 PREDICTED: Gadus morhua adaptor related protein complex 3 subunit delta 1 (ap3d1) transcript variant X1 mRNA	2.23099				2.34421
ap3b1 XM 030353667.1 PREDICTED: Gadus morhua adaptor related protein complex 3 subunit beta 1 (ap3b1) transcript variant X1 mRNA	AP5M1 NM 018229.4 Homo sapiens adaptor related protein complex 5 subunit mu 1 (AP5M1) transcript variant 1 mRNA	2.24806				2.34455
ap3b1 XM 030353667.1 PREDICTED: Gadus morhua adaptor related protein complex 3 subunit beta 1 (ap3b1) transcript variant X1 mRNA	AP3D1 NM 001261826.3 Homo sapiens adaptor related protein complex 3 subunit delta 1 (AP3D1) transcript variant 3 mRNA	2.25526				2.34455
ap3b1 XM 030353667.1 PREDICTED: Gadus morhua adaptor related protein complex 3 subunit beta 1 (ap3b1) transcript variant X1 mRNA	AP5Z1 NM 001364858.1 Homo sapiens adaptor related protein complex 5 subunit zeta 1 (AP5Z1) transcript variant 2 mRNA	2.30757				2.34455
ap3b1 XM 030353667.1 PREDICTED: Gadus morhua adaptor related protein complex 3 subunit beta 1 (ap3b1) transcript variant X1 mRNA	ap5b1 XM 030374270.1 PREDICTED: Gadus morhua adaptor related protein complex 5 subunit beta 1 (ap5b1) mRNA	2.35717				2.34486
ap3b1 XM 030353667.1 PREDICTED: Gadus morhua adaptor related protein complex 3 subunit beta 1 (ap3b1) transcript variant X1 mRNA	ap5z1 XM 030349847.1 PREDICTED: Gadus morhua adaptor related protein complex 5 subunit zeta 1 (ap5z1) mRNA	2.35739				2.34492
ap3b1 XM 030353667.1 PREDICTED: Gadus morhua adaptor related protein complex 3 subunit beta 1 (ap3b1) transcript variant X1 mRNA	ap3m1 XM 030379194.1 PREDICTED: Gadus morhua AP-3 complex subunit mu-1-like (LOC115559957) transcript variant X1 mRNA	2.37302				2.34525
ap3b1 XM 030353667.1 PREDICTED: Gadus morhua adaptor related protein complex 3 subunit beta 1 (ap3b1) transcript variant X1 mRNA	AP3M2 NM 001134296.2 Homo sapiens adaptor related protein complex 3 subunit mu 2 (AP3M2) transcript variant 1 mRNA	2.37302				2.34525
ap3b1 XM 030353667.1 PREDICTED: Gadus morhua adaptor related protein complex 3 subunit beta 1 (ap3b1) transcript variant X1 mRNA	ap3m2 XM 030357645.1 PREDICTED: Gadus morhua AP-3 complex subunit mu-2 (LOC115544963) mRNA	2.37302				2.34541
ap3b1 XM 030353667.1 PREDICTED: Gadus morhua adaptor related protein complex 3 subunit beta 1 (ap3b1) transcript variant X1 mRNA	AP4M1 NM 004722.4 Homo sapiens adaptor related protein complex 4 subunit mu 1 (AP4M1) transcript variant 1 mRNA	2.40979				2.34541
ap3b1 XM 030353667.1 PREDICTED: Gadus morhua adaptor related protein complex 3 subunit beta 1 (ap3b1) transcript variant X1 mRNA	AP5B1 NM 138368.5 Homo sapiens adaptor related protein complex 5 subunit beta 1 (AP5B1) mRNA	2.44045				2.34635
AP3B2 NM 001278511.2 Homo sapiens adaptor related protein complex 3 subunit beta 2 (AP3B2) transcript variant 3 mRNA	ap3b2 XM 030365115.1 PREDICTED: Gadus morhua adaptor related protein complex 3 subunit beta 2 (ap3b2) transcript variant X1 mRNA	0.407888				2.3469
AP3B2 NM 001278511.2 Homo sapiens adaptor related protein complex 3 subunit beta 2 (AP3B2) transcript variant 3 mRNA	AP4B1 NM 006594.5 Homo sapiens adaptor related protein complex 4 subunit beta 1 (AP4B1) transcript variant 1 mRNA	1.67006				2.34729
AP3B2 NM 001278511.2 Homo sapiens adaptor related protein complex 3 subunit beta 2 (AP3B2) transcript variant 3 mRNA	ap4b1 XM 030362761.1 PREDICTED: Gadus morhua adaptor related protein complex 4 subunit beta 1 (ap4b1) transcript variant X1 mRNA	1.73819				2.34849
AP3B2 NM 001278511.2 Homo sapiens adaptor related protein complex 3 subunit beta 2 (AP3B2) transcript variant 3 mRNA	AP3S1 NM 001364119.1 Homo sapiens adaptor related protein complex 3 subunit sigma 1 (AP3S1) transcript variant 7 mRNA	1.77196				2.34887
AP3B2 NM 001278511.2 Homo sapiens adaptor related protein complex 3 subunit beta 2 (AP3B2) transcript variant 3 mRNA	AP4S1 NM 001128126.3 Homo sapiens adaptor related protein complex 4 subunit sigma 1 (AP4S1) transcript variant 2 mRNA	1.79176				2.34887
AP3B2 NM 001278511.2 Homo sapiens adaptor related protein complex 3 subunit beta 2 (AP3B2) transcript variant 3 mRNA	ap3s1 XM 030359145.1 PREDICTED: Gadus morhua adaptor related protein complex 3 subunit sigma 1 (ap3s1) transcript variant X1 mRNA	1.84733				2.34887
AP3B2 NM 001278511.2 Homo sapiens adaptor related protein complex 3 subunit beta 2 (AP3B2) transcript variant 3 mRNA	ap3s2 XM 030376755.1 PREDICTED: Gadus morhua adaptor related protein complex 3 subunit sigma 2 (ap3s2) mRNA	1.84764				2.34887
AP3B2 NM 001278511.2 Homo sapiens adaptor related protein complex 3 subunit beta 2 (AP3B2) transcript variant 3 mRNA	AP3S2 NM 005829.5 Homo sapiens adaptor related protein complex 3 subunit sigma 2 (AP3S2) transcript variant 1 mRNA	2.00148				2.34887
AP3B2 NM 001278511.2 Homo sapiens adaptor related protein complex 3 subunit beta 2 (AP3B2) transcript variant 3 mRNA	ap4s1 XM 030355742.1 PREDICTED: Gadus morhua adaptor related protein complex 4 subunit sigma 1 (ap4s1) transcript variant X1 mRNA	2.10843				2.35009
AP3B2 NM 001278511.2 Homo sapiens adaptor related protein complex 3 subunit beta 2 (AP3B2) transcript variant 3 mRNA	ap5m1 XM 030356378.1 PREDICTED: Gadus morhua adaptor related protein complex 5 subunit mu 1 (ap5m1) mRNA	2.12738				2.35054
AP3B2 NM 001278511.2 Homo sapiens adaptor related protein complex 3 subunit beta 2 (AP3B2) transcript variant 3 mRNA	ap4e1 XM 030365953.1 PREDICTED: Gadus morhua adaptor related protein complex 4 subunit epsilon 1 (ap4e1) transcript variant X1 mRNA	2.13363				2.35138
AP3B2 NM 001278511.2 Homo sapiens adaptor related protein complex 3 subunit beta 2 (AP3B2) transcript variant 3 mRNA	AP4E1 NM 001252127.2 Homo sapiens adaptor related protein complex 4 subunit epsilon 1 (AP4E1) transcript variant 2 mRNA	2.14571				2.35138
AP3B2 NM 001278511.2 Homo sapiens adaptor related protein complex 3 subunit beta 2 (AP3B2) transcript variant 3 mRNA	ap5s1 XM 030357132.1 PREDICTED: Gadus morhua adaptor related protein complex 5 subunit sigma 1 (ap5s1) mRNA	2.17682				2.35138
AP3B2 NM 001278511.2 Homo sapiens adaptor related protein complex 3 subunit beta 2 (AP3B2) transcript variant 3 mRNA	AP5S1 NM 018347.3 Homo sapiens adaptor related protein complex 5 subunit sigma 1 (AP5S1) transcript variant 2 mRNA	2.20775				2.35248
AP3B2 NM 001278511.2 Homo sapiens adaptor related protein complex 3 subunit beta 2 (AP3B2) transcript variant 3 mRNA	AP5M1 NM 018229.4 Homo sapiens adaptor related protein complex 5 subunit mu 1 (AP5M1) transcript variant 1 mRNA	2.26868				2.35248
AP3B2 NM 001278511.2 Homo sapiens adaptor related protein complex 3 subunit beta 2 (AP3B2) transcript variant 3 mRNA	AP5Z1 NM 001364858.1 Homo sapiens adaptor related protein complex 5 subunit zeta 1 (AP5Z1) transcript variant 2 mRNA	2.29104				2.35266
AP3B2 NM 001278511.2 Homo sapiens adaptor related protein complex 3 subunit beta 2 (AP3B2) transcript variant 3 mRNA	ap5z1 XM 030349847.1 PREDICTED: Gadus morhua adaptor related protein complex 5 subunit zeta 1 (ap5z1) mRNA	2.32762				2.35344
AP3B2 NM 001278511.2 Homo sapiens adaptor related protein complex 3 subunit beta 2 (AP3B2) transcript variant 3 mRNA	AP3D1 NM 001261826.3 Homo sapiens adaptor related protein complex 3 subunit delta 1 (AP3D1) transcript variant 3 mRNA	2.36816				2.35364
AP3B2 NM 001278511.2 Homo sapiens adaptor related protein complex 3 subunit beta 2 (AP3B2) transcript variant 3 mRNA	ap5b1 XM 030374270.1 PREDICTED: Gadus morhua adaptor related protein complex 5 subunit beta 1 (ap5b1) mRNA	2.36952				2.35388
AP3B2 NM 001278511.2 Homo sapiens adaptor related protein complex 3 subunit beta 2 (AP3B2) transcript variant 3 mRNA	ap3d1 XM 030372535.1 PREDICTED: Gadus morhua adaptor related protein complex 3 subunit delta 1 (ap3d1) transcript variant X1 mRNA	2.43773				2.35417
AP3B2 NM 001278511.2 Homo sapiens adaptor related protein complex 3 subunit beta 2 (AP3B2) transcript variant 3 mRNA	AP5B1 NM 138368.5 Homo sapiens adaptor related protein complex 5 subunit beta 1 (AP5B1) mRNA	2.45365				2.35417
AP3B2 NM 001278511.2 Homo sapiens adaptor related protein complex 3 subunit beta 2 (AP3B2) transcript variant 3 mRNA	AP3M1 NM 001320263.2 Homo sapiens adaptor related protein complex 3 subunit mu 1 (AP3M1) transcript variant 4 mRNA	2.5182				2.35477
AP3B2 NM 001278511.2 Homo sapiens adaptor related protein complex 3 subunit beta 2 (AP3B2) transcript variant 3 mRNA	ap4m1 XM 030361805.1 PREDICTED: Gadus morhua adaptor related protein complex 4 subunit mu 1 (ap4m1) mRNA	2.52694				2.35523
AP3B2 NM 001278511.2 Homo sapiens adaptor related protein complex 3 subunit beta 2 (AP3B2) transcript variant 3 mRNA	ap3m1 XM 030379194.1 PREDICTED: Gadus morhua AP-3 complex subunit mu-1-like (LOC115559957) transcript variant X1 mRNA	2.61664				2.35523
AP3B2 NM 001278511.2 Homo sapiens adaptor related protein complex 3 subunit beta 2 (AP3B2) transcript variant 3 mRNA	AP3M2 NM 001134296.2 Homo sapiens adaptor related protein complex 3 subunit mu 2 (AP3M2) transcript variant 1 mRNA	2.61664				2.35638
AP3B2 NM 001278511.2 Homo sapiens adaptor related protein complex 3 subunit beta 2 (AP3B2) transcript variant 3 mRNA	ap3m2 XM 030357645.1 PREDICTED: Gadus morhua AP-3 complex subunit mu-2 (LOC115544963) mRNA	2.61664				2.35638
AP3B2 NM 001278511.2 Homo sapiens adaptor related protein complex 3 subunit beta 2 (AP3B2) transcript variant 3 mRNA	AP4M1 NM 004722.4 Homo sapiens adaptor related protein complex 4 subunit mu 1 (AP4M1) transcript variant 1 mRNA	2.68008				2.35717
ap3b2 XM 030365115.1 PREDICTED: Gadus morhua adaptor related protein complex 3 subunit beta 2 (ap3b2) transcript variant X1 mRNA	AP4B1 NM 006594.5 Homo sapiens adaptor related protein complex 4 subunit beta 1 (AP4B1) transcript variant 1 mRNA	1.65542				2.35739
ap3b2 XM 030365115.1 PREDICTED: Gadus morhua adaptor related protein complex 3 subunit beta 2 (ap3b2) transcript variant X1 mRNA	ap4b1 XM 030362761.1 PREDICTED: Gadus morhua adaptor related protein complex 4 subunit beta 1 (ap4b1) transcript variant X1 mRNA	1.70668				2.35815
ap3b2 XM 030365115.1 PREDICTED: Gadus morhua adaptor related protein complex 3 subunit beta 2 (ap3b2) transcript variant X1 mRNA	ap3s1 XM 030359145.1 PREDICTED: Gadus morhua adaptor related protein complex 3 subunit sigma 1 (ap3s1) transcript variant X1 mRNA	1.76509				2.35856
ap3b2 XM 030365115.1 PREDICTED: Gadus morhua adaptor related protein complex 3 subunit beta 2 (ap3b2) transcript variant X1 mRNA	AP3S1 NM 001364119.1 Homo sapiens adaptor related protein complex 3 subunit sigma 1 (AP3S1) transcript variant 7 mRNA	1.77196				2.35928
ap3b2 XM 030365115.1 PREDICTED: Gadus morhua adaptor related protein complex 3 subunit beta 2 (ap3b2) transcript variant X1 mRNA	AP4S1 NM 001128126.3 Homo sapiens adaptor related protein complex 4 subunit sigma 1 (AP4S1) transcript variant 2 mRNA	1.83621				2.35974
ap3b2 XM 030365115.1 PREDICTED: Gadus morhua adaptor related protein complex 3 subunit beta 2 (ap3b2) transcript variant X1 mRNA	ap3s2 XM 030376755.1 PREDICTED: Gadus morhua adaptor related protein complex 3 subunit sigma 2 (ap3s2) mRNA	1.88273				2.35989
ap3b2 XM 030365115.1 PREDICTED: Gadus morhua adaptor related protein complex 3 subunit beta 2 (ap3b2) transcript variant X1 mRNA	AP3S2 NM 005829.5 Homo sapiens adaptor related protein complex 3 subunit sigma 2 (AP3S2) transcript variant 1 mRNA	1.96226				2.36135
ap3b2 XM 030365115.1 PREDICTED: Gadus morhua adaptor related protein complex 3 subunit beta 2 (ap3b2) transcript variant X1 mRNA	ap4s1 XM 030355742.1 PREDICTED: Gadus morhua adaptor related protein complex 4 subunit sigma 1 (ap4s1) transcript variant X1 mRNA	2.05127				2.36135
ap3b2 XM 030365115.1 PREDICTED: Gadus morhua adaptor related protein complex 3 subunit beta 2 (ap3b2) transcript variant X1 mRNA	ap4e1 XM 030365953.1 PREDICTED: Gadus morhua adaptor related protein complex 4 subunit epsilon 1 (ap4e1) transcript variant X1 mRNA	2.1537				2.36265
ap3b2 XM 030365115.1 PREDICTED: Gadus morhua adaptor related protein complex 3 subunit beta 2 (ap3b2) transcript variant X1 mRNA	AP4E1 NM 001252127.2 Homo sapiens adaptor related protein complex 4 subunit epsilon 1 (AP4E1) transcript variant 2 mRNA	2.19407				2.36265
ap3b2 XM 030365115.1 PREDICTED: Gadus morhua adaptor related protein complex 3 subunit beta 2 (ap3b2) transcript variant X1 mRNA	ap5m1 XM 030356378.1 PREDICTED: Gadus morhua adaptor related protein complex 5 subunit mu 1 (ap5m1) mRNA	2.20149				2.36348
ap3b2 XM 030365115.1 PREDICTED: Gadus morhua adaptor related protein complex 3 subunit beta 2 (ap3b2) transcript variant X1 mRNA	ap5s1 XM 030357132.1 PREDICTED: Gadus morhua adaptor related protein complex 5 subunit sigma 1 (ap5s1) mRNA	2.22334				2.36383
ap3b2 XM 030365115.1 PREDICTED: Gadus morhua adaptor related protein complex 3 subunit beta 2 (ap3b2) transcript variant X1 mRNA	AP5S1 NM 018347.3 Homo sapiens adaptor related protein complex 5 subunit sigma 1 (AP5S1) transcript variant 2 mRNA	2.25654				2.36452
ap3b2 XM 030365115.1 PREDICTED: Gadus morhua adaptor related protein complex 3 subunit beta 2 (ap3b2) transcript variant X1 mRNA	AP3D1 NM 001261826.3 Homo sapiens adaptor related protein complex 3 subunit delta 1 (AP3D1) transcript variant 3 mRNA	2.2882				2.36472
ap3b2 XM 030365115.1 PREDICTED: Gadus morhua adaptor related protein complex 3 subunit beta 2 (ap3b2) transcript variant X1 mRNA	AP5Z1 NM 001364858.1 Homo sapiens adaptor related protein complex 5 subunit zeta 1 (AP5Z1) transcript variant 2 mRNA	2.32438				2.36489
ap3b2 XM 030365115.1 PREDICTED: Gadus morhua adaptor related protein complex 3 subunit beta 2 (ap3b2) transcript variant X1 mRNA	AP5M1 NM 018229.4 Homo sapiens adaptor related protein complex 5 subunit mu 1 (AP5M1) transcript variant 1 mRNA	2.33322				2.36489
ap3b2 XM 030365115.1 PREDICTED: Gadus morhua adaptor related protein complex 3 subunit beta 2 (ap3b2) transcript variant X1 mRNA	ap3d1 XM 030372535.1 PREDICTED: Gadus morhua adaptor related protein complex 3 subunit delta 1 (ap3d1) transcript variant X1 mRNA	2.35856				2.36712
ap3b2 XM 030365115.1 PREDICTED: Gadus morhua adaptor related protein complex 3 subunit beta 2 (ap3b2) transcript variant X1 mRNA	ap4m1 XM 030361805.1 PREDICTED: Gadus morhua adaptor related protein complex 4 subunit mu 1 (ap4m1) mRNA	2.35989				2.36712
ap3b2 XM 030365115.1 PREDICTED: Gadus morhua adaptor related protein complex 3 subunit beta 2 (ap3b2) transcript variant X1 mRNA	ap5z1 XM 030349847.1 PREDICTED: Gadus morhua adaptor related protein complex 5 subunit zeta 1 (ap5z1) mRNA	2.38351				2.36712
ap3b2 XM 030365115.1 PREDICTED: Gadus morhua adaptor related protein complex 3 subunit beta 2 (ap3b2) transcript variant X1 mRNA	AP3M1 NM 001320263.2 Homo sapiens adaptor related protein complex 3 subunit mu 1 (AP3M1) transcript variant 4 mRNA	2.40042				2.36712
ap3b2 XM 030365115.1 PREDICTED: Gadus morhua adaptor related protein complex 3 subunit beta 2 (ap3b2) transcript variant X1 mRNA	ap3m1 XM 030379194.1 PREDICTED: Gadus morhua AP-3 complex subunit mu-1-like (LOC115559957) transcript variant X1 mRNA	2.45758				2.36772
ap3b2 XM 030365115.1 PREDICTED: Gadus morhua adaptor related protein complex 3 subunit beta 2 (ap3b2) transcript variant X1 mRNA	AP3M2 NM 001134296.2 Homo sapiens adaptor related protein complex 3 subunit mu 2 (AP3M2) transcript variant 1 mRNA	2.45758				2.36797
ap3b2 XM 030365115.1 PREDICTED: Gadus morhua adaptor related protein complex 3 subunit beta 2 (ap3b2) transcript variant X1 mRNA	AP5B1 NM 138368.5 Homo sapiens adaptor related protein complex 5 subunit beta 1 (AP5B1) mRNA	2.46987				2.36797
ap3b2 XM 030365115.1 PREDICTED: Gadus morhua adaptor related protein complex 3 subunit beta 2 (ap3b2) transcript variant X1 mRNA	ap3m2 XM 030357645.1 PREDICTED: Gadus morhua AP-3 complex subunit mu-2 (LOC115544963) mRNA	2.48743				2.36797
ap3b2 XM 030365115.1 PREDICTED: Gadus morhua adaptor related protein complex 3 subunit beta 2 (ap3b2) transcript variant X1 mRNA	ap5b1 XM 030374270.1 PREDICTED: Gadus morhua adaptor related protein complex 5 subunit beta 1 (ap5b1) mRNA	2.51231				2.36816
ap3b2 XM 030365115.1 PREDICTED: Gadus morhua adaptor related protein complex 3 subunit beta 2 (ap3b2) transcript variant X1 mRNA	AP4M1 NM 004722.4 Homo sapiens adaptor related protein complex 4 subunit mu 1 (AP4M1) transcript variant 1 mRNA	2.68008				2.36952
AP3D1 NM 001261826.3 Homo sapiens adaptor related protein complex 3 subunit delta 1 (AP3D1) transcript variant 3 mRNA	ap3d1 XM 030372535.1 PREDICTED: Gadus morhua adaptor related protein complex 3 subunit delta 1 (ap3d1) transcript variant X1 mRNA	0.398793				2.36952
AP3D1 NM 001261826.3 Homo sapiens adaptor related protein complex 3 subunit delta 1 (AP3D1) transcript variant 3 mRNA	ap4e1 XM 030365953.1 PREDICTED: Gadus morhua adaptor related protein complex 4 subunit epsilon 1 (ap4e1) transcript variant X1 mRNA	1.92376				2.36952
AP3D1 NM 001261826.3 Homo sapiens adaptor related protein complex 3 subunit delta 1 (AP3D1) transcript variant 3 mRNA	AP4E1 NM 001252127.2 Homo sapiens adaptor related protein complex 4 subunit epsilon 1 (AP4E1) transcript variant 2 mRNA	1.93393				2.37024
AP3D1 NM 001261826.3 Homo sapiens adaptor related protein complex 3 subunit delta 1 (AP3D1) transcript variant 3 mRNA	AP4B1 NM 006594.5 Homo sapiens adaptor related protein complex 4 subunit beta 1 (AP4B1) transcript variant 1 mRNA	2.04984				2.37079
AP3D1 NM 001261826.3 Homo sapiens adaptor related protein complex 3 subunit delta 1 (AP3D1) transcript variant 3 mRNA	ap3s2 XM 030376755.1 PREDICTED: Gadus morhua adaptor related protein complex 3 subunit sigma 2 (ap3s2) mRNA	2.10745				2.37123
AP3D1 NM 001261826.3 Homo sapiens adaptor related protein complex 3 subunit delta 1 (AP3D1) transcript variant 3 mRNA	AP3S2 NM 005829.5 Homo sapiens adaptor related protein complex 3 subunit sigma 2 (AP3S2) transcript variant 1 mRNA	2.11296				2.37158
AP3D1 NM 001261826.3 Homo sapiens adaptor related protein complex 3 subunit delta 1 (AP3D1) transcript variant 3 mRNA	AP3S1 NM 001364119.1 Homo sapiens adaptor related protein complex 3 subunit sigma 1 (AP3S1) transcript variant 7 mRNA	2.14262				2.37158
AP3D1 NM 001261826.3 Homo sapiens adaptor related protein complex 3 subunit delta 1 (AP3D1) transcript variant 3 mRNA	ap4m1 XM 030361805.1 PREDICTED: Gadus morhua adaptor related protein complex 4 subunit mu 1 (ap4m1) mRNA	2.18054				2.37192
AP3D1 NM 001261826.3 Homo sapiens adaptor related protein complex 3 subunit delta 1 (AP3D1) transcript variant 3 mRNA	AP5M1 NM 018229.4 Homo sapiens adaptor related protein complex 5 subunit mu 1 (AP5M1) transcript variant 1 mRNA	2.18864				2.37232
AP3D1 NM 001261826.3 Homo sapiens adaptor related protein complex 3 subunit delta 1 (AP3D1) transcript variant 3 mRNA	AP4S1 NM 001128126.3 Homo sapiens adaptor related protein complex 4 subunit sigma 1 (AP4S1) transcript variant 2 mRNA	2.2192				2.37232
AP3D1 NM 001261826.3 Homo sapiens adaptor related protein complex 3 subunit delta 1 (AP3D1) transcript variant 3 mRNA	AP5S1 NM 018347.3 Homo sapiens adaptor related protein complex 5 subunit sigma 1 (AP5S1) transcript variant 2 mRNA	2.22334				2.37232
AP3D1 NM 001261826.3 Homo sapiens adaptor related protein complex 3 subunit delta 1 (AP3D1) transcript variant 3 mRNA	AP4M1 NM 004722.4 Homo sapiens adaptor related protein complex 4 subunit mu 1 (AP4M1) transcript variant 1 mRNA	2.2258				2.37232
AP3D1 NM 001261826.3 Homo sapiens adaptor related protein complex 3 subunit delta 1 (AP3D1) transcript variant 3 mRNA	ap4s1 XM 030355742.1 PREDICTED: Gadus morhua adaptor related protein complex 4 subunit sigma 1 (ap4s1) transcript variant X1 mRNA	2.23359				2.37232
AP3D1 NM 001261826.3 Homo sapiens adaptor related protein complex 3 subunit delta 1 (AP3D1) transcript variant 3 mRNA	ap3s1 XM 030359145.1 PREDICTED: Gadus morhua adaptor related protein complex 3 subunit sigma 1 (ap3s1) transcript variant X1 mRNA	2.25358				2.37232
AP3D1 NM 001261826.3 Homo sapiens adaptor related protein complex 3 subunit delta 1 (AP3D1) transcript variant 3 mRNA	AP5Z1 NM 001364858.1 Homo sapiens adaptor related protein complex 5 subunit zeta 1 (AP5Z1) transcript variant 2 mRNA	2.26646				2.37232
AP3D1 NM 001261826.3 Homo sapiens adaptor related protein complex 3 subunit delta 1 (AP3D1) transcript variant 3 mRNA	ap5s1 XM 030357132.1 PREDICTED: Gadus morhua adaptor related protein complex 5 subunit sigma 1 (ap5s1) mRNA	2.26696				2.37232
AP3D1 NM 001261826.3 Homo sapiens adaptor related protein complex 3 subunit delta 1 (AP3D1) transcript variant 3 mRNA	ap4b1 XM 030362761.1 PREDICTED: Gadus morhua adaptor related protein complex 4 subunit beta 1 (ap4b1) transcript variant X1 mRNA	2.30259				2.37302
AP3D1 NM 001261826.3 Homo sapiens adaptor related protein complex 3 subunit delta 1 (AP3D1) transcript variant 3 mRNA	AP3M1 NM 001320263.2 Homo sapiens adaptor related protein complex 3 subunit mu 1 (AP3M1) transcript variant 4 mRNA	2.3254				2.37302
AP3D1 NM 001261826.3 Homo sapiens adaptor related protein complex 3 subunit delta 1 (AP3D1) transcript variant 3 mRNA	AP3M2 NM 001134296.2 Homo sapiens adaptor related protein complex 3 subunit mu 2 (AP3M2) transcript variant 1 mRNA	2.3254				2.37302
AP3D1 NM 001261826.3 Homo sapiens adaptor related protein complex 3 subunit delta 1 (AP3D1) transcript variant 3 mRNA	ap3m1 XM 030379194.1 PREDICTED: Gadus morhua AP-3 complex subunit mu-1-like (LOC115559957) transcript variant X1 mRNA	2.37804				2.3738
AP3D1 NM 001261826.3 Homo sapiens adaptor related protein complex 3 subunit delta 1 (AP3D1) transcript variant 3 mRNA	ap3m2 XM 030357645.1 PREDICTED: Gadus morhua AP-3 complex subunit mu-2 (LOC115544963) mRNA	2.37804				2.37491
AP3D1 NM 001261826.3 Homo sapiens adaptor related protein complex 3 subunit delta 1 (AP3D1) transcript variant 3 mRNA	ap5z1 XM 030349847.1 PREDICTED: Gadus morhua adaptor related protein complex 5 subunit zeta 1 (ap5z1) mRNA	2.44442				2.37491
AP3D1 NM 001261826.3 Homo sapiens adaptor related protein complex 3 subunit delta 1 (AP3D1) transcript variant 3 mRNA	ap5m1 XM 030356378.1 PREDICTED: Gadus morhua adaptor related protein complex 5 subunit mu 1 (ap5m1) mRNA	2.51088				2.37491
AP3D1 NM 001261826.3 Homo sapiens adaptor related protein complex 3 subunit delta 1 (AP3D1) transcript variant 3 mRNA	AP5B1 NM 138368.5 Homo sapiens adaptor related protein complex 5 subunit beta 1 (AP5B1) mRNA	2.58687				2.37553
AP3D1 NM 001261826.3 Homo sapiens adaptor related protein complex 3 subunit delta 1 (AP3D1) transcript variant 3 mRNA	ap5b1 XM 030374270.1 PREDICTED: Gadus morhua adaptor related protein complex 5 subunit beta 1 (ap5b1) mRNA	2.61191				2.37613
ap3d1 XM 030372535.1 PREDICTED: Gadus morhua adaptor related protein complex 3 subunit delta 1 (ap3d1) transcript variant X1 mRNA	AP4E1 NM 001252127.2 Homo sapiens adaptor related protein complex 4 subunit epsilon 1 (AP4E1) transcript variant 2 mRNA	1.89184				2.37613
ap3d1 XM 030372535.1 PREDICTED: Gadus morhua adaptor related protein complex 3 subunit delta 1 (ap3d1) transcript variant X1 mRNA	ap4e1 XM 030365953.1 PREDICTED: Gadus morhua adaptor related protein complex 4 subunit epsilon 1 (ap4e1) transcript variant X1 mRNA	1.92133				2.37669
ap3d1 XM 030372535.1 PREDICTED: Gadus morhua adaptor related protein complex 3 subunit delta 1 (ap3d1) transcript variant X1 mRNA	AP4B1 NM 006594.5 Homo sapiens adaptor related protein complex 4 subunit beta 1 (AP4B1) transcript variant 1 mRNA	2.01705				2.37749
ap3d1 XM 030372535.1 PREDICTED: Gadus morhua adaptor related protein complex 3 subunit delta 1 (ap3d1) transcript variant X1 mRNA	ap3s2 XM 030376755.1 PREDICTED: Gadus morhua adaptor related protein complex 3 subunit sigma 2 (ap3s2) mRNA	2.063				2.37804
ap3d1 XM 030372535.1 PREDICTED: Gadus morhua adaptor related protein complex 3 subunit delta 1 (ap3d1) transcript variant X1 mRNA	AP5S1 NM 018347.3 Homo sapiens adaptor related protein complex 5 subunit sigma 1 (AP5S1) transcript variant 2 mRNA	2.13236				2.37804
ap3d1 XM 030372535.1 PREDICTED: Gadus morhua adaptor related protein complex 3 subunit delta 1 (ap3d1) transcript variant X1 mRNA	AP3S1 NM 001364119.1 Homo sapiens adaptor related protein complex 3 subunit sigma 1 (AP3S1) transcript variant 7 mRNA	2.14262				2.37804
ap3d1 XM 030372535.1 PREDICTED: Gadus morhua adaptor related protein complex 3 subunit delta 1 (ap3d1) transcript variant X1 mRNA	AP3S2 NM 005829.5 Homo sapiens adaptor related protein complex 3 subunit sigma 2 (AP3S2) transcript variant 1 mRNA	2.15948				2.37857
ap3d1 XM 030372535.1 PREDICTED: Gadus morhua adaptor related protein complex 3 subunit delta 1 (ap3d1) transcript variant X1 mRNA	ap4b1 XM 030362761.1 PREDICTED: Gadus morhua adaptor related protein complex 4 subunit beta 1 (ap4b1) transcript variant X1 mRNA	2.15948				2.38123
ap3d1 XM 030372535.1 PREDICTED: Gadus morhua adaptor related protein complex 3 subunit delta 1 (ap3d1) transcript variant X1 mRNA	AP4M1 NM 004722.4 Homo sapiens adaptor related protein complex 4 subunit mu 1 (AP4M1) transcript variant 1 mRNA	2.16262				2.38186
ap3d1 XM 030372535.1 PREDICTED: Gadus morhua adaptor related protein complex 3 subunit delta 1 (ap3d1) transcript variant X1 mRNA	ap4s1 XM 030355742.1 PREDICTED: Gadus morhua adaptor related protein complex 4 subunit sigma 1 (ap4s1) transcript variant X1 mRNA	2.16905				2.38263
ap3d1 XM 030372535.1 PREDICTED: Gadus morhua adaptor related protein complex 3 subunit delta 1 (ap3d1) transcript variant X1 mRNA	ap3s1 XM 030359145.1 PREDICTED: Gadus morhua adaptor related protein complex 3 subunit sigma 1 (ap3s1) transcript variant X1 mRNA	2.1702				2.38304
ap3d1 XM 030372535.1 PREDICTED: Gadus morhua adaptor related protein complex 3 subunit delta 1 (ap3d1) transcript variant X1 mRNA	ap4m1 XM 030361805.1 PREDICTED: Gadus morhua adaptor related protein complex 4 subunit mu 1 (ap4m1) mRNA	2.18054				2.38304
ap3d1 XM 030372535.1 PREDICTED: Gadus morhua adaptor related protein complex 3 subunit delta 1 (ap3d1) transcript variant X1 mRNA	AP5M1 NM 018229.4 Homo sapiens adaptor related protein complex 5 subunit mu 1 (AP5M1) transcript variant 1 mRNA	2.20806				2.38304
ap3d1 XM 030372535.1 PREDICTED: Gadus morhua adaptor related protein complex 3 subunit delta 1 (ap3d1) transcript variant X1 mRNA	AP4S1 NM 001128126.3 Homo sapiens adaptor related protein complex 4 subunit sigma 1 (AP4S1) transcript variant 2 mRNA	2.2192				2.38351
ap3d1 XM 030372535.1 PREDICTED: Gadus morhua adaptor related protein complex 3 subunit delta 1 (ap3d1) transcript variant X1 mRNA	ap3m1 XM 030379194.1 PREDICTED: Gadus morhua AP-3 complex subunit mu-1-like (LOC115559957) transcript variant X1 mRNA	2.3254				2.38519
ap3d1 XM 030372535.1 PREDICTED: Gadus morhua adaptor related protein complex 3 subunit delta 1 (ap3d1) transcript variant X1 mRNA	AP5Z1 NM 001364858.1 Homo sapiens adaptor related protein complex 5 subunit zeta 1 (AP5Z1) transcript variant 2 mRNA	2.35054				2.38675
ap3d1 XM 030372535.1 PREDICTED: Gadus morhua adaptor related protein complex 3 subunit delta 1 (ap3d1) transcript variant X1 mRNA	ap5z1 XM 030349847.1 PREDICTED: Gadus morhua adaptor related protein complex 5 subunit zeta 1 (ap5z1) mRNA	2.35344				2.3905
ap3d1 XM 030372535.1 PREDICTED: Gadus morhua adaptor related protein complex 3 subunit delta 1 (ap3d1) transcript variant X1 mRNA	ap5s1 XM 030357132.1 PREDICTED: Gadus morhua adaptor related protein complex 5 subunit sigma 1 (ap5s1) mRNA	2.37232				2.39138
ap3d1 XM 030372535.1 PREDICTED: Gadus morhua adaptor related protein complex 3 subunit delta 1 (ap3d1) transcript variant X1 mRNA	AP3M2 NM 001134296.2 Homo sapiens adaptor related protein complex 3 subunit mu 2 (AP3M2) transcript variant 1 mRNA	2.40544				2.39253
ap3d1 XM 030372535.1 PREDICTED: Gadus morhua adaptor related protein complex 3 subunit delta 1 (ap3d1) transcript variant X1 mRNA	AP3M1 NM 001320263.2 Homo sapiens adaptor related protein complex 3 subunit mu 1 (AP3M1) transcript variant 4 mRNA	2.43361				2.39283
ap3d1 XM 030372535.1 PREDICTED: Gadus morhua adaptor related protein complex 3 subunit delta 1 (ap3d1) transcript variant X1 mRNA	ap3m2 XM 030357645.1 PREDICTED: Gadus morhua AP-3 complex subunit mu-2 (LOC115544963) mRNA	2.43361				2.39283
ap3d1 XM 030372535.1 PREDICTED: Gadus morhua adaptor related protein complex 3 subunit delta 1 (ap3d1) transcript variant X1 mRNA	ap5m1 XM 030356378.1 PREDICTED: Gadus morhua adaptor related protein complex 5 subunit mu 1 (ap5m1) mRNA	2.4349				2.39283
ap3d1 XM 030372535.1 PREDICTED: Gadus morhua adaptor related protein complex 3 subunit delta 1 (ap3d1) transcript variant X1 mRNA	ap5b1 XM 030374270.1 PREDICTED: Gadus morhua adaptor related protein complex 5 subunit beta 1 (ap5b1) mRNA	2.52229				2.39537
ap3d1 XM 030372535.1 PREDICTED: Gadus morhua adaptor related protein complex 3 subunit delta 1 (ap3d1) transcript variant X1 mRNA	AP5B1 NM 138368.5 Homo sapiens adaptor related protein complex 5 subunit beta 1 (AP5B1) mRNA	2.58687				2.39537
AP3M1 NM 001320263.2 Homo sapiens adaptor related protein complex 3 subunit mu 1 (AP3M1) transcript variant 4 mRNA	AP3M2 NM 001134296.2 Homo sapiens adaptor related protein complex 3 subunit mu 2 (AP3M2) transcript variant 1 mRNA	0.176456				2.39562
AP3M1 NM 001320263.2 Homo sapiens adaptor related protein complex 3 subunit mu 1 (AP3M1) transcript variant 4 mRNA	ap3m2 XM 030357645.1 PREDICTED: Gadus morhua AP-3 complex subunit mu-2 (LOC115544963) mRNA	0.208401				2.39573
AP3M1 NM 001320263.2 Homo sapiens adaptor related protein complex 3 subunit mu 1 (AP3M1) transcript variant 4 mRNA	ap3m1 XM 030379194.1 PREDICTED: Gadus morhua AP-3 complex subunit mu-1-like (LOC115559957) transcript variant X1 mRNA	0.253781				2.3979
AP3M1 NM 001320263.2 Homo sapiens adaptor related protein complex 3 subunit mu 1 (AP3M1) transcript variant 4 mRNA	AP4M1 NM 004722.4 Homo sapiens adaptor related protein complex 4 subunit mu 1 (AP4M1) transcript variant 1 mRNA	1.56812				2.3979
AP3M1 NM 001320263.2 Homo sapiens adaptor related protein complex 3 subunit mu 1 (AP3M1) transcript variant 4 mRNA	ap4m1 XM 030361805.1 PREDICTED: Gadus morhua adaptor related protein complex 4 subunit mu 1 (ap4m1) mRNA	1.58973				2.3979
AP3M1 NM 001320263.2 Homo sapiens adaptor related protein complex 3 subunit mu 1 (AP3M1) transcript variant 4 mRNA	AP5M1 NM 018229.4 Homo sapiens adaptor related protein complex 5 subunit mu 1 (AP5M1) transcript variant 1 mRNA	2.02287				2.3979
AP3M1 NM 001320263.2 Homo sapiens adaptor related protein complex 3 subunit mu 1 (AP3M1) transcript variant 4 mRNA	ap5m1 XM 030356378.1 PREDICTED: Gadus morhua adaptor related protein complex 5 subunit mu 1 (ap5m1) mRNA	2.05839				2.3979
AP3M1 NM 001320263.2 Homo sapiens adaptor related protein complex 3 subunit mu 1 (AP3M1) transcript variant 4 mRNA	AP4S1 NM 001128126.3 Homo sapiens adaptor related protein complex 4 subunit sigma 1 (AP4S1) transcript variant 2 mRNA	2.08722				2.3979
AP3M1 NM 001320263.2 Homo sapiens adaptor related protein complex 3 subunit mu 1 (AP3M1) transcript variant 4 mRNA	ap4s1 XM 030355742.1 PREDICTED: Gadus morhua adaptor related protein complex 4 subunit sigma 1 (ap4s1) transcript variant X1 mRNA	2.20513				2.3979
AP3M1 NM 001320263.2 Homo sapiens adaptor related protein complex 3 subunit mu 1 (AP3M1) transcript variant 4 mRNA	AP3S2 NM 005829.5 Homo sapiens adaptor related protein complex 3 subunit sigma 2 (AP3S2) transcript variant 1 mRNA	2.26054				2.3979
AP3M1 NM 001320263.2 Homo sapiens adaptor related protein complex 3 subunit mu 1 (AP3M1) transcript variant 4 mRNA	ap5z1 XM 030349847.1 PREDICTED: Gadus morhua adaptor related protein complex 5 subunit zeta 1 (ap5z1) mRNA	2.29757				2.3979
AP3M1 NM 001320263.2 Homo sapiens adaptor related protein complex 3 subunit mu 1 (AP3M1) transcript variant 4 mRNA	AP5S1 NM 018347.3 Homo sapiens adaptor related protein complex 5 subunit sigma 1 (AP5S1) transcript variant 2 mRNA	2.30259				2.3979
AP3M1 NM 001320263.2 Homo sapiens adaptor related protein complex 3 subunit mu 1 (AP3M1) transcript variant 4 mRNA	ap5s1 XM 030357132.1 PREDICTED: Gadus morhua adaptor related protein complex 5 subunit sigma 1 (ap5s1) mRNA	2.31428				2.40028
AP3M1 NM 001320263.2 Homo sapiens adaptor related protein complex 3 subunit mu 1 (AP3M1) transcript variant 4 mRNA	ap3s2 XM 030376755.1 PREDICTED: Gadus morhua adaptor related protein complex 3 subunit sigma 2 (ap3s2) mRNA	2.31501				2.40042
AP3M1 NM 001320263.2 Homo sapiens adaptor related protein complex 3 subunit mu 1 (AP3M1) transcript variant 4 mRNA	AP4B1 NM 006594.5 Homo sapiens adaptor related protein complex 4 subunit beta 1 (AP4B1) transcript variant 1 mRNA	2.32662				2.40042
[truncated: 261 more rows]

## Sheet: Caption
Table. Estimates of Evolutionary Divergence between Sequences
[truncated: 4 more rows]
