# Supplementary material for: Atlantic cod (Gadus morhua) MHC I localizes to endolysosomal compartments independently of cytosolic sorting signals
Source: Front Cell Dev Biol. 2023 Jan 25;11:1050323. doi: 10.3389/fcell.2023.1050323 (PMC9905690; doi:10.3389/fcell.2023.1050323)
Supplement: Supplementary file 3 [file DataSheet3.FASTA]

>gga1_NM_013365.5 Homo sapiens golgi associated gamma adaptin ear containing ARF binding protein 1 (GGA1) transcript variant 1 mRNA
----------------MEPAMEPETLEARINRATNPLNKELDWASINGFCEQLNEDFEGPPLATRLLAHKIQSPQEWEAIQALTVLETCMKSCGKRFHDEVGKFRFLNELIKVVSPKYLGSRTSEKVKNKILELLYSWTVGLPEEVKIAEAYQMLKKQGIVKSDPKLPDDTTF-PLPPPRPKNVIFE-DEEKSKMLARLLKSSHPEDLRAANKLIKEMVQEDQKRMEKISKRVNAIEEVNNNVKLLTEMVMSHSQGGAAAGSSEDLMKELYQRCERMRPTLFRLASDTEDNDEALAEILQANDNLTQVINLYKQLV---RGEEVNGDA----------------TAGSIP-----------GSTSALLDLSGLDLP-------------------PAG----------TTYPAMPTRPGEQAS-------------PEQPSASVSLLDDELMSLGLSDPTPPSGPSL------DGTGWNSFQSSDAT------------------------EPPAPALAQAPS---------------------------------------------------------------MESRPPAQTSL--------------PASSGL-----DDLDLLGKTLLQQSLPPESQQVRWEKQ----------QPTPRLTLRDLQNKSSSCSSPSSSATSLLHTVSPEP---------PRPPQQPVPTE-LSLASITVPLESIKPSNILPVTVYDQHGFRILFHFARDPLPGRSDVLVVVVSMLSTAPQPIRNIVFQSAVPKVMKVKLQPPSGTELPAFNPIVHPSAITQVLLLANPQKEKVRLRYKLTFTMGDQTYNEMGDVDQFPPPETWGSL*
>gga1_XM_030350587.1 PREDICTED: Gadus morhua golgi associated gamma adaptin ear containing ARF binding protein 1 (gga1) transcript variant X1 mRNA
----------------MAAPPDEASLESLINKATNPMNKENDWESIKAFWDLLNNETEGPQLATRLLAHKIQSPQEWEALQALTLLETCMKNCGKRFHTEVAKFRFLNELIKVVSPKYLGSRAPEPVKKKVLEVMFSWTLGLPEETKIADAYQMLKKQGIVKQDPVLPHDTAL-PPPAPRATSALFE-DEEKSKMLSRLLNSSHPEDLRAANKLINEMVQEDQKRTEKVSKRLNAIQEVKESVSLLGQLLENYSK-DRFSHSQQELVKDLYNRCEKMRPTLFRLASDTEDNDEALAEILQANDSLTQVINLYRQLV---KGEEMNGET---------------TAPRSLP----------GSSGNALLDLTGLDTS----------------------------------LSAPTLDP------------------------ALSLLDDELMSLGLNEATSNSFSGS------QLGDFNTFQSCDGAEP----------------------VAPAPQGALLLPAVTLS----------------------------------------------------------CLPAPPPAPEA--------------PAAPPSPL---DGLDVLGKSLLQQSLPPENQQVKWDKS----------QTQSKLTLRDLQTQSHHSSGTAPSAVTTTPSPSSSL---------PHHLCPRDPQSAISLADVAVPLESIKPSSLLPVTVFDKHSLRVLFHFARDCPRSRPDVLVVIISMLSSAPLPISSIRFQSAVPKVMKVRLQPPSGTDLPAFNPVLPPAAITQILLLANPQQEKVRLRYKLTFNLGDKSHDESGDVEEFPPPDSWGNL*
>gga1_XM_030381214.1 PREDICTED: Gadus morhua ADP-ribosylation factor-binding protein GGA1-like (LOC115561278) transcript variant X1 mRNA
---------------MMATPPDAESLESRINKATNPLNKDTDWGSIHAFCDQLNGDLEGPQLATRLLAHKIQSPQEWESMQALLVLERCMKACGKRFHSEVGKFRFLNELIKVVSPKYLGSRSPEPVKQKVLELIYSWTLGLPDEAKILDAYQMLKKQGIVKQDPELPPDKML-NPPPPRPKNAIFE-DEEKSKMLSRLLTSTHPDDLKAANKLIKEMVLEDQRQAEKVSKRVSTIEEVKESVGLLSQLLQEYHPAAPSTPGNAELLQDLYQRCEKMRPTLFRLASDTEDNDEALAEILQANDSLTQVINQYKLQV---RGEEVNGNT---------------AGDAHRQ----------TGGSTALLDLSGLDTS-------------------PQS----------P--PSFPEFPSPTDA-------------FHAPETGISLLDDELMSLGLSEGTHTSNAPSHPE---DSTAWDSFQSSDSIEADIPAAPSL--------------LSPDPPSHTHLPP--------------------------------------------------------------SGPAPAGSSSA--------------PSTSAL-----DELDLLGKTLLQQSLPPDSLHVKWGAQEGWNNDKRRDRQQVKPTLRDLQSKSGSSVTPSPIPAFCAEQPGPLLSAQASLG--PALLDSPPAPE-VTLKNVFVPLESIRPSSLLPVTVFDGHSLRVLFHFARDPPAERPDVLVVILSMLSSAPLPVTHISLEVTTPKCMAVKLQPPSGTDLPAFNPLLPPAAVTQVLLLANPDKEKASLQYTLSFTLGGQRHAERGTVDQFPPADTWGAL*
>gga2_NM_015044.4 Homo sapiens golgi associated gamma adaptin ear containing ARF binding protein 2 (GGA2) mRNA
MAATAVAAAVAGTESAQGPPGPAASLELWLNKATDPSMSEQDWSAIQNFCEQVNTDPNGPTHAPWLLAHKIQSPQEKEALYALTVLEMCMNHCGEKFHSEVAKFRFLNELIKVLSPKYLGSWATGKVKGRVIEILFSWTVWFPEDIKIRDAYQMLKKQGIIKQDPKLPVDKIL-PPPSPWPKSSIFDADEEKSKLLTRLLKSNHPEDLQAANRLIKNLVKEEQEKSEKVSKRVSAVEEVRSHVKVLQEMLSMYRR-PGQAPPDQEALQVVYERCEKLRPTLFRLASDTTDDDDALAEILQANDLLTQGVLLYKQVM---EGRVTFGNR-------------VTSSLGDIPVSRVFQNPAGCMKTCPLIDL-EVDNG-------------------PAQ----------------------------------------MGTVVPSLLHQDLAALGISDA--------------PVTGMVSGQNCCE-------------------------EKRNPSSSTL---------------------------------------------------------------------PGGGVQN--------------PS---------ADRNLLDLLSAQPAPCPLNYV----SQ----------KSVPKEVPPGTKSSPGWSWEAGP------------------------LAPSPSSQN-TPLAQVFVPLESVKPSSLPPLIVYDRNGFRILLHFSQTGAPGHPEVQVLLLTMMSTAPQPVWDIMFQVAVPKSMRVKLQPASSSKLPAFSPLMPPAVISQMLLLDNPHKEPIRLRYKLTFNQGGQPFSEVGEVKDFPDLAVLGAA*
>gga2_XM_030351332.1 PREDICTED: Gadus morhua ADP-ribosylation factor-binding protein GGA2-like (LOC115540219) transcript variant X1 mRNA
-----------MHNGSMAKRDGEENLDSWLNKATDPNNMEDRWDCIQEFYQLINQETDGPQVATRLLAHKIQSPQDNEALQALTILEACMDNCGRRFQVEAVKFRFLNELIKVLIPKYLGKWSSDRVKERVTEVLYGWTLWLKEEAKIQEAYRMLKKQGIVKEDPTLS-DRIAMPPPSERTKESVFD-KEGKAELLARLLKSTCPEDLQTANRLIKNTIQEEQEKAARESRRGSTLKEVETSVSKLGELLAKSSR-TGAPVQHSEELRVLYEHCDRLRPSLFRLASETTDDDAALAQLLAANDELTQVVTTYKERAAKSEGDQASRGT-------SRREEKTVYGPPTSP---------RGIRSYHLIDLSALDAPPDQRTAESPLHPS------PLS--------SSPLLLPSSLPPPA----------------PSGNGTLPSGVDLELIDLGKTEH---------------------AQPCRTE---------------------------------------------------------------------------------------------------GTRNTYSKELL--------------LVSRGLRMN--YDDACGGGDYFLPAQSGSRAKGSSGKG----------ADTIWYAVSFIQNPPSAGSGL-PLTLQCQPLDGPLS---------PGESEGRRPPP-QPCTNTHLPMDAVRPSQLEPLPVWDQAGVHVSLHFPRDPPRENPGEAVVVLSAINTSSLPVRDFLFKAAVPKGMSVKLQPSSGSQLPPFNPVLPPAAISQVLLLSNPQKLKVRLRYKLALLHGDQPLSETGEIESFPPWTSLVDV*
>gga3_NM_138619.4 Homo sapiens golgi associated gamma adaptin ear containing ARF binding protein 3 (GGA3) transcript variant long mRNA
-----------------MAEAEGESLESWLNKATNPSNRQEDWEYIIGFCDQINKELEGPQIAVRLLAHKIQSPQEWEALQALTVLEACMKNCGRRFHNEVGKFRFLNELIKVVSPKYLGDRVSEKVKTKVIELLYSWTMALPEEAKIKDAYHMLKRQGIVQSDPPIPVDRTLIPSPPPRPKNPVFD-DEEKSKLLAKLLKSKNPDDLQEANKLIKSMVKEDEARIQKVTKRLHTLEEVNNNVRLLSEMLLHYSQ-EDSSDGDRELMKELFDQCENKRRTLFKLASETEDNDNSLGDILQASDNLSRVINSYKTII---EGQVINGEV----------------ATLTLP---DSEGNSQCSNQGTLIDLAELDTTNSLSSVLAPAPTP------PSS--------GIPILPPPPQASGPPRS--RSSSQAEATLGPSSTSNALSWLDEELLCLGLADPAPNVPPKESA----GNSQWHLLQREQSDLDFFSPRPGTAACGASDAPLL---QPSAPSSSSSQAPLP----------------PPFPAPVVPA----------------------------------SVPAPSAGSSLFSTGVAPALAPKVEPAVPGHHGLALGNSALHHLDALDQLLEEAKVTSGL-VK----------PTTSPLIPTTTPARPLLPFSTGP---------GSPLFQPLSF---QSQGSPPKGPE-LSLASIHVPLESIKPSSALPVTAYDKNGFRILFHFAKECPPGRPDVLVVVVSMLNTAPLPVKSIVLQAAVPKSMKVKLQPPSGTELSPFSPIQPPAAITQVMLLANPLKEKVRLRYKLTFALGEQLSTEVGEVDQFPPVEQWGNL*
>gga3_XM_030346751.1 PREDICTED: Gadus morhua golgi associated gamma adaptin ear containing ARF binding protein 3 (gga3) transcript variant X1 mRNA
-----------------MAYQEGDSLESWLNKATHPTNRQEDWEYIIGFCDQINKELEGPQIAVKLLIHKIHSPQEWEASQGLTVLEACMKNCGRRFHNEVGKYRFLNELIKLVSPKYMGDNVSEKVKAKTIEMLYSWTVAFPGEAKISEAYDTLRRQGLVTADPKLPLDKTLIPSPPTRPKNPVFE-NEDMGKLLAELLRSKNPEDLQEANRLIKSMVKEDDARVQKVTKRVHTLEEVSINVKLLAEMLSHYDQ-EHSNDSDREIIKELYERCDKLRRATFKMATETEDNDMNLGEILQASDDLSRVINSYRKIV---EGQRVNGETEDIRPTTGNRPEVCLSAPHSEPAG-------VCENTGTLIDLAGLD-DEPPDRQPAPLPPPVAYPDLPSSGGHMTFPIPIPALPPPPKPPGCTHDSHGNSPRLAATSGGGKALAVLSLLDDELLSLGLNEPVSPQSDPAMHALSQGMAPWSSVQPPEVGVDLLGSIAQQNPVM----------VPMGPPPHTTIPKHSVYCPHTTHSVQPTQTTHSIQ----------------------------------------STHTPHPTNTL--------------QDLQDMAMLGFGENKSLAGQILGASFGMPAAVSGQASN----------SSAMAQVLH-----PGSPAVSQSKAQSLGSAPGSPLFHSMSPGHPPLPASPSRGPE-VSLASVHVPLEAIRPSKVLPLTAYDKDGMRVLLNFAADGPPGRPDVLVMVVSMLNTAPVAVQNMVLQAAVPKSMKVKLQPPSGTELAAFNPIFPPASITQIMLLANPAKEKVRLRYKLGFTLGEHQCNEAGEIDQFPPTETWGHL*
>gga3_XM_030352104.1 PREDICTED: Gadus morhua ADP-ribosylation factor-binding protein GGA3-like (LOC115540637) mRNA
------------------MAGDGESLESWLNKATSSANRQEDWEYIMGFCDQINKELEGPQIATRLLAYKIQSPQEWEAMQTLTVLEACMKNCGGRFHNEVGKFRFLNELIKVVSPKYFGDRISEKVKNKVIEILYSWTVSLPDEAKISEAYQMLKKQGIVSVNPELPHDNTLIPSPSLRPKNPVFE-NEEKSRRLAELLKSKKPEDLQEANRIIKNMVKEDDVRAQKVTKTNRTLDEVDHRVKLLNEMLNHFSE-EVSTDGDKDIIRELYGDCDKLRQTVFKLATETEDNDNNLGNILQASDDLSRVINSYKRIV---EGQIINGEK---------------EEHLTRH---------KAKQSEVLIDLAGLEPQGPAAATSSHLQAP------PSS-----LSVPADLLCGAAVAPGPQ---------------GSFTATSLTLLDEELLFLGIGDPAPVVSQSTVTRPEPLDHQLTSLQDSSQDFDIFGSVSLPAPPSFSTFPVFSTNLSPGPPPAQCSRPSSTSHHSAVFYGSPYTNQSATTVPSLQSSSAATLSPAGCQSYSSTSSLPSYASATSFQTQVTSVPSPHAASTA--------------LSPPGSSNGILQDLDLLDLSSHKTTTGMLDVAGFLGAA----------STSSSPMPHLLGGMPAGPLVLPP---AKSQADDSPLLRSLSPVLTPSQPSPGKGQE-ISLSSVKVSLEAIKPSKVCPVTAYDKYGIRVLLHFASDCPPDRPDVLVMVASMLNTAPLPVSHIVLQAAVPKSMRLRLQPPSGTELAAFNPILPPAAITQVILLANPLKEKVRMRYKLAFTLGEQPCSEIGEVEQFPPAEKWGAL*
