# Supplementary material for: Atlantic cod (Gadus morhua) MHC I localizes to endolysosomal compartments independently of cytosolic sorting signals
Source: Front Cell Dev Biol. 2023 Jan 25;11:1050323. doi: 10.3389/fcell.2023.1050323 (PMC9905690; doi:10.3389/fcell.2023.1050323)
Supplement: Supplementary file 12 [file Table4.XLSX]

## Sheet: ID
Gene symbol	Species	Identifier (accesion numbers)	Source	Lineage if applicable	Type	Manual annotation details if applicable
AP1B1	Gadus morhua	XM_030359388.1	NCBI	NA	Gene model	NA
AP1B1	Homo sapiens	NM_001127.4	NCBI	NA	Gene model	NA
AP1G1	Danio rerio	NP_955976.1	NCBI	NA	Gene model	NA
AP1G1	Gadus morhua	XM_030363624.1	NCBI	NA	Gene model	NA
AP1G1	Gadus morhua	XM_030376230.1	NCBI	NA	Gene model	NA
AP1G1	Homo sapiens	NM_001030007.2	NCBI	NA	Gene model	NA
AP1G2	Fundulus heteroclitus	JAQ98413.1	NCBI	NA	Gene model	NA
AP1G2	Homo sapiens	NM_003917.5	NCBI	NA	Gene model	NA
AP1M1	Gadus morhua	XM_030363767.1	NCBI	NA	Gene model	NA
AP1M1	Gadus morhua	XM_030372810.1	NCBI	NA	Gene model	NA
AP1M1	Gadus morhua	XM_030373193.1	NCBI	NA	Gene model	NA
AP1M1	Homo sapiens	NM_032493.4	NCBI	NA	Gene model	NA
AP1M1	Salmo salar	ACI33719.1	NCBI	NA	Gene model	NA
AP1M2	Homo sapiens	NM_001300887.2	NCBI	NA	Gene model	NA
AP1M2	Gadus morhua	XM_030352855.1	NCBI	NA	Gene model	NA
AP1M2	Solea senegalensis	XP_043885351.1	NCBI	NA	Gene model	NA
AP1S1	Gadus morhua	XM_030337599.1	NCBI	NA	Gene model	NA
AP1S1	Homo sapiens	NM_001283.5	NCBI	NA	Gene model	NA
AP1S2	Gadus morhua	XM_030372162.1	NCBI	NA	Gene model	NA
AP1S2	Gadus morhua	XM_030377036.1	NCBI	NA	Gene model	NA
AP1S2	Homo sapiens	NM_003916.5	NCBI	NA	Gene model	NA
AP1S2	Scophthalmus maximus	AWP11383.1	NCBI	NA	Gene model	NA
AP1S3	Gadus morhua	XM_030364442.1	NCBI	NA	Gene model	NA
AP1S3	Gadus morhua	XM_030381007.1	NCBI	NA	Gene model	NA
AP1S3	Homo sapiens	NM_001039569.2	NCBI	NA	Gene model	NA
AP1S3	Nothobranchius furzeri	KAF7219355.1	NCBI	NA	Gene model	NA
AP2A1	Homo sapiens	NM_014203.3	NCBI	NA	Gene model	NA
AP2A2	Gadus morhua	XM_ 030376179.1	NCBI	NA	Gene model	NA
AP2A2	Gadus morhua	XM_030376454.1	NCBI	NA	Gene model	NA
AP2A2	Homo sapiens	NM_012305.4	NCBI	NA	Gene model	NA
AP2A2	Labeo rohita	RXN33677.1	NCBI	NA	Gene model	NA
AP2A2	Nothobranchius furzeri	KAF7198709.1	NCBI	NA	Gene model	NA
AP2B1	Gadus morhua	XM_030360698.1	NCBI	NA	Gene model	NA
AP2B1	Homo sapiens	NM_001030006.2	NCBI	NA	Gene model	NA
AP2B	Danio rerio	NP_956213.2	NCBI	NA	Gene model	NA
AP2B1	Danio rerio	NP_956213.2	NCBI	NA	Gene model	NA
AP2B1	Nibea albiflora	KAG8008458.1	NCBI	NA	Gene model	NA
AP2MA	Gadus morhua	XM_030364979.1	NCBI	NA	Gene model	NA
AP2MA	Gadus morhua	XM_030381516.1	NCBI	NA	Gene model	NA
AP2M1	Homo sapiens	NM_004068.4	NCBI	NA	Gene model	NA
AP2M1	Labeo rohita	RXN33248.1	NCBI	NA	Gene model	NA
AP2M1	Larimichthys crocea	KAE8294775.1	NCBI	NA	Gene model	NA
AP2S1	Danio rerio	NP_998320.1	NCBI	NA	Gene model	NA
AP2S1	Gadus morhua	XM_030337445.1	NCBI	NA	Gene model	NA
AP2S1	Homo sapiens	NM_001301076.3	NCBI	NA	Gene model	NA
AP2S1	Nibea albiflora	KAG8002000.1	NCBI	NA	Gene model	NA
AP3B1	Gadus morhua	XM_030353667.1	NCBI	NA	Gene model	NA
AP3B1	Homo sapiens	NM_001271769.2	NCBI	NA	Gene model	NA
AP3B2	Gadus morhua	XM_030365115.1	NCBI	NA	Gene model	NA
AP3B2	Homo sapiens	NM_001278511.2	NCBI	NA	Gene model	NA
AP3D1	Gadus morhua	XM_030372535.1	NCBI	NA	Gene model	NA
AP3D1	Homo sapiens	NM_001261826.3	NCBI	NA	Gene model	NA
AP3D1	Nibea albiflora	KAG8003654.1	NCBI	NA	Gene model	NA
AP3D1	Oncorhynchus keta	XP_035636146.1	NCBI	NA	Gene model	NA
AP3M1	Gadus morhua	XM_030379194.1	NCBI	NA	Gene model	NA
AP3M1	Homo sapiens	NM_001320263.2	NCBI	NA	Gene model	NA
AP3M2	Gadus morhua	XM_030357645.1	NCBI	NA	Gene model	NA
AP3M2	Homo sapiens	NM_001134296.2	NCBI	NA	Gene model	NA
AP3M2	Danio rerio	NP_001002154.1	NCBI	NA	Gene model	NA
AP3M2	Puntigrus tetrazona	XP_043096456.1	NCBI	NA	Gene model	NA
AP3S1	Gadus morhua	XM_030359145.1	NCBI	NA	Gene model	NA
AP3S1	Homo sapiens	NM_001364119.1	NCBI	NA	Gene model	NA
AP3S1	Salmo salar	ACI69645.1	NCBI	NA	Gene model	NA
AP3S2	Gadus morhua	XM_030376755.1	NCBI	NA	Gene model	NA
AP3S2	Homo sapiens	NM_005829.5	NCBI	NA	Gene model	NA
AP3S2	Danio rerio	NP_001002539.1	NCBI	NA	Gene model	NA
AP3S2	Ictalurus punctatus	NP_001187290.1	NCBI	NA	Gene model	NA
AP4B1	Gadus morhua	XM_030362761.1	NCBI	NA	Gene model	NA
AP4B1	Homo sapiens	NM_006594.5	NCBI	NA	Gene model	NA
AP4E1	Gadus morhua	XM_030365953.1	NCBI	NA	Gene model	NA
AP4E1	Homo sapiens	NM_001252127.2	NCBI	NA	Gene model	NA
AP4E1	Labeo rohita	RXN10806.1	NCBI	NA	Gene model	NA
AP4E1	Pimephales promelas	KAG1952449.1	NCBI	NA	Gene model	NA
AP4M1	Gadus morhua	XM_030361805.1	NCBI	NA	Gene model	NA
AP4M1	Homo sapiens	NM_004722.4	NCBI	NA	Gene model	NA
AP4M1	Salmo salar	XP_014052920.1	NCBI	NA	Gene model	NA
AP4M1	Solea senegalensis	XP_043898406.1	NCBI	NA	Gene model	NA
AP4S1	Salmo salar	NP_001134422.1	NCBI	NA	Gene model	NA
AP4S1	Gadus morhua	XM_030355742.1	NCBI	NA	Gene model	NA
AP4S1	Homo sapiens	NM_001128126.3	NCBI	NA	Gene model	NA
AP4S1	Nothobranchius furzeri	SBP61427.1	NCBI	NA	Gene model	NA
AP5B1	Gadus morhua	XM_030374270.1	NCBI	NA	Gene model	NA
AP5B1	Homo sapiens	NM_138368.5	NCBI	NA	Gene model	NA
AP5M1	Danio rerio	NP_001018490.1	NCBI	NA	Gene model	NA
AP5M1	Gadus morhua	XM_030356378.1	NCBI	NA	Gene model	NA
AP5M1	Homo sapiens	NM_018229.4	NCBI	NA	Gene model	NA
AP5M1	Labeo rohita	RXN11336.1	NCBI	NA	Gene model	NA
AP5S1	Gadus morhua	XM_030357132.1	NCBI	NA	Gene model	NA
AP5S1	Homo sapiens	NM_018347.3	NCBI	NA	Gene model	NA
AP5S1	Larimichthys crocea	KAE8290364.1	NCBI	NA	Gene model	NA
AP5S1	Nothobranchius furzeri	KAF7202263.1	NCBI	NA	Gene model	NA
AP5Z1	Salmo salar	NP_001167280.1	NCBI	NA	Gene model	NA
AP5Z1	Channa argus	KAF3700453.1	NCBI	NA	Gene model	NA
AP5Z1	Gadus morhua	XM_030349847.1	NCBI	NA	Gene model	NA
AP5Z1	Homo sapiens	NM_001364858.1	NCBI	NA	Gene model	NA
AP5Z1	Labeo rohita	RXN39077.1	NCBI	NA	Gene model	NA
GGA1	Amphiprion ocellaris	XP_023145184.1	NCBI	NA	Gene model	NA
GGA1	Betta splendens	XM_029158577.1	NCBI	NA	Gene model	NA
GGA1	Catharus ustulatus	XP_032913999.1	NCBI	NA	Gene model	NA
GGA1	Chelonia mydas	XP_037737054.1	NCBI	NA	Gene model	NA
GGA1	Cyprinus carpio	XP_042614026.1	NCBI	NA	Gene model	NA
GGA1	Danio rerio	NM_001004000.2	NCBI	NA	Gene model	NA
GGA1	Danio rerio	NP_001004000.2	NCBI	NA	Gene model	NA
GGA1	Electrophorus electricus	XP_026876613.1	NCBI	NA	Gene model	NA
GGA1	Esox lucius	XP_010871154.2	NCBI	NA	Gene model	NA
GGA1	Gadus morhua	XM_030350587.1	NCBI	NA	Gene model	NA
GGA1	Gadus morhua	XM_030381214.1	NCBI	NA	Gene model	NA
GGA1	Homo sapiens	NM_013365.5	NCBI	NA	Gene model	NA
GGA1	Ictalurus punctatus	XP_017337660.1	NCBI	NA	Gene model	NA
GGA1	Marmota monax	KAH8211386.1	NCBI	NA	Gene model	NA
GGA1	Mastacembelus armatus	XP_026158647.1	NCBI	NA	Gene model	NA
GGA1	Mus musculus	NM_145929.2	NCBI	NA	Gene model	NA
GGA1	Mus musculus	NP_666041.1	NCBI	NA	Gene model	NA
GGA1	Nibea albiflora	KAG8015117.1	NCBI	NA	Gene model	NA
GGA1	Northern pike	ENSELUT00000017559.2	ENSEMBL	NA	Gene model	NA
GGA1	Oryzias melastigma	XP_024128229.1	NCBI	NA	Gene model	NA
GGA1	Rattus norvegicus	NP_001386663.1	NCBI	NA	Gene model	NA
GGA1	Salmo salar	XP_014048733.1	NCBI	NA	Gene model	NA
GGA1	Spotted gar	ENSLOCT00000014537.1	ENSEMBL	NA	Gene model	NA
GGA2	Arvicola amphibius	XP_038187329.1	NCBI	NA	Gene model	NA
GGA2	Esox lucius	XP_010866476.3	NCBI	NA	Gene model	NA
GGA2	Falco rusticolus	XP_037241949.1	NCBI	NA	Gene model	NA
GGA2	Gadus morhua	XM_030351332.1	NCBI	NA	Gene model	NA
GGA2	Homo sapiens	NM_015044.4	NCBI	NA	Gene model	NA
GGA2	Iconisemion striatum	SBP18842.1	NCBI	NA	Gene model	NA
GGA2	Ictalurus punctatus	XP_017313125.1	NCBI	NA	Gene model	NA
GGA2	Ictalurus punctatus	XP_017313125.1	NCBI	NA	Gene model	NA
GGA2	Marmota monax	KAH8209172.1	NCBI	NA	Gene model	NA
GGA2	Mus musculus	BAB23426.1	NCBI	NA	Gene model	NA
GGA2	Mus musculus	NP_083034.1	NCBI	NA	Gene model	NA
GGA2	Nothobranchius kadleci	SBP76954.1	NCBI	NA	Gene model	NA
GGA2	Ornithorhynchus anatinus	XP_028914528.1	NCBI	NA	Gene model	NA
GGA2	Oryzias melastigma	XP_024115678.1	NCBI	NA	Gene model	NA
GGA2	Spotted gar	ENSLOCT00000004851.1	ENSEMBL	NA	Gene model	NA
GGA2	Sturnira hondurensis	XP_036926509.1	NCBI	NA	Gene model	NA
GGA2	Syngnathus acus	XP_037106386.1	NCBI	NA	Gene model	NA
GGA3	Amblyraja radiata	XP_032900340.1	NCBI	NA	Gene model	NA
GGA3	Amphiprion ocellaris	XP_023154052.1	NCBI	NA	Gene model	NA
GGA3	Camelus bactrianus	XP_010949082.1	NCBI	NA	Gene model	NA
GGA3	Canis lupus	XP_038531668.1	NCBI	NA	Gene model	NA
GGA3	Colossoma macropomum	XP_036420847.1	NCBI	NA	Gene model	NA
GGA3	Danio rerio	AAI35106.1	NCBI	NA	Gene model	NA
GGA3	Esox lucius	XP_019906651.1	NCBI	NA	Gene model	NA
GGA3	Gadus morhua	XM_030346751.1	NCBI	NA	Gene model	NA
GGA3	Gadus morhua	XM_030352104.1	NCBI	NA	Gene model	NA
GGA3	Homo sapiens	NM_138619.4	NCBI	NA	Gene model	NA
GGA3	Ictalurus punctatus	XP_017337092.1	NCBI	NA	Gene model	NA
GGA3	Mus musculus	BAC27246.1	NCBI	NA	Gene model	NA
GGA3	Mus musculus	NP_766636.2	NCBI	NA	Gene model	NA
GGA3	Neolamprologus brichardi	XP_006804407.1	NCBI	NA	Gene model	NA
GGA3	Nothern pike	ENSELUT00000008163.2	ENSEMBL	NA	Gene model	NA
GGA3	Nothern pike	ENSELUT00000011027.2	ENSEMBL	NA	Gene model	NA
GGA3	Nothobranchius rachovii	SBR74777.1	NCBI	NA	Gene model	NA
GGA3	Oncorhynchus tshawytscha	XP_024252282.1	NCBI	NA	Gene model	NA
GGA3	Rattus norvegicus	NP_001101774.1	NCBI	NA	Gene model	NA
GGA3	Spotted gar	ENSLOCT00000016469.1	ENSEMBL	NA	Gene model	NA
MHC I	Danio rerio	ENSDART00000016845	ENSEMBL	L	Gene model	NA
MHC I	Danio rerio	ENSDART00000078213	ENSEMBL	L	Gene model	NA
MHC I	Danio rerio	ENSDART00000073382	ENSEMBL	L	Gene model	NA
MHC I	Danio rerio	ENSDART00000073381	ENSEMBL	L	Gene model	NA
MHC I	Danio rerio	ENSDART00000073383	ENSEMBL	L	Gene model	NA
MHC I	Danio rerio	ENSDART00000160922	ENSEMBL	L	Gene model	NA
MHC I	Danio rerio	ENSDART00000153472	ENSEMBL	L	Gene model	NA
MHC I	Danio rerio	ENSDART00000156529	ENSEMBL	L	Gene model	NA
MHC I	Danio rerio	ENSDART00000057224	ENSEMBL	U	Gene model	NA
MHC I	Danio rerio	ENSDART00000082034	ENSEMBL	U	Gene model	NA
MHC I	Danio rerio	ENSDART00000009689	ENSEMBL	U	Gene model	NA
MHC I	Danio rerio	ENSDART00000146579	ENSEMBL	U	Gene model	NA
MHC I	Danio rerio	ENSDART00000053153	ENSEMBL	Z	Gene model	NA
MHC I	Danio rerio	ENSDART00000063529	ENSEMBL	Z	Gene model	NA
MHC I	Danio rerio	ENSDART00000101143	ENSEMBL	Z	Gene model	NA
MHC I	Danio rerio	ENSDART00000158985	ENSEMBL	Z	Gene model	NA
MHC I	Danio rerio	ENSDART00000161964	ENSEMBL	Z	Gene model	NA
MHC I	Danio rerio	ENSDART00000105659	ENSEMBL	Z	Gene model	NA
MHC I	Danio rerio	ENSDART00000158560	ENSEMBL	Z	Gene model	NA
MHC I	Gadus morhua	AJ132518.1	NCBI	U	clone	NA
MHC I	Gadus morhua	KF032941.1	NCBI	U	clone	NA
MHC I	Gadus morhua	KF032942.1	NCBI	U	clone	NA
MHC I	Gadus morhua	KF032943.1	NCBI	U	clone	NA
MHC I	Gadus morhua	KF032945.1	NCBI	U	clone	NA
MHC I	Gadus morhua	KF032946.1	NCBI	U	clone	NA
MHC I	Gadus morhua	KF032947.1	NCBI	U	clone	NA
MHC I	Gadus morhua	KF032948.1	NCBI	U	clone	NA
MHC I	Gadus morhua	KF032949.1	NCBI	U	clone	NA
MHC I	Gadus morhua	KF032950.1	NCBI	U	clone	NA
MHC I	Gadus morhua	KF032951.1	NCBI	U	clone	NA
MHC I	Gadus morhua	KF032952.1	NCBI	U	clone	NA
MHC I	Gadus morhua	KF032953.1	NCBI	U	clone	NA
MHC I	Gadus morhua	KF032954.1	NCBI	U	clone	NA
MHC I	Gadus morhua	KF032955.1	NCBI	U	clone	NA
MHC I	Gadus morhua	KF032957.1	NCBI	U	clone	NA
MHC I	Gadus morhua	KF032958.1	NCBI	U	clone	NA
MHC I	Gadus morhua	KF032959.1	NCBI	U	clone	NA
MHC I	Gadus morhua	KF032960.1	NCBI	U	clone	NA
MHC I	Gadus morhua	KF032961.1	NCBI	U	clone	NA
MHC I	Gadus morhua	KF032962.1	NCBI	U	clone	NA
MHC I	Gadus morhua	KF032963.1	NCBI	U	clone	NA
MHC I	Gadus morhua	KF032964.1	NCBI	U	clone	NA
MHC I	Gadus morhua	KF032965.1	NCBI	U	clone	NA
MHC I	Gadus morhua	AF414211.1	NCBI	U	clone	NA
MHC I	Gadus morhua	AF414203.1	NCBI	U	clone	NA
MHC I	Gadus morhua	KF032998.1	NCBI	U	clone	NA
MHC I	Gadus morhua	KF032999.1	NCBI	U	clone	NA
MHC I	Gadus morhua	KF033000.1	NCBI	U	clone	NA
MHC I	Gadus morhua	KF033001.1	NCBI	U	clone	NA
MHC I	Gadus morhua	KF033005.1	NCBI	U	clone	NA
MHC I	Gadus morhua	KF033006.1	NCBI	U	clone	NA
MHC I	Gadus morhua	KF033009.1	NCBI	U	clone	NA
MHC I	Gadus morhua	KF033010.1	NCBI	U	clone	NA
MHC I	Gadus morhua	KF033011.1	NCBI	U	clone	NA
MHC I	Gadus morhua	KF033018.1	NCBI	U	clone	NA
MHC I	Gadus morhua	KF033019.1	NCBI	U	clone	NA
MHC I	Gadus morhua	KF033020.1	NCBI	U	clone	NA
MHC I	Gadus morhua	KF033022.1	NCBI	U	clone	NA
MHC I	Gadus morhua	KF033025.1	NCBI	U	clone	NA
MHC I	Gadus morhua	KF033026.1	NCBI	U	clone	NA
MHC I	Gadus morhua	KF033027.1	NCBI	U	clone	NA
MHC I	Gadus morhua	KF033028.1	NCBI	U	clone	NA
MHC I	Gadus morhua	KF033029.1	NCBI	U	clone	NA
MHC I	Gadus morhua	KF033035.1	NCBI	U	clone	NA
MHC I	Gadus morhua	KF033047.1	NCBI	U	clone	NA
MHC I	Gadus morhua	KF033048.1	NCBI	U	clone	NA
MHC I	Gadus morhua	KF033049.1	NCBI	U	clone	NA
MHC I	Gadus morhua	KF033050.1	NCBI	U	clone	NA
MHC I	Gadus morhua	KF033055.1	NCBI	U	clone	NA
MHC I	Gadus morhua	KF033062.1	NCBI	U	clone	NA
MHC I	Gadus morhua	KF033065.1	NCBI	U	clone	NA
MHC I	Gadus morhua	AF414208.1	NCBI	U	clone	NA
MHC I	Gadus morhua	AF414209.1	NCBI	U	clone	NA
MHC I	Gadus morhua	AF414212.1	NCBI	U	clone	NA
MHC I	Gadus morhua	AJ132511.1	NCBI	U	clone	NA
MHC I	Gadus morhua	KF032973.1	NCBI	U	clone	NA
MHC I	Gadus morhua	KF032974.1	NCBI	U	clone	NA
MHC I	Gadus morhua	KF032975.1	NCBI	U	clone	NA
MHC I	Gadus morhua	KF032976.1	NCBI	U	clone	NA
MHC I	Gadus morhua	KF032977.1	NCBI	U	clone	NA
MHC I	Gadus morhua	KF032978.1	NCBI	U	clone	NA
MHC I	Gadus morhua	KF032979.1	NCBI	U	clone	NA
MHC I	Gadus morhua	KF032980.1	NCBI	U	clone	NA
MHC I	Gadus morhua	KF032981.1	NCBI	U	clone	NA
MHC I	Gadus morhua	KF032982.1	NCBI	U	clone	NA
MHC I	Gadus morhua	KF032983.1	NCBI	U	clone	NA
MHC I	Gadus morhua	KF032984.1	NCBI	U	clone	NA
MHC I	Gadus morhua	KF032985.1	NCBI	U	clone	NA
MHC I	Gadus morhua	KF032986.1	NCBI	U	clone	NA
MHC I	Gadus morhua	KF032987.1	NCBI	U	clone	NA
MHC I	Gadus morhua	KF032988.1	NCBI	U	clone	NA
MHC I	Gadus morhua	KF032990.1	NCBI	U	clone	NA
MHC I	Gadus morhua	KF032991.1	NCBI	U	clone	NA
MHC I	Gadus morhua	KF032992.1	NCBI	U	clone	NA
MHC I	Gadus morhua	KF032994.1	NCBI	U	clone	NA
MHC I	Gadus morhua	KF032995.1	NCBI	U	clone	NA
MHC I	Gadus morhua	KF032996.1	NCBI	U	clone	NA
MHC I	Gadus morhua	KF032997.1	NCBI	U	clone	NA
MHC I	Gadus morhua	KF032998.1	NCBI	U	clone	NA
MHC I	Gadus morhua	KF033002.1	NCBI	U	clone	NA
MHC I	Gadus morhua	KF033003.1	NCBI	U	clone	NA
MHC I	Gadus morhua	KF033004.1	NCBI	U	clone	NA
MHC I	Gadus morhua	KF033007.1	NCBI	U	clone	NA
MHC I	Gadus morhua	KF033008.1	NCBI	U	clone	NA
MHC I	Gadus morhua	KF033012.1	NCBI	U	clone	NA
MHC I	Gadus morhua	KF033013.1	NCBI	U	clone	NA
MHC I	Gadus morhua	KF033014.1	NCBI	U	clone	NA
MHC I	Gadus morhua	KF033015.1	NCBI	U	clone	NA
MHC I	Gadus morhua	KF033016.1	NCBI	U	clone	NA
MHC I	Gadus morhua	KF033017.1	NCBI	U	clone	NA
MHC I	Gadus morhua	KF033021.1	NCBI	U	clone	NA
MHC I	Gadus morhua	KF033023.1	NCBI	U	clone	NA
MHC I	Gadus morhua	KF033030.1	NCBI	U	clone	NA
MHC I	Gadus morhua	KF033031.1	NCBI	U	clone	NA
MHC I	Gadus morhua	KF033032.1	NCBI	U	clone	NA
MHC I	Gadus morhua	KF033033.1	NCBI	U	clone	NA
MHC I	Gadus morhua	KF033034.1	NCBI	U	clone	NA
MHC I	Gadus morhua	KF033036.1	NCBI	U	clone	NA
MHC I	Gadus morhua	KF033037.1	NCBI	U	clone	NA
MHC I	Gadus morhua	KF033038.1	NCBI	U	clone	NA
MHC I	Gadus morhua	KF033039.1	NCBI	U	clone	NA
MHC I	Gadus morhua	KF033040.1	NCBI	U	clone	NA
MHC I	Gadus morhua	KF033041.1	NCBI	U	clone	NA
MHC I	Gadus morhua	KF033042.1	NCBI	U	clone	NA
MHC I	Gadus morhua	KF033043.1	NCBI	U	clone	NA
MHC I	Gadus morhua	KF033044.1	NCBI	U	clone	NA
MHC I	Gadus morhua	KF033045.1	NCBI	U	clone	NA
MHC I	Gadus morhua	KF033051.1	NCBI	U	clone	NA
MHC I	Gadus morhua	KF033052.1	NCBI	U	clone	NA
MHC I	Gadus morhua	KF033053.1	NCBI	U	clone	NA
MHC I	Gadus morhua	KF033054.1	NCBI	U	clone	NA
MHC I	Gadus morhua	KF033056.1	NCBI	U	clone	NA
MHC I	Gadus morhua	KF033057.1	NCBI	U	clone	NA
MHC I	Gadus morhua	KF033058.1	NCBI	U	clone	NA
MHC I	Gadus morhua	KF033059.1	NCBI	U	clone	NA
MHC I	Gadus morhua	KF033060.1	NCBI	U	clone	NA
MHC I	Gadus morhua	KF033061.1	NCBI	U	clone	NA
MHC I	Gadus morhua	KF033063.1	NCBI	U	clone	NA
MHC I	Gadus morhua	KF033068.1	NCBI	U	clone	NA
MHC I	Gadus morhua	KF033070.1	NCBI	U	clone	NA
MHC I	Gadus morhua	KF033071.1	NCBI	U	clone	NA
MHC I	Gadus morhua	KF033072.1	NCBI	U	clone	NA
MHC I	Gadus morhua	KF033073.1	NCBI	U	clone	NA
MHC I	Gadus morhua	KF033074.1	NCBI	U	clone	NA
MHC I	Gadus morhua	KF033075.1	NCBI	U	clone	NA
MHC I	Gadus morhua	KF033076.1	NCBI	U	clone	NA
MHC I	Gadus morhua	KF032966.1	NCBI	U	clone	NA
MHC I	Gadus morhua	KF032967.1	NCBI	U	clone	NA
MHC I	Gadus morhua	KF032968.1	NCBI	U	clone	NA
MHC I	Gadus morhua	KF032969.1	NCBI	U	clone	NA
MHC I	Gadus morhua	KF032970.1	NCBI	U	clone	NA
MHC I	Gadus morhua	KF032971.1	NCBI	U	clone	NA
MHC I	Gadus morhua	KF032972.1	NCBI	U	clone	NA
MHC I	Gadus morhua	KF032934.1	NCBI	U	clone	NA
MHC I	Gadus morhua	KF032935.1	NCBI	U	clone	NA
MHC I	Gadus morhua	KF032936.1	NCBI	U	clone	NA
MHC I	Gadus morhua	KF032937.1	NCBI	U	clone	NA
MHC I	Gadus morhua	KF032938.1	NCBI	U	clone	NA
MHC I	Gadus morhua	AF414217.1	NCBI	U	clone	NA
MHC I	Gadus morhua	KF033024.1	NCBI	U	clone	NA
MHC I	Gadus morhua	KF032939.1	NCBI	U	clone	NA
MHC I	Gadus morhua	KF032993.1	NCBI	U	clone	NA
MHC I	Gadus morhua	XM_030346880.1	NCBI	Z	Gene model	NA
MHC I	Gadus morhua	XM_030346585.1	NCBI	Z	Gene model	NA
MHC I	Gadus morhua celtic	GCA_010882105.1	NCBI	U	Manual annotation in genome assembly	ctg272:51.0-130743.0_pilon_107141-111231
MHC I	Gadus morhua celtic	GCA_010882105.1	NCBI	U	Manual annotation in genome assembly	ctg272:51.0-130743.0_pilon_27462-29604
MHC I	Gadus morhua celtic	GCA_010882105.1	NCBI	U	Manual annotation in genome assembly	tg272:51.0-130743.0_pilon_43184-46273
MHC I	Gadus morhua celtic	GCA_010882105.1	NCBI	U	Manual annotation in genome assembly	ctg272:51.0-130743.0_pilon_5614-11561
MHC I	Gadus morhua celtic	GCA_010882105.1	NCBI	U	Manual annotation in genome assembly	ctg272:51.0-130743.0_pilon_82829-91427
MHC I	Gadus morhua celtic	GCA_010882105.1	NCBI	U	Manual annotation in genome assembly	ctg303:1.0-93011.0_pilon_49695-54443
MHC I	Gadus morhua celtic	GCA_010882105.1	NCBI	U	Manual annotation in genome assembly	ctg303:1.0-93011.0_pilon_6859-19435
MHC I	Gadus morhua celtic	GCA_010882105.1	NCBI	U	Manual annotation in genome assembly	ctg303:1.0-93011.0_pilon_81212-86917
MHC I	Gadus morhua celtic	GCA_010882105.1	NCBI	U	Manual annotation in genome assembly	ctg358:49.0-69508.0_pilon_18762-26840
MHC I	Gadus morhua celtic	GCA_010882105.1	NCBI	U	Manual annotation in genome assembly	ctg387:33.0-60961.0_pilon_18226-25803
MHC I	Gadus morhua celtic	GCA_010882105.1	NCBI	U	Manual annotation in genome assembly	ctg387:33.0-60961.0_pilon_38261-40788
MHC I	Gadus morhua celtic	GCA_010882105.1	NCBI	U	Manual annotation in genome assembly	ctg401:525.0-252924.0.1_pilon_212369-219769
MHC I	Gadus morhua celtic	GCA_010882105.1	NCBI	U	Manual annotation in genome assembly	ctg401:525.0-252924.0.1_pilon_82043-84326
MHC I	Gadus morhua celtic	GCA_010882105.1	NCBI	U	Manual annotation in genome assembly	ctg401:525.0-252924.0.1_pilon_90492-93214
MHC I	Gadus morhua celtic	GCA_010882105.1	NCBI	U	Manual annotation in genome assembly	ctg401:525.0-252924.0.1_pilon_98813-199491
MHC I	Gadus morhua celtic	GCA_010882105.1	NCBI	U	Manual annotation in genome assembly	ctg403:6.0-63683.0_pilon_1-3302
MHC I	Gadus morhua celtic	GCA_010882105.1	NCBI	U	Manual annotation in genome assembly	ctg403:6.0-63683.0_pilon_18511-21277
MHC I	Gadus morhua celtic	GCA_010882105.1	NCBI	U	Manual annotation in genome assembly	ctg403:6.0-63683.0_pilon_36283-39537
MHC I	Gadus morhua celtic	GCA_010882105.1	NCBI	U	Manual annotation in genome assembly	ctg403:6.0-63683.0_pilon_56015-59063
MHC I	Gadus morhua celtic	GCA_010882105.1	NCBI	U	Manual annotation in genome assembly	ctg485:1.0-44278.0_pilon_17225-20041
MHC I	Gadus morhua celtic	GCA_010882105.1	NCBI	U	Manual annotation in genome assembly	ctg523:23.0-40017.0_pilon_11877-14628
MHC I	Gadus morhua celtic	GCA_010882105.1	NCBI	U	Manual annotation in genome assembly	ctg523:23.0-40017.0_pilon_30913-35120
MHC I	Gadus morhua celtic	GCA_010882105.1	NCBI	U	Manual annotation in genome assembly	ctg664:1.0-28498.0_pilon_18146-29462
MHC I	Gadus morhua celtic	GCA_010882105.1	NCBI	U	Manual annotation in genome assembly	ctg715:1.0-24337.0_pilon_14467-19898
MHC I	Gadus morhua celtic	GCA_010882105.1	NCBI	U	Manual annotation in genome assembly	ctg718:1.0-25159.0_pilon_18766-21469
MHC I	Gadus morhua celtic	GCA_010882105.1	NCBI	U	Manual annotation in genome assembly	ctg754:5.0-58669.0_pilon_1913-4267
MHC I	Gadus morhua celtic	GCA_010882105.1	NCBI	U	Manual annotation in genome assembly	ctg754:5.0-58669.0_pilon_19596-24792
MHC I	Gadus morhua celtic	GCA_010882105.1	NCBI	U	Manual annotation in genome assembly	ctg754:5.0-58669.0_pilon_35128-39852
MHC I	Gadus morhua celtic	GCA_010882105.1	NCBI	U	Manual annotation in genome assembly	ctg754:5.0-58669.0_pilon_46527-49781
MHC I	Gadus morhua celtic	GCA_010882105.1	NCBI	U	Manual annotation in genome assembly	ctg864:15.0-20044.0_pilon_2122-6681
MHC I	Gadus morhua celtic	GCA_010882105.1	NCBI	U	Manual annotation in genome assembly	LG05_23571630-23574133
MHC I	Gadus morhua celtic	GCA_010882105.1	NCBI	U	Manual annotation in genome assembly	LG05_23578214-23581123
MHC I	Gadus morhua celtic	GCA_010882105.1	NCBI	U	Manual annotation in genome assembly	LG05_23582388-23585411
MHC I	Gadus morhua celtic	GCA_010882105.1	NCBI	U	Manual annotation in genome assembly	LG05_23586151-23588846
MHC I	Gadus morhua celtic	GCA_010882105.1	NCBI	U	Manual annotation in genome assembly	LG05_23598594-23601382
MHC I	Gadus morhua celtic	GCA_010882105.1	NCBI	U	Manual annotation in genome assembly	LG17_15259196-15262341
MHC I	Gadus morhua celtic	GCA_010882105.1	NCBI	U	Manual annotation in genome assembly	LG17_16040534-16043259
MHC I	Gadus morhua celtic	GCA_010882105.1	NCBI	U	Manual annotation in genome assembly	LG17_16647550-16652565
MHC I	Gadus morhua celtic	GCA_010882105.1	NCBI	U	Manual annotation in genome assembly	LG17_18922619-18929686
MHC I	Gadus morhua celtic	GCA_010882105.1	NCBI	U	Manual annotation in genome assembly	LG22_18280476-18285904
MHC I	Gadus morhua celtic	GCA_010882105.1	NCBI	U	Manual annotation in genome assembly	LG22_20549178-20556375
MHC I	Gadus morhua celtic	GCA_010882105.1	NCBI	U	Manual annotation in genome assembly	LG22_20581122-20584948
MHC I	Gadus morhua celtic	GCA_010882105.1	NCBI	U	Manual annotation in genome assembly	LG22_20609448-20613592
MHC I	Gadus morhua celtic	GCA_010882105.1	NCBI	U	Manual annotation in genome assembly	LG22_20732154-20735739
MHC I	Gadus morhua celtic	GCA_010882105.1	NCBI	U	Manual annotation in genome assembly	LG22_20751248-20755762
MHC I	Gadus morhua celtic	GCA_010882105.1	NCBI	U	Manual annotation in genome assembly	LG22_20770958-20773159
MHC I	Gadus morhua celtic	GCA_010882105.1	NCBI	U	Manual annotation in genome assembly	LG22_20784087-20786451
MHC I	Gadus morhua celtic	GCA_010882105.1	NCBI	U	Manual annotation in genome assembly	LG22_20812597-20817396
MHC I	Gadus morhua celtic	GCA_010882105.1	NCBI	Z	Manual annotation in genome assembly	ctg765:1.0-23041.0_pilon_9818-12772
MHC I	Gadus morhua celtic	GCA_010882105.1	NCBI	Z	Manual annotation in genome assembly	LG22_21456804-21458434
MHC I	Gadus morhua celtic	GCA_010882105.1	NCBI	Z	Manual annotation in genome assembly	LG22_21476624-21479752
MHC I	Gadus morhua celtic	GCA_010882105.1	NCBI	Z	Manual annotation in genome assembly	LG22_21929944-21931494
MHC I	Gadus morhua celtic	GCA_010882105.1	NCBI	Z	Manual annotation in genome assembly	LG22_21938781-21940334
MHC I	Gadus morhua NEAC	GCF_902167405.1	NCBI	U	Manual annotation in genome assembly	gadmor3_05_22628586-22631447
MHC I	Gadus morhua NEAC	GCF_902167405.1	NCBI	U	Manual annotation in genome assembly	gadmor3_05_22636976-22639704
MHC I	Gadus morhua NEAC	GCF_902167405.1	NCBI	U	Manual annotation in genome assembly	gadmor3_05_22652763-22654982
MHC I	Gadus morhua NEAC	GCF_902167405.1	NCBI	U	Manual annotation in genome assembly	gadmor3_05_22676329-22679418
MHC I	Gadus morhua NEAC	GCF_902167405.1	NCBI	U	Manual annotation in genome assembly	gadmor3_05_22742851-22745968
MHC I	Gadus morhua NEAC	GCF_902167405.1	NCBI	U	Manual annotation in genome assembly	gadmor3_05_22762488-22771186
MHC I	Gadus morhua NEAC	GCF_902167405.1	NCBI	U	Manual annotation in genome assembly	gadmor3_05_22849695-22852207
MHC I	Gadus morhua NEAC	GCF_902167405.1	NCBI	U	Manual annotation in genome assembly	gadmor3_05_22859565-229206928_rev_pseudo _missing_part_a2_and_part_a3
MHC I	Gadus morhua NEAC	GCF_902167405.1	NCBI	U	Manual annotation in genome assembly	gadmor3_05_23075403-23084258
MHC I	Gadus morhua NEAC	GCF_902167405.1	NCBI	U	Manual annotation in genome assembly	gadmor3_05_23507945-23510804
MHC I	Gadus morhua NEAC	GCF_902167405.1	NCBI	U	Manual annotation in genome assembly	gadmor3_05_23524280-23526969
MHC I	Gadus morhua NEAC	GCF_902167405.1	NCBI	U	Manual annotation in genome assembly	gadmor3_05_23527950-23530847
MHC I	Gadus morhua NEAC	GCF_902167405.1	NCBI	U	Manual annotation in genome assembly	gadmor3_05_23532368-23535100
MHC I	Gadus morhua NEAC	GCF_902167405.1	NCBI	U	Manual annotation in genome assembly	gadmor3_05_23547631-23550684
MHC I	Gadus morhua NEAC	GCF_902167405.1	NCBI	U	Manual annotation in genome assembly	gadmor3_05_23561305-23563977
MHC I	Gadus morhua NEAC	GCF_902167405.1	NCBI	U	Manual annotation in genome assembly	gadmor3_05_23565995-23568797
MHC I	Gadus morhua NEAC	GCF_902167405.1	NCBI	U	Manual annotation in genome assembly	gadmor3_05_23569910-23572510
MHC I	Gadus morhua NEAC	GCF_902167405.1	NCBI	U	Manual annotation in genome assembly	gadmor3_05_23581769-23584864
MHC I	Gadus morhua NEAC	GCF_902167405.1	NCBI	U	Manual annotation in genome assembly	gadmor3_17_1726246-1733070
MHC I	Gadus morhua NEAC	GCF_902167405.1	NCBI	U	Manual annotation in genome assembly	gadmor3_17_1748765-1761011
MHC I	Gadus morhua NEAC	GCF_902167405.1	NCBI	U	Manual annotation in genome assembly	gadmor3_17_1775496-1784906
MHC I	Gadus morhua NEAC	GCF_902167405.1	NCBI	U	Manual annotation in genome assembly	gadmor3_17_1796652-1805471
MHC I	Gadus morhua NEAC	GCF_902167405.1	NCBI	U	Manual annotation in genome assembly	gadmor3_17_1819527-1828196
MHC I	Gadus morhua NEAC	GCF_902167405.1	NCBI	U	Manual annotation in genome assembly	gadmor3_17_1856305-1863195
MHC I	Gadus morhua NEAC	GCF_902167405.1	NCBI	U	Manual annotation in genome assembly	gadmor3_17_3772993-3776163
MHC I	Gadus morhua NEAC	GCF_902167405.1	NCBI	U	Manual annotation in genome assembly	gadmor3_17_3792126-3795104
MHC I	Gadus morhua NEAC	GCF_902167405.1	NCBI	U	Manual annotation in genome assembly	gadmor3_17_3810886-3814016
MHC I	Gadus morhua NEAC	GCF_902167405.1	NCBI	U	Manual annotation in genome assembly	gadmor3_17_3821298-3823224
MHC I	Gadus morhua NEAC	GCF_902167405.1	NCBI	U	Manual annotation in genome assembly	gadmor3_17_3839625-3842327
MHC I	Gadus morhua NEAC	GCF_902167405.1	NCBI	U	Manual annotation in genome assembly	gadmor3_17_3854522-3857760
MHC I	Gadus morhua NEAC	GCF_902167405.1	NCBI	U	Manual annotation in genome assembly	gadmor3_17_3871233-3875306
MHC I	Gadus morhua NEAC	GCF_902167405.1	NCBI	U	Manual annotation in genome assembly	gadmor3_17_3896574-3900089
MHC I	Gadus morhua NEAC	GCF_902167405.1	NCBI	U	Manual annotation in genome assembly	gadmor3_17_3916999-3919827
MHC I	Gadus morhua NEAC	GCF_902167405.1	NCBI	U	Manual annotation in genome assembly	gadmor3_17_4641013-4643947
MHC I	Gadus morhua NEAC	GCF_902167405.1	NCBI	U	Manual annotation in genome assembly	gadmor3_22_3193599-3196369
MHC I	Gadus morhua NEAC	GCF_902167405.1	NCBI	U	Manual annotation in genome assembly	gadmor3_22_3206576-3209279
MHC I	Gadus morhua NEAC	GCF_902167405.1	NCBI	U	Manual annotation in genome assembly	gadmor3_22_3240937-3242529
MHC I	Gadus morhua NEAC	GCF_902167405.1	NCBI	U	Manual annotation in genome assembly	gadmor3_22_3254888-3263627
MHC I	Gadus morhua NEAC	GCF_902167405.1	NCBI	U	Manual annotation in genome assembly	gadmor3_22_3285841-3292119
MHC I	Gadus morhua NEAC	GCF_902167405.1	NCBI	U	Manual annotation in genome assembly	gadmor3_22_3311906-3324382
MHC I	Gadus morhua NEAC	GCF_902167405.1	NCBI	U	Manual annotation in genome assembly	gadmor3_22_3351435-3356222
MHC I	Gadus morhua NEAC	GCF_902167405.1	NCBI	U	Manual annotation in genome assembly	gadmor3_22_3378023-3380413
MHC I	Gadus morhua NEAC	GCF_902167405.1	NCBI	U	Manual annotation in genome assembly	gadmor3_22_3394801-3402663
MHC I	Gadus morhua NEAC	GCF_902167405.1	NCBI	U	Manual annotation in genome assembly	gadmor3_22_3410733-3416185
MHC I	Gadus morhua NEAC	GCF_902167405.1	NCBI	U	Manual annotation in genome assembly	gadmor3_22_3426950-3430940
MHC I	Gadus morhua NEAC	GCF_902167405.1	NCBI	U	Manual annotation in genome assembly	gadmor3_22_3443523-3447134
MHC I	Gadus morhua NEAC	GCF_902167405.1	NCBI	U	Manual annotation in genome assembly	gadmor3_22_3456846-3458481
MHC I	Gadus morhua NEAC	GCF_902167405.1	NCBI	U	Manual annotation in genome assembly	gadmor3_22_3524281-3529502
MHC I	Gadus morhua NEAC	GCF_902167405.1	NCBI	U	Manual annotation in genome assembly	gadmor3_22_3566736-3569658
MHC I	Gadus morhua NEAC	GCF_902167405.1	NCBI	U	Manual annotation in genome assembly	gadmor3_22_3596136-3598189
MHC I	Gadus morhua NEAC	GCF_902167405.1	NCBI	U	Manual annotation in genome assembly	gadmor3_22_3602137-3604084
MHC I	Gadus morhua NEAC	GCF_902167405.1	NCBI	U	Manual annotation in genome assembly	gadmor3_22_3614533-3617617
MHC I	Gadus morhua NEAC	GCF_902167405.1	NCBI	U	Manual annotation in genome assembly	gadmor3_22_3645716-3648362
MHC I	Gadus morhua NEAC	GCF_902167405.1	NCBI	U	Manual annotation in genome assembly	gadmor3_22_3665284-3668141
MHC I	Gadus morhua NEAC	GCF_902167405.1	NCBI	U	Manual annotation in genome assembly	gadmor3_22_3690687-3693950
MHC I	Gadus morhua NEAC	GCF_902167405.1	NCBI	U	Manual annotation in genome assembly	gadmor3_22_3816281-3821924
MHC I	Gadus morhua NEAC	GCF_902167405.1	NCBI	U	Manual annotation in genome assembly	gadmor3_22_3845548-3848823
MHC I	Gadus morhua NEAC	GCF_902167405.1	NCBI	U	Manual annotation in genome assembly	gadmor3_22_3864704-3866308
MHC I	Gadus morhua NEAC	GCF_902167405.1	NCBI	U	Manual annotation in genome assembly	gadmor3_22_3877146-3881083
MHC I	Gadus morhua NEAC	GCF_902167405.1	NCBI	U	Manual annotation in genome assembly	gadmor3_22_3901002-3905708
MHC I	Gadus morhua NEAC	GCF_902167405.1	NCBI	U	Manual annotation in genome assembly	gadmor3_22_3929283-3934059
MHC I	Gadus morhua NEAC	GCF_902167405.1	NCBI	U	Manual annotation in genome assembly	gadmor3_22_3970778-3983474
MHC I	Gadus morhua NEAC	GCF_902167405.1	NCBI	U	Manual annotation in genome assembly	gadmor3_22_4003266-4009337
MHC I	Gadus morhua NEAC	GCF_902167405.1	NCBI	U	Manual annotation in genome assembly	gadmor3_22_4034310-4040456
MHC I	Gadus morhua NEAC	GCF_902167405.1	NCBI	U	Manual annotation in genome assembly	gadmor3_22_5707025-5711425
MHC I	Gadus morhua NEAC	GCF_902167405.1	NCBI	U	Manual annotation in genome assembly	gadmor3_NW_021963964.1_115694-118664
MHC I	Gadus morhua NEAC	GCF_902167405.1	NCBI	U	Manual annotation in genome assembly	gadmor3_NW_021963986.1_34141-46636
MHC I	Gadus morhua NEAC	GCF_902167405.1	NCBI	U	Manual annotation in genome assembly	gadmor3_NW_021964150.1_225061-227768
MHC I	Gadus morhua NEAC	GCF_902167405.1	NCBI	U	Manual annotation in genome assembly	gadmor3_NW_021964150.1_284393-294021
MHC I	Gadus morhua NEAC	GCF_902167405.1	NCBI	U	Manual annotation in genome assembly	gadmor3_NW_021964150.1_77382-80971
MHC I	Gadus morhua NEAC	GCF_902167405.1	NCBI	Z	Manual annotation in genome assembly	gadmor3_22_2055590-2056998
MHC I	Gadus morhua NEAC	GCF_902167405.1	NCBI	Z	Manual annotation in genome assembly	gadmor3_22_2064312-2065768
MHC I	Gadus morhua NEAC	GCF_902167405.1	NCBI	Z	Manual annotation in genome assembly	gadmor3_22_2496588-2499716
MHC I	Gadus morhua NEAC	GCF_902167405.1	NCBI	Z	Manual annotation in genome assembly	gadmor3_22_2518809-2520374
MHC I	Gasterosteus aculeatus	ENSGACT00000000148	ENSEMBL	U	Gene model	NA
MHC I	Gasterosteus aculeatus	ENSGACT00000000184	ENSEMBL	U	Gene model	NA
MHC I	Gasterosteus aculeatus	ENSGACT00000000197	ENSEMBL	U	Gene model	NA
MHC I	Gasterosteus aculeatus	ENSGACT00000000198	ENSEMBL	U	Gene model	NA
MHC I	Gasterosteus aculeatus	ENSGACT00000002390	ENSEMBL	U	Gene model	NA
MHC I	Gasterosteus aculeatus	ENSGACT00000002485	ENSEMBL	U	Gene model	NA
MHC I	Gasterosteus aculeatus	ENSGACT00000002491	ENSEMBL	U	Gene model	NA
MHC I	Gasterosteus aculeatus	ENSGACT00000002499	ENSEMBL	U	Gene model	NA
MHC I	Gasterosteus aculeatus	ENSGACT00000002530	ENSEMBL	U	Gene model	NA
MHC I	Gasterosteus aculeatus	ENSGACT00000002570	ENSEMBL	U	Gene model	NA
MHC I	Gasterosteus aculeatus	ENSGACT00000002575	ENSEMBL	U	Gene model	NA
MHC I	Gasterosteus aculeatus	ENSGACT00000012867	ENSEMBL	Z	Gene model	NA
MHC I	Gasterosteus aculeatus	ENSGACT00000012870	ENSEMBL	Z	Gene model	NA
MHC I	Ictalurus punctatus	JT320438.1	NCBI	S	Gene model	NA
MHC I	Mexican tetra	ENSAMXT00000005522	ENSEMBL	P	Gene model	NA
MHC I	Mexican tetra	ENSAMXT00000003574	ENSEMBL	S	Gene model	NA
MHC I	Mexican tetra	ENSAMXT00000003583	ENSEMBL	S	Gene model	NA
MHC I	Mexican tetra	ENSAMXT00000017958	ENSEMBL	S	Gene model	NA
MHC I	Mexican tetra	ENSAMXT00000017976	ENSEMBL	S	Gene model	NA
MHC I	Mexican tetra	ENSAMXT00000004559	ENSEMBL	U	Gene model	NA
MHC I	Mexican tetra	ENSAMXT00000004562	ENSEMBL	U	Gene model	NA
MHC I	Mexican tetra	ENSAMXT00000006918	ENSEMBL	U	Gene model	NA
MHC I	Mexican tetra	ENSAMXT00000006919	ENSEMBL	U	Gene model	NA
MHC I	Mexican tetra	ENSAMXT00000012479	ENSEMBL	U	Gene model	NA
MHC I	Morone saxatilis	GBAA01146398.1	NCBI	P	Gene model	NA
MHC I	Oreochromis niloticus	ENSONIT00000001840	ENSEMBL	L	Gene model	NA
MHC I	Oreochromis niloticus	ENSONIT00000004451	ENSEMBL	U	Gene model	NA
MHC I	Oreochromis niloticus	ENSONIT00000004456	ENSEMBL	U	Gene model	NA
MHC I	Oreochromis niloticus	ENSONIT00000004461	ENSEMBL	U	Gene model	NA
MHC I	Oreochromis niloticus	ENSONIT00000004462	ENSEMBL	U	Gene model	NA
MHC I	Oreochromis niloticus	ENSONIT00000004468	ENSEMBL	U	Gene model	NA
MHC I	Oreochromis niloticus	ENSONIT00000004469	ENSEMBL	U	Gene model	NA
MHC I	Oreochromis niloticus	ENSONIT00000006187	ENSEMBL	U	Gene model	NA
MHC I	Oreochromis niloticus	ENSONIT00000008932	ENSEMBL	U	Gene model	NA
MHC I	Oreochromis niloticus	ENSONIT00000008952	ENSEMBL	U	Gene model	NA
MHC I	Oreochromis niloticus	ENSONIT00000008955	ENSEMBL	U	Gene model	NA
MHC I	Oreochromis niloticus	ENSONIT00000008956	ENSEMBL	U	Gene model	NA
MHC I	Oreochromis niloticus	ENSONIT00000008964	ENSEMBL	U	Gene model	NA
MHC I	Oreochromis niloticus	ENSONIT00000008967	ENSEMBL	U	Gene model	NA
MHC I	Oreochromis niloticus	ENSONIT00000010585	ENSEMBL	U	Gene model	NA
MHC I	Oreochromis niloticus	ENSONIT00000010586	ENSEMBL	U	Gene model	NA
MHC I	Oreochromis niloticus	ENSONIT00000015733	ENSEMBL	U	Gene model	NA
MHC I	Oreochromis niloticus	ENSONIT00000015751	ENSEMBL	U	Gene model	NA
MHC I	Oreochromis niloticus	ENSONIT00000015752	ENSEMBL	U	Gene model	NA
MHC I	Oreochromis niloticus	ENSONIT00000015755	ENSEMBL	U	Gene model	NA
MHC I	Oreochromis niloticus	ENSONIT00000019341	ENSEMBL	U	Gene model	NA
MHC I	Oreochromis niloticus	ENSONIT00000025195	ENSEMBL	U	Gene model	NA
MHC I	Oreochromis niloticus	ENSONIT00000025197	ENSEMBL	U	Gene model	NA
MHC I	Oreochromis niloticus	ENSONIT00000025207	ENSEMBL	U	Gene model	NA
MHC I	Oreochromis niloticus	ENSONIT00000025277	ENSEMBL	U	Gene model	NA
MHC I	Oreochromis niloticus	ENSONIT00000025285	ENSEMBL	U	Gene model	NA
MHC I	Oreochromis niloticus	ENSONIT00000006372	ENSEMBL	Z	Gene model	NA
MHC I	Oreochromis niloticus	ENSONIT00000006373	ENSEMBL	Z	Gene model	NA
MHC I	Oreochromis niloticus	ENSONIT00000006379	ENSEMBL	Z	Gene model	NA
MHC I	Oreochromis niloticus	ENSONIT00000021949	ENSEMBL	Z	Gene model	NA
MHC I	Oreochromis niloticus	ENSONIT00000021950	ENSEMBL	Z	Gene model	NA
MHC I	Oreochromis niloticus	ENSONIT00000022927	ENSEMBL	Z	Gene model	NA
MHC I	Oreochromis niloticus	ENSONIT00000022928	ENSEMBL	Z	Gene model	NA
MHC I	Oryzias latipes	ENSORLT00000008514	ENSEMBL	U	Gene model	NA
MHC I	Oryzias latipes	ENSORLT00000008516	ENSEMBL	U	Gene model	NA
MHC I	Oryzias latipes	ENSORLT00000008517	ENSEMBL	U	Gene model	NA
MHC I	Oryzias latipes	ENSORLT00000008540	ENSEMBL	U	Gene model	NA
MHC I	Oryzias latipes	ENSORLT00000008542	ENSEMBL	U	Gene model	NA
MHC I	Oryzias latipes	ENSDART00000133954	ENSEMBL	U	Gene model	NA
MHC I	Oryzias latipes	ENSORLT00000015537	ENSEMBL	U	Gene model	NA
MHC I	Oryzias latipes	ENSORLT00000015541	ENSEMBL	U	Gene model	NA
MHC I	Oryzias latipes	ENSORLT00000015545	ENSEMBL	U	Gene model	NA
MHC I	Oryzias latipes	ENSORLT00000008255	ENSEMBL	U	Gene model	NA
MHC I	Oryzias latipes	ENSORLT00000008080	ENSEMBL	U	Gene model	NA
MHC I	Oryzias latipes	ENSORLT00000021463	ENSEMBL	U	Gene model	NA
MHC I	Oryzias latipes	ENSORLT00000001288	ENSEMBL	Z	Gene model	NA
MHC I	Oryzias latipes	ENSORLT00000001304	ENSEMBL	Z	Gene model	NA
MHC I	Oryzias latipes	ENSORLT00000001319	ENSEMBL	Z	Gene model	NA
MHC I	Oryzias latipes	ENSORLT00000001321	ENSEMBL	Z	Gene model	NA
MHC I	Plecoglossus altivelis	JP747954.1	NCBI	S	Gene model	NA
MHC I	Takifugu rubripes	ENSTRUT00000005312	ENSEMBL	U	Gene model	NA
MHC I	Takifugu rubripes	ENSTRUT00000005313	ENSEMBL	U	Gene model	NA
MHC I	Takifugu rubripes	ENSTRUT00000005314	ENSEMBL	U	Gene model	NA
MHC I	Takifugu rubripes	ENSTRUT00000005898	ENSEMBL	U	Gene model	NA
MHC I	Takifugu rubripes	ENSTRUT00000005899	ENSEMBL	U	Gene model	NA
MHC I	Takifugu rubripes	ENSTRUT00000005900	ENSEMBL	U	Gene model	NA
MHC I	Takifugu rubripes	ENSTRUT00000005901	ENSEMBL	U	Gene model	NA
MHC I	Takifugu rubripes	ENSTRUT00000005903	ENSEMBL	U	Gene model	NA
MHC I	Takifugu rubripes	ENSTRUT00000005904	ENSEMBL	U	Gene model	NA
MHC I	Takifugu rubripes	ENSTRUT00000005905	ENSEMBL	U	Gene model	NA
MHC I	Takifugu rubripes	ENSTRUT00000005906	ENSEMBL	U	Gene model	NA
MHC I	Takifugu rubripes	ENSTRUT00000005907	ENSEMBL	U	Gene model	NA
MHC I	Takifugu rubripes	ENSTRUT00000008357	ENSEMBL	U	Gene model	NA
MHC I	Takifugu rubripes	ENSTRUT00000008358	ENSEMBL	U	Gene model	NA
MHC I	Takifugu rubripes	ENSTRUT00000008359	ENSEMBL	U	Gene model	NA
MHC I	Takifugu rubripes	ENSTRUT00000008360	ENSEMBL	U	Gene model	NA
MHC I	Takifugu rubripes	ENSTRUT00000043857	ENSEMBL	U	Gene model	NA
MHC I	Takifugu rubripes	ENSTRUT00000043858	ENSEMBL	U	Gene model	NA
MHC I	Takifugu rubripes	ENSTRUT00000043859	ENSEMBL	U	Gene model	NA
MHC I	Takifugu rubripes	ENSTRUT00000043860	ENSEMBL	U	Gene model	NA
MHC I	Takifugu rubripes	ENSTRUT00000043861	ENSEMBL	U	Gene model	NA
MHC I	Takifugu rubripes	ENSTRUT00000009415	ENSEMBL	Z	Gene model	NA
MHC I	Tetraodon nigroviridis	ENSTNIT00000000248	ENSEMBL	U	Gene model	NA
MHC I	Tetraodon nigroviridis	ENSTNIT00000001503	ENSEMBL	U	Gene model	NA
MHC I	Tetraodon nigroviridis	ENSTNIT00000004097	ENSEMBL	U	Gene model	NA
MHC I	Tetraodon nigroviridis	ENSTNIT00000013079	ENSEMBL	U	Gene model	NA
MHC I	Tetraodon nigroviridis	ENSTNIT00000006184	ENSEMBL	Z	Gene model	NA
MHC I	Xiphophorus maculatus	ENSXMAT00000014307	ENSEMBL	U	Gene model	NA
MHC I	Xiphophorus maculatus	ENSXMAT00000001532	ENSEMBL	Z	Gene model	NA
MHC I	Xiphophorus maculatus	XM_030346882.1	NCBI	Z	Gene model	NA
MHC I	Xiphophorus maculatus	ENSAMXT00000004667	ENSEMBL	Z	Gene model	NA
MHC I	Xiphophorus maculatus	ENSAMXT00000005337	ENSEMBL	Z	Gene model	NA
MHC I	Xiphophorus maculatus	ENSAMXT00000020343	ENSEMBL	Z	Gene model	NA
MHC I	Xiphophorus maculatus	ENSAMXT00000020994	ENSEMBL	Z	Gene model	NA
MHC I	Xiphophorus maculatus	ENSAMXT00000020999	ENSEMBL	Z	Gene model	NA
TAP1	Gadus morhua	manual extraction from assemly https://doi.org/10.6084/m9.figshare.8215994.v1	Figshare	NA	cDNA	NA
TAP2T	Gadus morhua	manual extraction from assemly https://doi.org/10.6084/m9.figshare.8215994.v1	Figshare	NA	cDNA	NA
TAPBP	Gadus morhua	XM_030346628.1	NCBI	NA	Gene model	NA
