# Supplementary material for: Atlantic cod (Gadus morhua) MHC I localizes to endolysosomal compartments independently of cytosolic sorting signals
Source: Front Cell Dev Biol. 2023 Jan 25;11:1050323. doi: 10.3389/fcell.2023.1050323 (PMC9905690; doi:10.3389/fcell.2023.1050323)
Supplement: Supplementary file 14 [file Table1.XLSX]

## Sheet: query_target_overview
Candidate family	Candidate	Gene description	Human reference mRNAs	Atlantic cod reference mRNAs	Alignment description	P-distance one human copy vs all cod copies
Aps: Adaptor protein complexes	AP-1 beta	Adaptor Related Protein Complex 1 Subunit beta	NM_001127.4	XM_030359388.1	Well aligned	0.192
Aps: Adaptor protein complexes	AP-1 gamma	Adaptor Related Protein Complex 1 Subunit gamma	NM_001030007.2 / NM_003917.5	XM_030363624.1 / XM_030376230.1	Well aligned	0.215 / 0.582 /
Aps: Adaptor protein complexes	AP-1 mu	Adaptor Related Protein Complex 1 Subunit mu	NM_032493.4 / NM_001300887.2	XM_030363767.1 / XM_030372810.1 / XM_030373193.1 / XM_030352855.1	Well aligned	0.030 / 0.035 / 0.219 / 0.265
Aps: Adaptor protein complexes	AP-1 sigma	Adaptor Related Protein Complex 1 Subunit sigma	NM_001283.5 / NM_003916.5 / NM_001039569.2	XM_030337599.1 / XM_030372162.1 / XM_030377036.1 / XM_030364442.1 / XM_030381007.1	Well aligned	0.088 / 0.172 / 0.243 / 0.435 / 0.498
Aps: Adaptor protein complexes	AP-2 alpha	Adaptor Related Protein Complex 2 Subunit alpha	NM_014203.3 / NM_012305.4	XM_030376179.1 / XM_030376454.1	Length difference	0.163 / 0.256
Aps: Adaptor protein complexes	AP-2 beta	Adaptor Related Protein Complex 2 Subunit beta	NM_001030006.2	XM_030360698.1	Well aligned	0.064
Aps: Adaptor protein complexes	AP-2 mu	Adaptor Related Protein Complex 2 Subunit mu	NM_004068.4	XM_030364979.1 / XM_030381516.1	Well aligned	0.019 / 0.041
Aps: Adaptor protein complexes	AP-2 sigma	Adaptor Related Protein Complex 2 Subunit sigma	NM_001301076.3	XM_030337445.1	Length difference	0.022
Aps: Adaptor protein complexes	AP-3 beta	Adaptor Related Protein Complex 3 Subunit beta	NM_001271769.2 / NM_001278511.2	XM_030353667.1 / XM_030365115.1	Regions with more variability	0.041 / 0.492
Aps: Adaptor protein complexes	AP-3 delta	Adaptor Related Protein Complex 3 Subunit delta	NM_001261826.3	XM_030372535.1	Length difference	0.399
Aps: Adaptor protein complexes	AP-3 mu	Adaptor Related Protein Complex 3 Subunit mu	NM_001320263.2 / NM_001134296.2	XM_030379194.1 / XM_030357645.1	Length difference	0.208 / 0.254
Aps: Adaptor protein complexes	AP-3 sigma	Adaptor Related Protein Complex 3 Subunit sigma	NM_001364119.1 / NM_005829.5	XM_030359145.1 / XM_030376755.1	Well aligned	0.227 / 0.228
Aps: Adaptor protein complexes	AP-4 beta	Adaptor Related Protein Complex 4 Subunit beta	NM_006594.5	XM_030362761.1	Length difference and regions with more variability	0.743
Aps: Adaptor protein complexes	AP-4 epsilon	Adaptor Related Protein Complex 4 Subunit epsilon	NM_001252127.2	XM_030365953.1	Regions with more variability	0.878
Aps: Adaptor protein complexes	AP-4 mu	Adaptor Related Protein Complex 4 Subunit mu	NM_004722.4	XM_030361805.1	Regions with more variability	0.496
Aps: Adaptor protein complexes	AP-4 sigma	Adaptor Related Protein Complex 4 Subunit sigma	NM_001128126.3	XM_030355742.1	Some variation towards end	0.420
Aps: Adaptor protein complexes	AP-5 beta	Adaptor Related Protein Complex 5 Subunit beta	NM_138368.5	XM_030374270.1	Regions with significant variability	1.705
Aps: Adaptor protein complexes	AP-5 mu	Adaptor Related Protein Complex 5 Subunit mu	NM_018229.4	XM_030356378.1	Regions with more variability	0.859
Aps: Adaptor protein complexes	AP-5 sigma	Adaptor Related Protein Complex 5 Subunit sigma	NM_018347.3	XM_030357132.1	Regions with more variability	1.511
Aps: Adaptor protein complexes	AP-5 zeta	Adaptor Related Protein Complex 5 Subunit zeta	NM_001364858.1	XM_030349847.1	Regions with significant variability	0.986
GGAs: Golgi-localized, γ-adaptin ear-containing, ADP ribosylation factor [Arf]-binding proteins	GGA1	Golgi Associated, Gamma Adaptin Ear Containing, ARF Binding Protein 1	NM_013365.5	XM_030350587.1 / XM_030381214.1	Well aligned, length variation, possible additional copies in fish	0.454 / 0.493
GGAs: Golgi-localized, γ-adaptin ear-containing, ADP ribosylation factor [Arf]-binding proteins	GGA2	Golgi Associated, Gamma Adaptin Ear Containing, ARF Binding Protein 2	NM_015044.4	XM_030351332.1	Well aligned, length variation, possible additional copies in fish	0.821
GGAs: Golgi-localized, γ-adaptin ear-containing, ADP ribosylation factor [Arf]-binding proteins	GGA3	Golgi Associated, Gamma Adaptin Ear Containing, ARF Binding Protein 3	NM_138619.4	XM_030346751.1 / XM_030352104.1	Well aligned, length variation, possible additional copies in fish	0.522 / 0.531
